# Supplementary material for: Gene Expression Divergence is Coupled to Evolution of DNA Structure in Coding Regions
Source: PLoS Comput Biol. 2011 Nov 17;7(11):e1002275. doi: 10.1371/journal.pcbi.1002275 (PMC3219629; doi:10.1371/journal.pcbi.1002275)
Supplement: Table S4 — The gene clusters which are clustered based on their DNA structural levels in coding regions. For each of the 14 structural scales, all genes are clustered into 5 groups based on their corresponding DNA structural levels, respectively. Biological processes and functions that the each gene cluster belongs to are shown. P-values for Gene Ontology terms were derived using ‘GO term finder’ at the Saccharomyces Genome Database. (XLS) [file pcbi.1002275.s015.xls]

## Sheet: Readme
Table S4 The gene clusters which are clustered based on their DNA structural levels in coding regions.
For each of the 14 structural scales, all genes are clustered into 5 groups based on their corresponding DNA structural levels, respectively.
Biological processes and functions that the each gene cluster belongs to are shown.
P-values for Gene Ontology terms were derived using ‘GO term finder’ at the Saccharomyces Genome Database.

## Sheet: Duplex Disrupt Energy
YAL047C	YAL051W	YAL048C	YAL059W	YAL062W		Biological processes				Biological function
YAL037C-A	YAL041W	YAL027W	YAL056W	YAL061W		Gene cluster 1
YAL037W	YAL026C	YAL018C	YAL055W	YAL060W		GOID	TERM	CORRECTED_PVALUE		GOID	TERM	CORRECTED_PVALUE
YAL034W-A	YAL016W	YAL017W	YAL053W	YAL058W		GO:0022402	cell cycle process	1.92918e-22		GO:0030234	enzyme regulator activity	1.97835e-06
YAL030W	YAL010C	YAR007C	YAL040C	YAL054C		GO:0007049	cell cycle	2.46196e-22		GO:0003774	motor activity	0.000435402
YAL029C	YAL001C	YAR019C	YAL035W	YAL049C		GO:0006996	organelle organization	1.63887e-21		GO:0030695	GTPase regulator activity	0.00570733
YAL024C	YAR008W	YAR023C	YAL034C	YAL044C		GO:0022403	cell cycle phase	6.91502e-21		GO:0003777	microtubule motor activity	0.00645937
YAL007C	YAR018C	YAR050W	YAL033W	YAL043C		GO:0071842	cellular component organization at cellular level	2.66706e-19		GO:0003690	double-stranded DNA binding	0.00662264
YAL002W	YAR027W	YBL107C	YAL031C	YAL042W		GO:0000279	M phase	6.82006e-19		GO:0004842	ubiquitin-protein ligase activity	0.00853647
YAR003W	YAR028W	YBL106C	YAL025C	YAL039C		GO:0009987	cellular process	1.46072e-18
YBL097W	YBL104C	YBL105C	YAL019W	YAL038W		GO:0071840	cellular component organization or biogenesis	1.52799e-18
YBL088C	YBL103C	YBL090W	YAL009W	YAL036C		GO:0071841	cellular component organization or biogenesis at cellular level	1.64526e-18
YBL063W	YBL098W	YBL087C	YAL008W	YAL032C		GO:0016043	cellular component organization	2.64849e-17
YBL060W	YBL089W	YBL078C	YAL005C	YAL028W		GO:0051641	cellular localization	2.49693e-16
YBL059C-A	YBL084C	YBL068W	YAL003W	YAL023C		GO:0048193	Golgi vesicle transport	1.10013e-14
YBL052C	YBL079W	YBL061C	YAR002W	YAL022C		GO:0046907	intracellular transport	1.19783e-14
YBL034C	YBL076C	YBL055C	YAR002C-A	YAL021C		GO:0051649	establishment of localization in cell	8.27815e-14
YBL026W	YBL074C	YBL050W	YAR014C	YAL020C		GO:0007067	mitosis	4.71046e-12
YBL018C	YBL067C	YBL046W	YAR015W	YAL015C		GO:0016192	vesicle-mediated transport	6.96089e-12
YBL010C	YBL059W	YBL039C	YAR031W	YAL014C		GO:0000280	nuclear division	8.67532e-12
YBL009W	YBL056W	YBL035C	YBL101C	YAL013W		GO:0048285	organelle fission	9.88817e-12
YBL005W	YBL051C	YBL031W	YBL086C	YAL012W		GO:0090304	nucleic acid metabolic process	1.37811e-11
YBL004W	YBL037W	YBL027W	YBL085W	YAL011W		GO:0000278	mitotic cell cycle	2.30065e-11
YBR004C	YBL036C	YBL025W	YBL080C	YAR033W		GO:0050794	regulation of cellular process	3.18344e-11
YBR013C	YBL028C	YBL023C	YBL075C	YAR035W		GO:0050789	regulation of biological process	4.16082e-11
YBR040W	YBL024W	YBL020W	YBL072C	YAR042W		GO:0008104	protein localization	4.34243e-11
YBR045C	YBL019W	YBL017C	YBL069W	YBL099W		GO:0048284	organelle fusion	7.03759e-11
YBR047W	YBL014C	YBL008W	YBL066C	YBL095W		GO:0033036	macromolecule localization	3.3226e-10
YBR062C	YBR014C	YBR001C	YBL057C	YBL093C		GO:0000087	M phase of mitotic cell cycle	3.52144e-10
YBR063C	YBR018C	YBR003W	YBL054W	YBL092W		GO:0007126	meiosis	3.72267e-10
YBR066C	YBR022W	YBR007C	YBL047C	YBL091C-A		GO:0051327	M phase of meiotic cell cycle	3.72267e-10
YBR076W	YBR025C	YBR009C	YBL041W	YBL091C		GO:0051276	chromosome organization	5.65642e-10
YBR081C	YBR026C	YBR017C	YBL038W	YBL082C		GO:0051321	meiotic cell cycle	8.48959e-10
YBR087W	YBR028C	YBR023C	YBL030C	YBL081W		GO:0045184	establishment of protein localization	8.89364e-10
YBR088C	YBR029C	YBR034C	YBL029W	YBL071W-A		GO:0015031	protein transport	1.44786e-09
YBR095C	YBR041W	YBR039W	YBL022C	YBL064C		GO:0007034	vacuolar transport	1.44847e-09
YBR097W	YBR042C	YBR044C	YBL003C	YBL058W		GO:0065007	biological regulation	3.13283e-09
YBR098W	YBR049C	YBR050C	YBR006W	YBL045C		GO:0051716	cellular response to stimulus	1.96526e-08
YBR109C	YBR057C	YBR053C	YBR008C	YBL033C		GO:0006139	nucleobase, nucleoside, nucleotide and nucleic acid metabolic process	5.85195e-08
YBR110W	YBR058C	YBR054W	YBR011C	YBL032W		GO:0006974	response to DNA damage stimulus	6.86713e-08
YBR111W-A	YBR065C	YBR055C	YBR015C	YBL021C		GO:0043170	macromolecule metabolic process	1.56949e-07
YBR120C	YBR073W	YBR056W	YBR019C	YBL016W		GO:0006906	vesicle fusion	2.71084e-07
YBR128C	YBR074W	YBR059C	YBR021W	YBL015W		GO:0031323	regulation of cellular metabolic process	5.41697e-07
YBR130C	YBR078W	YBR060C	YBR024W	YBL013W		GO:0007059	chromosome segregation	5.69115e-07
YBR136W	YBR094W	YBR061C	YBR030W	YBL011W		GO:0006891	intra-Golgi vesicle-mediated transport	6.00464e-07
YBR138C	YBR096W	YBR077C	YBR033W	YBL007C		GO:0044260	cellular macromolecule metabolic process	8.12539e-07
YBR140C	YBR101C	YBR080C	YBR038W	YBL006C		GO:0034613	cellular protein localization	1.05637e-06
YBR142W	YBR102C	YBR082C	YBR043C	YBR002C		GO:0051301	cell division	1.22395e-06
YBR148W	YBR103W	YBR086C	YBR046C	YBR005W		GO:0070727	cellular macromolecule localization	1.25012e-06
YBR150C	YBR122C	YBR093C	YBR068C	YBR010W		GO:0007017	microtubule-based process	1.6762e-06
YBR154C	YBR123C	YBR114W	YBR069C	YBR016W		GO:0006281	DNA repair	1.76682e-06
YBR165W	YBR129C	YBR115C	YBR072W	YBR020W		GO:0019222	regulation of metabolic process	1.85925e-06
YBR167C	YBR131W	YBR119W	YBR079C	YBR031W		GO:0006623	protein targeting to vacuole	2.42391e-06
YBR168W	YBR143C	YBR121C	YBR083W	YBR035C		GO:0072665	protein localization to vacuole	2.42391e-06
YBR184W	YBR147W	YBR125C	YBR084W	YBR036C		GO:0072666	establishment of protein localization to vacuole	2.42391e-06
YBR186W	YBR158W	YBR146W	YBR085W	YBR037C		GO:0006464	protein modification process	2.42903e-06
YBR191W	YBR159W	YBR152W	YBR092C	YBR052C		GO:0006892	post-Golgi vesicle-mediated transport	2.64027e-06
YBR211C	YBR164C	YBR155W	YBR105C	YBR067C		GO:0080090	regulation of primary metabolic process	2.78208e-06
YBR216C	YBR166C	YBR156C	YBR106W	YBR071W		GO:0007127	meiosis I	5.12757e-06
YBR250W	YBR171W	YBR157C	YBR107C	YBR085C-A		GO:0006259	DNA metabolic process	5.35571e-06
YBR255W	YBR176W	YBR160W	YBR111C	YBR089C-A		GO:0000226	microtubule cytoskeleton organization	8.04131e-06
YBR255C-A	YBR179C	YBR170C	YBR127C	YBR104W		GO:0032258	CVT pathway	9.5804e-06
YBR256C	YBR185C	YBR175W	YBR132C	YBR108W		GO:0016070	RNA metabolic process	1.24298e-05
YBR257W	YBR189W	YBR192W	YBR133C	YBR112C		GO:0033554	cellular response to stress	1.91358e-05
YBR258C	YBR194W	YBR200W	YBR137W	YBR117C		GO:0060255	regulation of macromolecule metabolic process	2.77865e-05
YBR259W	YBR199W	YBR202W	YBR139W	YBR126C		GO:0031326	regulation of cellular biosynthetic process	2.83236e-05
YBR272C	YBR203W	YBR204C	YBR141C	YBR135W		GO:0009889	regulation of biosynthetic process	3.13985e-05
YBR275C	YBR205W	YBR225W	YBR149W	YBR145W		GO:0006886	intracellular protein transport	3.53558e-05
YBR281C	YBR215W	YBR228W	YBR151W	YBR173C		GO:0007031	peroxisome organization	9.81618e-05
YBR288C	YBR217W	YBR236C	YBR162C	YBR182C		GO:0000819	sister chromatid segregation	0.000107108
YBR293W	YBR227C	YBR246W	YBR169C	YBR187W		GO:0000070	mitotic sister chromatid segregation	0.000112934
YCL067C	YBR229C	YBR247C	YBR172C	YBR188C		GO:0016197	endosome transport	0.00017451
YCL052C	YBR237W	YBR251W	YBR177C	YBR197C		GO:2000112	regulation of cellular macromolecule biosynthetic process	0.000203276
YCL031C	YBR238C	YBR253W	YBR180W	YBR213W		GO:0050896	response to stimulus	0.000240057
YCL001W	YBR245C	YBR254C	YBR183W	YBR214W		GO:0009966	regulation of signal transduction	0.000242656
YCR002C	YBR274W	YBR271W	YBR193C	YBR222C		GO:0051179	localization	0.000246796
YCR007C	YBR276C	YBR278W	YBR195C	YBR223C		GO:0010556	regulation of macromolecule biosynthetic process	0.000247033
YCR011C	YBR279W	YBR283C	YBR196C	YBR230C		GO:0023051	regulation of signaling	0.000291936
YCR015C	YBR290W	YBR284W	YBR198C	YBR231C		GO:0006351	transcription, DNA-dependent	0.000308603
YCR020W-B	YBR297W	YBR294W	YBR207W	YBR240C		GO:0006944	cellular membrane fusion	0.000337371
YCR024C	YCL063W	YCL064C	YBR208C	YBR241C		GO:0061025	membrane fusion	0.000337371
YCR028C-A	YCL061C	YCL059C	YBR212W	YBR243C		GO:0032774	RNA biosynthetic process	0.000372983
YCR032W	YCL055W	YCL054W	YBR218C	YBR249C		GO:0034641	cellular nitrogen compound metabolic process	0.000447842
YCR042C	YCL048W	YCL050C	YBR221C	YBR252W		GO:0006807	nitrogen compound metabolic process	0.000466882
YCR054C	YCL045C	YCL047C	YBR233W	YBR261C		GO:0006904	vesicle docking involved in exocytosis	0.000479273
YCR066W	YCL014W	YCL027W	YBR234C	YBR263W		GO:0048523	negative regulation of cellular process	0.000842555
YCR081W	YCL012C	YCL016C	YBR235W	YBR264C		GO:0048519	negative regulation of biological process	0.00100936
YCR090C	YCR003W	YCL004W	YBR239C	YBR265W		GO:0048583	regulation of response to stimulus	0.00121669
YCR092C	YCR009C	YCR005C	YBR242W	YBR267W		GO:0035493	SNARE complex assembly	0.00171241
YCR093W	YCR014C	YCR008W	YBR244W	YBR269C		GO:0051171	regulation of nitrogen compound metabolic process	0.00174082
YCR094W	YCR023C	YCR016W	YBR248C	YBR286W		GO:0016050	vesicle organization	0.00181502
YCR095C	YCR031C	YCR017C	YBR260C	YBR291C		GO:0019219	regulation of nucleobase, nucleoside, nucleotide and nucleic acid metabolic process	0.00226514
YCR098C	YCR035C	YCR020C	YBR270C	YCL058W-A		GO:0016237	microautophagy	0.0024307
YDL240W	YCR037C	YCR026C	YBR273C	YCL057C-A		GO:0070192	chromosome organization involved in meiosis	0.00258207
YDL239C	YCR038C	YCR027C	YBR280C	YCL048W-A		GO:0010468	regulation of gene expression	0.00281113
YDL235C	YCR067C	YCR040W	YBR282W	YCL044C		GO:0043412	macromolecule modification	0.00341223
YDL219W	YCR089W	YCR044C	YBR287W	YCL043C		GO:0048278	vesicle docking	0.00342632
YDL216C	YCR106W	YCR073C	YBR289W	YCL040W		GO:0009057	macromolecule catabolic process	0.00482532
YDL215C	YDL234C	YCR082W	YBR295W	YCL039W		GO:0016236	macroautophagy	0.00558194
YDL206W	YDL225W	YCR083W	YBR296C	YCL037C		GO:0007010	cytoskeleton organization	0.00581606
YDL183C	YDL214C	YCR091W	YBR298C	YCL036W		GO:0016568	chromatin modification	0.00593218
YDL176W	YDL211C	YDL237W	YCL069W	YCL035C		GO:0007131	reciprocal meiotic recombination	0.00597118
YDL154W	YDL192W	YDL236W	YCL057W	YCL034W		GO:0006896	Golgi to vacuole transport	0.00650718
YDL148C	YDL190C	YDL231C	YCL051W	YCL033C		GO:0022406	membrane docking	0.00650718
YDL147W	YDL180W	YDL212W	YCL049C	YCL030C		GO:0006109	regulation of carbohydrate metabolic process	0.00693261
YDL146W	YDL179W	YDL209C	YCL038C	YCL029C
YDL122W	YDL175C	YDL200C	YCL032W	YCL028W
YDL121C	YDL171C	YDL199C	YCL024W	YCL026C-B		Gene cluster 2
YDL115C	YDL170W	YDL194W	YCL017C	YCL025C		GOID	TERM	CORRECTED_PVALUE		GOID	TERM	CORRECTED_PVALUE
YDL114W	YDL167C	YDL193W	YCL011C	YCL010C		GO:0009987	cellular process	3.45406e-22		GO:0000166	nucleotide binding	1.57971e-10
YDL113C	YDL159W	YDL189W	YCR010C	YCL009C		GO:0071840	cellular component organization or biogenesis	2.44594e-11		GO:0017076	purine nucleotide binding	3.8686e-10
YDL112W	YDL153C	YDL188C	YCR019W	YCL005W		GO:0090304	nucleic acid metabolic process	1.59802e-10		GO:0035639	purine ribonucleoside triphosphate binding	1.48678e-09
YDL106C	YDL149W	YDL178W	YCR028C	YCR004C		GO:0071841	cellular component organization or biogenesis at cellular level	1.62102e-10		GO:0032553	ribonucleotide binding	1.89559e-09
YDL105W	YDL136W	YDL169C	YCR030C	YCR012W		GO:0006139	nucleobase, nucleoside, nucleotide and nucleic acid metabolic process	3.85731e-10		GO:0032555	purine ribonucleotide binding	1.89559e-09
YDL089W	YDL135C	YDL166C	YCR033W	YCR021C		GO:0044238	primary metabolic process	2.05832e-09		GO:0003824	catalytic activity	3.75504e-09
YDL077C	YDL134C	YDL161W	YCR034W	YCR045C		GO:0008152	metabolic process	1.8653e-08		GO:0004386	helicase activity	1.47693e-07
YDL075W	YDL132W	YDL160C	YCR036W	YCR046C		GO:0043170	macromolecule metabolic process	2.9559e-08		GO:0030554	adenyl nucleotide binding	2.11376e-07
YDL074C	YDL117W	YDL155W	YCR053W	YCR047C		GO:0016070	RNA metabolic process	2.95775e-08		GO:0005524	ATP binding	8.30076e-07
YDL073W	YDL116W	YDL142C	YCR057C	YCR048W		GO:0044260	cellular macromolecule metabolic process	6.68024e-08		GO:0032559	adenyl ribonucleotide binding	1.03663e-06
YDL069C	YDL108W	YDL140C	YCR071C	YCR051W		GO:0034641	cellular nitrogen compound metabolic process	7.16605e-08		GO:0008026	ATP-dependent helicase activity	1.71298e-06
YDL063C	YDL102W	YDL137W	YCR072C	YCR052W		GO:0016043	cellular component organization	1.1321e-07		GO:0070035	purine NTP-dependent helicase activity	1.71298e-06
YDL058W	YDL101C	YDL133W	YDL247W	YCR059C		GO:0006807	nitrogen compound metabolic process	1.25064e-07		GO:0016462	pyrophosphatase activity	3.04596e-06
YDL044C	YDL098C	YDL131W	YDL243C	YCR061W		GO:0044237	cellular metabolic process	1.26504e-07		GO:0016817	hydrolase activity, acting on acid anhydrides	3.04596e-06
YDL037C	YDL091C	YDL130W-A	YDL238C	YCR065W		GO:0071842	cellular component organization at cellular level	1.50081e-06		GO:0016818	hydrolase activity, acting on acid anhydrides, in phosphorus-containing anhydrides	3.04596e-06
YDL028C	YDL090C	YDL127W	YDL229W	YCR068W		GO:0065007	biological regulation	4.78026e-06		GO:0016787	hydrolase activity	1.34184e-05
YDL021W	YDL084W	YDL120W	YDL227C	YCR069W		GO:0051716	cellular response to stimulus	1.02374e-05		GO:0017111	nucleoside-triphosphatase activity	2.97286e-05
YDL020C	YDL082W	YDL111C	YDL224C	YCR073W-A		GO:0050896	response to stimulus	3.99871e-05		GO:0042623	ATPase activity, coupled	6.26671e-05
YDL002C	YDL079C	YDL107W	YDL223C	YCR075W-A		GO:0006996	organelle organization	5.07264e-05		GO:0016887	ATPase activity	9.22233e-05
YDL001W	YDL076C	YDL104C	YDL210W	YCR076C		GO:0050789	regulation of biological process	7.462e-05		GO:0008186	RNA-dependent ATPase activity	0.000195825
YDR005C	YDL070W	YDL100C	YDL207W	YCR077C		GO:0006464	protein modification process	0.00011294		GO:0003724	RNA helicase activity	0.000718672
YDR013W	YDL065C	YDL099W	YDL205C	YCR079W		GO:0050794	regulation of cellular process	0.000118643		GO:0008094	DNA-dependent ATPase activity	0.00101213
YDR014W	YDL045C	YDL088C	YDL204W	YCR084C		GO:0006974	response to DNA damage stimulus	0.000165801		GO:0004003	ATP-dependent DNA helicase activity	0.00249825
YDR016C	YDL043C	YDL083C	YDL202W	YCR086W		GO:0071843	cellular component biogenesis at cellular level	0.000245826		GO:0016773	phosphotransferase activity, alcohol group as acceptor	0.00287312
YDR020C	YDL039C	YDL080C	YDL201W	YCR087C-A		GO:0033554	cellular response to stress	0.000280117		GO:0016301	kinase activity	0.00334697
YDR021W	YDL035C	YDL064W	YDL185W	YCR088W		GO:0006281	DNA repair	0.000366235		GO:0046914	transition metal ion binding	0.00380439
YDR022C	YDL030W	YDL060W	YDL182W	YCR105W		GO:0007049	cell cycle	0.000927002		GO:0004004	ATP-dependent RNA helicase activity	0.00556625
YDR027C	YDL027C	YDL056W	YDL177C	YDL233W		GO:0006351	transcription, DNA-dependent	0.00104978		GO:0046872	metal ion binding	0.00731459
YDR028C	YDL018C	YDL036C	YDL165W	YDL230W		GO:0032774	RNA biosynthetic process	0.00125847
YDR030C	YDL017W	YDL025C	YDL164C	YDL226C		GO:0032505	reproduction of a single-celled organism	0.00319666
YDR031W	YDL015C	YDL019C	YDL156W	YDL222C		GO:0046486	glycerolipid metabolic process	0.00332484
YDR034C	YDL010W	YDL004W	YDL145C	YDL220C		GO:0006650	glycerophospholipid metabolic process	0.00414512
YDR045C	YDL007W	YDR002W	YDL143W	YDL218W		GO:0044085	cellular component biogenesis	0.00448043
YDR051C	YDL006W	YDR004W	YDL141W	YDL217C		GO:0022402	cell cycle process	0.00733128
YDR057W	YDL005C	YDR006C	YDL139C	YDL213C		GO:0022613	ribonucleoprotein complex biogenesis	0.0075055
YDR060W	YDL003W	YDR011W	YDL129W	YDL208W		GO:0035556	intracellular signal transduction	0.00838746
YDR066C	YDR017C	YDR018C	YDL128W	YDL203C
YDR067C	YDR023W	YDR019C	YDL126C	YDL198C
YDR068W	YDR026C	YDR025W	YDL125C	YDL197C		Gene cluster 3
YDR069C	YDR056C	YDR033W	YDL124W	YDL195W		GOID	TERM	CORRECTED_PVALUE		GOID	TERM	CORRECTED_PVALUE
YDR071C	YDR058C	YDR036C	YDL119C	YDL186W		GO:0009987	cellular process	5.74141e-25		GO:0003824	catalytic activity	2.66733e-24
YDR075W	YDR063W	YDR037W	YDL109C	YDL181W		GO:0008152	metabolic process	1.71445e-18		GO:0016740	transferase activity	1.03262e-11
YDR078C	YDR065W	YDR041W	YDL103C	YDL174C		GO:0044237	cellular metabolic process	2.03023e-13		GO:0000166	nucleotide binding	2.2438e-11
YDR080W	YDR081C	YDR052C	YDL097C	YDL173W		GO:0044238	primary metabolic process	2.61434e-13		GO:0035639	purine ribonucleoside triphosphate binding	2.28062e-11
YDR082W	YDR083W	YDR054C	YDL093W	YDL168W		GO:0006807	nitrogen compound metabolic process	7.25178e-09		GO:0017076	purine nucleotide binding	2.41744e-11
YDR089W	YDR085C	YDR062W	YDL072C	YDL150W		GO:0034641	cellular nitrogen compound metabolic process	7.42834e-08		GO:0032553	ribonucleotide binding	2.97349e-11
YDR103W	YDR086C	YDR074W	YDL067C	YDL144C		GO:0065007	biological regulation	4.31329e-07		GO:0032555	purine ribonucleotide binding	2.97349e-11
YDR106W	YDR087C	YDR076W	YDL066W	YDL138W		GO:0071840	cellular component organization or biogenesis	8.29612e-07		GO:0005488	binding	2.64297e-10
YDR108W	YDR088C	YDR079W	YDL057W	YDL130W		GO:0006139	nucleobase, nucleoside, nucleotide and nucleic acid metabolic process	1.18945e-06		GO:0005524	ATP binding	2.04316e-09
YDR110W	YDR091C	YDR084C	YDL055C	YDL110C		GO:0043170	macromolecule metabolic process	8.17331e-06		GO:0032559	adenyl ribonucleotide binding	2.64976e-09
YDR117C	YDR096W	YDR099W	YDL054C	YDL095W		GO:0016043	cellular component organization	1.14392e-05		GO:0030554	adenyl nucleotide binding	3.89928e-09
YDR118W	YDR097C	YDR105C	YDL051W	YDL087C		GO:0071841	cellular component organization or biogenesis at cellular level	3.61634e-05		GO:0016772	transferase activity, transferring phosphorus-containing groups	6.61835e-05
YDR125C	YDR101C	YDR124W	YDL049C	YDL086W		GO:0090304	nucleic acid metabolic process	0.000107039		GO:0004674	protein serine/threonine kinase activity	0.000760324
YDR131C	YDR104C	YDR127W	YDL045W-A	YDL085C-A		GO:0006464	protein modification process	0.000117074		GO:0016301	kinase activity	0.000766478
YDR132C	YDR107C	YDR128W	YDL042C	YDL085W		GO:0050789	regulation of biological process	0.000122752		GO:0004672	protein kinase activity	0.00265212
YDR137W	YDR119W	YDR129C	YDL040C	YDL081C		GO:0016070	RNA metabolic process	0.000229599		GO:0016787	hydrolase activity	0.00377119
YDR141C	YDR130C	YDR142C	YDL031W	YDL078C		GO:0044260	cellular macromolecule metabolic process	0.000235783
YDR146C	YDR135C	YDR144C	YDL029W	YDL059C		GO:0044249	cellular biosynthetic process	0.00114096
YDR147W	YDR138W	YDR145W	YDL024C	YDL053C		GO:0009058	biosynthetic process	0.0012412
YDR150W	YDR151C	YDR152W	YDL022W	YDL052C		GO:0050896	response to stimulus	0.00173051
YDR159W	YDR164C	YDR153C	YDL013W	YDL048C		GO:0050794	regulation of cellular process	0.00178373
YDR162C	YDR170C	YDR160W	YDL008W	YDL047W		GO:0044248	cellular catabolic process	0.00273046
YDR165W	YDR173C	YDR161W	YDR001C	YDL046W		GO:0009057	macromolecule catabolic process	0.0029745
YDR166C	YDR177W	YDR175C	YDR014W-A	YDL033C		GO:0051716	cellular response to stimulus	0.00334397
YDR168W	YDR181C	YDR176W	YDR035W	YDL014W		GO:0071842	cellular component organization at cellular level	0.00488151
YDR179W-A	YDR182W	YDR186C	YDR038C	YDL012C		GO:0043412	macromolecule modification	0.00648078
YDR180W	YDR189W	YDR201W	YDR039C	YDR003W
YDR183W	YDR195W	YDR206W	YDR046C	YDR007W
YDR184C	YDR200C	YDR212W	YDR049W	YDR009W		Gene cluster 4
YDR194C	YDR205W	YDR223W	YDR055W	YDR032C		GOID	TERM	CORRECTED_PVALUE		GOID	TERM	CORRECTED_PVALUE
YDR196C	YDR208W	YDR224C	YDR059C	YDR044W		GO:0009987	cellular process	3.12965e-26		GO:0003824	catalytic activity	1.08946e-13
YDR197W	YDR221W	YDR236C	YDR061W	YDR047W		GO:0055085	transmembrane transport	5.24474e-15		GO:0022857	transmembrane transporter activity	7.63869e-08
YDR198C	YDR227W	YDR239C	YDR072C	YDR050C		GO:0051179	localization	1.49365e-13		GO:0005215	transporter activity	2.31566e-07
YDR202C	YDR237W	YDR244W	YDR077W	YDR070C		GO:0044281	small molecule metabolic process	2.73436e-13		GO:0022891	substrate-specific transmembrane transporter activity	1.62449e-06
YDR211W	YDR238C	YDR252W	YDR090C	YDR111C		GO:0006810	transport	2.82906e-13		GO:0016491	oxidoreductase activity	2.33113e-06
YDR216W	YDR242W	YDR258C	YDR092W	YDR116C		GO:0051234	establishment of localization	4.19215e-13		GO:0022892	substrate-specific transporter activity	6.50881e-06
YDR217C	YDR243C	YDR262W	YDR093W	YDR121W		GO:0008152	metabolic process	4.8685e-08		GO:0022804	active transmembrane transporter activity	9.38521e-06
YDR218C	YDR245W	YDR266C	YDR098C	YDR143C		GO:0055114	oxidation-reduction process	1.05333e-07		GO:0005275	amine transmembrane transporter activity	0.000441729
YDR219C	YDR247W	YDR267C	YDR109C	YDR148C		GO:0019752	carboxylic acid metabolic process	2.01069e-07		GO:0015291	secondary active transmembrane transporter activity	0.0015837
YDR222W	YDR248C	YDR270W	YDR113C	YDR155C		GO:0043436	oxoacid metabolic process	2.01069e-07		GO:0046943	carboxylic acid transmembrane transporter activity	0.0045394
YDR228C	YDR251W	YDR272W	YDR120C	YDR156W		GO:0006082	organic acid metabolic process	2.3523e-07		GO:0015075	ion transmembrane transporter activity	0.00488874
YDR235W	YDR253C	YDR279W	YDR122W	YDR163W		GO:0042180	cellular ketone metabolic process	3.55606e-07		GO:0048037	cofactor binding	0.00488874
YDR240C	YDR257C	YDR293C	YDR123C	YDR171W		GO:0071822	protein complex subunit organization	7.14808e-06
YDR249C	YDR263C	YDR300C	YDR140W	YDR174W		GO:0044237	cellular metabolic process	2.05684e-05
YDR254W	YDR265W	YDR337W	YDR158W	YDR178W		GO:0044283	small molecule biosynthetic process	2.16765e-05
YDR255C	YDR284C	YDR338C	YDR167W	YDR185C		GO:0006461	protein complex assembly	7.24111e-05
YDR259C	YDR291W	YDR339C	YDR169C	YDR188W		GO:0043623	cellular protein complex assembly	7.94465e-05
YDR275W	YDR292C	YDR341C	YDR172W	YDR192C		GO:0071702	organic substance transport	0.000183269
YDR282C	YDR295C	YDR345C	YDR190C	YDR204W		GO:0071705	nitrogen compound transport	0.00019553
YDR283C	YDR299W	YDR358W	YDR191W	YDR207C		GO:0070271	protein complex biogenesis	0.000215918
YDR285W	YDR320C	YDR359C	YDR213W	YDR214W		GO:0044238	primary metabolic process	0.000604765
YDR288W	YDR333C	YDR362C	YDR233C	YDR225W		GO:0009308	amine metabolic process	0.000931606
YDR289C	YDR334W	YDR363W-A	YDR246W	YDR226W		GO:0006066	alcohol metabolic process	0.00133848
YDR301W	YDR346C	YDR376W	YDR261C	YDR229W		GO:0006811	ion transport	0.00177973
YDR303C	YDR349C	YDR380W	YDR264C	YDR231C		GO:0065007	biological regulation	0.00207648
YDR305C	YDR350C	YDR381W	YDR268W	YDR232W		GO:0016053	organic acid biosynthetic process	0.00249248
YDR306C	YDR364C	YDR387C	YDR273W	YDR234W		GO:0046394	carboxylic acid biosynthetic process	0.00249248
YDR307W	YDR365C	YDR391C	YDR277C	YDR256C		GO:0044106	cellular amine metabolic process	0.00260509
YDR308C	YDR373W	YDR392W	YDR280W	YDR260C		GO:0046483	heterocycle metabolic process	0.0031131
YDR311W	YDR379W	YDR400W	YDR294C	YDR287W		GO:0005975	carbohydrate metabolic process	0.00465657
YDR314C	YDR386W	YDR404C	YDR298C	YDR296W		GO:0006520	cellular amino acid metabolic process	0.00619393
YDR315C	YDR390C	YDR415C	YDR304C	YDR297W
YDR316W	YDR393W	YDR419W	YDR309C	YDR328C
YDR317W	YDR403W	YDR422C	YDR310C	YDR353W		Gene cluster 5
YDR318W	YDR409W	YDR429C	YDR313C	YDR354W		GOID	TERM	CORRECTED_PVALUE		GOID	TERM	CORRECTED_PVALUE
YDR322W	YDR421W	YDR437W	YDR321W	YDR382W		GO:0044281	small molecule metabolic process	4.51627e-18		GO:0016491	oxidoreductase activity	7.69597e-16
YDR323C	YDR430C	YDR438W	YDR322C-A	YDR384C		GO:0055114	oxidation-reduction process	8.30114e-18		GO:0048037	cofactor binding	7.69919e-12
YDR324C	YDR443C	YDR450W	YDR329C	YDR385W		GO:0044283	small molecule biosynthetic process	2.66383e-15		GO:0003824	catalytic activity	2.1887e-10
YDR325W	YDR446W	YDR459C	YDR347W	YDR388W		GO:0019752	carboxylic acid metabolic process	1.0313e-11		GO:0050662	coenzyme binding	9.06857e-07
YDR326C	YDR447C	YDR465C	YDR348C	YDR405W		GO:0043436	oxoacid metabolic process	1.0313e-11		GO:0022891	substrate-specific transmembrane transporter activity	9.02216e-06
YDR331W	YDR452W	YDR466W	YDR352W	YDR408C		GO:0042180	cellular ketone metabolic process	1.06659e-11		GO:0005199	structural constituent of cell wall	1.41029e-05
YDR332W	YDR456W	YDR471W	YDR368W	YDR411C		GO:0006082	organic acid metabolic process	1.25447e-11		GO:0022857	transmembrane transporter activity	2.4851e-05
YDR336W	YDR470C	YDR472W	YDR375C	YDR418W		GO:0046483	heterocycle metabolic process	1.92416e-10		GO:0022892	substrate-specific transporter activity	6.23424e-05
YDR351W	YDR479C	YDR477W	YDR377W	YDR432W		GO:0044271	cellular nitrogen compound biosynthetic process	4.18751e-10		GO:0005215	transporter activity	0.000154386
YDR356W	YDR485C	YDR478W	YDR389W	YDR436W		GO:0009987	cellular process	5.23292e-10		GO:0016829	lyase activity	0.00130385
YDR357C	YDR505C	YDR480W	YDR394W	YDR441C		GO:0051186	cofactor metabolic process	8.11678e-10		GO:0016614	oxidoreductase activity, acting on CH-OH group of donors	0.00142235
YDR361C	YDR507C	YDR483W	YDR397C	YDR448W		GO:0044282	small molecule catabolic process	3.94455e-09		GO:0016616	oxidoreductase activity, acting on the CH-OH group of donors, NAD or NADP as acceptor	0.00228794
YDR363W	YDR510W	YDR492W	YDR398W	YDR451C		GO:0046164	alcohol catabolic process	6.89781e-09		GO:0019842	vitamin binding	0.00447841
YDR367W	YDR518W	YDR502C	YDR399W	YDR453C		GO:0006732	coenzyme metabolic process	1.99085e-08
YDR369C	YDR520C	YDR506C	YDR402C	YDR462W		GO:0006520	cellular amino acid metabolic process	4.95529e-08
YDR370C	YDR523C	YDR514C	YDR406W	YDR476C		GO:0019320	hexose catabolic process	4.98981e-08
YDR371W	YDR528W	YDR527W	YDR412W	YDR481C		GO:0008652	cellular amino acid biosynthetic process	6.4353e-08
YDR372C	YDR531W	YDR529C	YDR420W	YDR487C		GO:0006007	glucose catabolic process	7.60563e-08
YDR374C	YEL055C	YDR539W	YDR423C	YDR488C		GO:0046365	monosaccharide catabolic process	1.07262e-07
YDR378C	YEL041W	YEL071W	YDR435C	YDR490C		GO:0046496	nicotinamide nucleotide metabolic process	1.07561e-07
YDR383C	YEL029C	YEL056W	YDR444W	YDR493W		GO:0009309	amine biosynthetic process	1.96732e-07
YDR395W	YEL025C	YEL043W	YDR454C	YDR516C		GO:0044106	cellular amine metabolic process	3.34518e-07
YDR407C	YEL019C	YEL040W	YDR463W	YDR517W		GO:0019362	pyridine nucleotide metabolic process	3.42372e-07
YDR416W	YEL013W	YEL031W	YDR464W	YDR519W		GO:0016053	organic acid biosynthetic process	4.48006e-07
YDR424C	YEL007W	YEL026W	YDR475C	YDR524C-B		GO:0046394	carboxylic acid biosynthetic process	4.48006e-07
YDR425W	YER001W	YEL015W	YDR486C	YDR533C		GO:0009308	amine metabolic process	7.69734e-07
YDR427W	YER006W	YEL002C	YDR497C	YDR534C		GO:0006733	oxidoreduction coenzyme metabolic process	7.70662e-07
YDR428C	YER008C	YER002W	YDR498C	YDR538W		GO:0072524	pyridine-containing compound metabolic process	1.00981e-06
YDR434W	YER013W	YER024W	YDR501W	YEL066W		GO:0055086	nucleobase, nucleoside and nucleotide metabolic process	4.98162e-06
YDR439W	YER030W	YER036C	YDR508C	YEL060C		GO:0008152	metabolic process	1.362e-05
YDR440W	YER033C	YER040W	YDR513W	YEL058W		GO:0006066	alcohol metabolic process	4.2546e-05
YDR449C	YER037W	YER047C	YDR530C	YEL047C		GO:0055085	transmembrane transport	7.22202e-05
YDR457W	YER044C	YER049W	YDR536W	YEL046C		GO:0006091	generation of precursor metabolites and energy	0.000123655
YDR458C	YER046W	YER053C	YEL073C	YEL044W		GO:0006753	nucleoside phosphate metabolic process	0.000297573
YDR460W	YER050C	YER054C	YEL065W	YEL038W		GO:0009117	nucleotide metabolic process	0.000297573
YDR468C	YER051W	YER064C	YEL063C	YEL037C		GO:0006006	glucose metabolic process	0.000329107
YDR469W	YER052C	YER067W	YEL052W	YEL036C		GO:0019318	hexose metabolic process	0.000824913
YDR473C	YER075C	YER068W	YEL050C	YEL030W		GO:0006740	NADPH regeneration	0.000907039
YDR484W	YER077C	YER078C	YEL042W	YEL024W		GO:0005996	monosaccharide metabolic process	0.00106546
YDR489W	YER080W	YER086W	YEL039C	YEL021W		GO:0044275	cellular carbohydrate catabolic process	0.00107445
YDR494W	YER081W	YER090W	YEL034W	YEL020C		GO:0006807	nitrogen compound metabolic process	0.00155962
YDR495C	YER087W	YER100W	YEL032W	YEL017W		GO:0034641	cellular nitrogen compound metabolic process	0.00214383
YDR496C	YER093C	YER104W	YEL027W	YER004W		GO:0044237	cellular metabolic process	0.00441393
YDR499W	YER101C	YER118C	YEL020W-A	YER011W		GO:0018130	heterocycle biosynthetic process	0.00465674
YDR500C	YER105C	YER122C	YEL018W	YER017C		GO:0006096	glycolysis	0.00497087
YDR515W	YER113C	YER125W	YEL016C	YER018C		GO:0006457	protein folding	0.00507258
YDR522C	YER126C	YER129W	YEL011W	YER019W		GO:0046165	alcohol biosynthetic process	0.00536424
YDR524C	YER128W	YER149C	YEL009C	YER020W		GO:0044272	sulfur compound biosynthetic process	0.00541037
YDR532C	YER130C	YER151C	YEL006W	YER023W		GO:0009058	biosynthetic process	0.00661205
YEL072W	YER132C	YER162C	YEL001C	YER028C		GO:0016052	carbohydrate catabolic process	0.00677587
YEL064C	YER136W	YER164W	YER003C	YER029C		GO:0006739	NADP metabolic process	0.00733572
YEL062W	YER140W	YER166W	YER005W	YER034W		GO:0006839	mitochondrial transport	0.00785402
YEL061C	YER172C	YER167W	YER010C	YER035W
YEL057C	YER173W	YER168C	YER014W	YER039C
YEL053C	YER184C	YER174C	YER015W	YER043C
YEL051W	YFL048C	YER175C	YER016W	YER045C
YEL048C	YFL047W	YER180C	YER025W	YER057C
YEL023C	YFL036W	YER183C	YER026C	YER060W
YEL022W	YFL028C	YFL060C	YER027C	YER060W-A
YEL012W	YFL025C	YFL051C	YER031C	YER062C
YEL003W	YFL024C	YFL050C	YER048C	YER063W
YER007W	YFL007W	YFL049W	YER055C	YER065C
YER007C-A	YFL004W	YFL045C	YER061C	YER073W
YER009W	YFL002C	YFL040W	YER069W	YER076C
YER012W	YFR001W	YFL033C	YER070W	YER083C
YER021W	YFR005C	YFL013C	YER072W	YER087C-B
YER022W	YFR007W	YFL009W	YER082C	YER088C
YER032W	YFR009W	YFL005W	YER085C	YER089C
YER038C	YFR010W	YFR006W	YER091C	YER093C-A
YER041W	YFR011C	YFR013W	YER096W	YER095W
YER042W	YFR016C	YFR030W	YER099C	YER103W
YER059W	YFR019W	YFR038W	YER107C	YER109C
YER071C	YFR039C	YFR046C	YER110C	YER119C
YER079W	YFR041C	YGL255W	YER114C	YER120W
YER092W	YFR043C	YGL254W	YER116C	YER143W
YER098W	YFR048W	YGL245W	YER127W	YER145C
YER106W	YGL252C	YGL228W	YER131W	YER146W
YER111C	YGL244W	YGL225W	YER134C	YER147C
YER112W	YGL242C	YGL219C	YER141W	YER150W
YER123W	YGL231C	YGL205W	YER144C	YER152C
YER124C	YGL213C	YGL203C	YER148W	YER154W
YER133W	YGL207W	YGL196W	YER169W	YER156C
YER137C	YGL206C	YGL195W	YER170W	YER158C
YER139C	YGL201C	YGL192W	YER176W	YER159C
YER142C	YGL194C	YGL187C	YER182W	YER161C
YER155C	YGL173C	YGL179C	YER187W	YER163C
YER157W	YGL170C	YGL175C	YFL052W	YER165W
YER171W	YGL164C	YGL174W	YFL044C	YER177W
YER179W	YGL155W	YGL156W	YFL042C	YER178W
YER185W	YGL150C	YGL154C	YFL041W	YFL058W
YFL046W	YGL144C	YGL147C	YFL039C	YFL055W
YFL034C-A	YGL142C	YGL140C	YFL037W	YFL054C
YFL027C	YGL139W	YGL130W	YFL034C-B	YFL053W
YFL026W	YGL136C	YGL128C	YFL034W	YFL038C
YFL008W	YGL134W	YGL121C	YFL029C	YFL031W
YFL003C	YGL133W	YGL119W	YFL023W	YFL030W
YFR002W	YGL124C	YGL116W	YFL001W	YFL022C
YFR008W	YGL113W	YGL104C	YFR003C	YFL021W
YFR023W	YGL112C	YGL100W	YFR004W	YFL018C
YFR031C	YGL110C	YGL099W	YFR014C	YFL017C
YFR040W	YGL107C	YGL092W	YFR015C	YFL016C
YFR052W	YGL103W	YGL087C	YFR021W	YFL014W
YGL257C	YGL093W	YGL085W	YFR022W	YFL011W
YGL251C	YGL084C	YGL075C	YFR025C	YFL010C
YGL249W	YGL083W	YGL071W	YFR027W	YFR012W-A
YGL246C	YGL081W	YGL064C	YFR044C	YFR017C
YGL243W	YGL080W	YGL058W	YFR045W	YFR018C
YGL241W	YGL079W	YGL056C	YFR050C	YFR024C-A
YGL238W	YGL078C	YGL050W	YFR053C	YFR028C
YGL233W	YGL067W	YGL049C	YGL256W	YFR029W
YGL232W	YGL065C	YGL048C	YGL253W	YFR031C-A
YGL229C	YGL061C	YGL038C	YGL250W	YFR032C
YGL227W	YGL057C	YGL028C	YGL248W	YFR033C
YGL224C	YGL043W	YGL020C	YGL247W	YFR034C
YGL223C	YGL027C	YGL015C	YGL240W	YFR036W
YGL215W	YGL013C	YGL014W	YGL222C	YFR037C
YGL190C	YGR005C	YGL011C	YGL220W	YFR047C
YGL183C	YGR015C	YGL004C	YGL216W	YFR051C
YGL180W	YGR017W	YGL001C	YGL210W	YFR055W
YGL178W	YGR023W	YGR002C	YGL202W	YGL261C
YGL176C	YGR028W	YGR007W	YGL200C	YGL258W
YGL171W	YGR034W	YGR010W	YGL197W	YGL237C
YGL167C	YGR046W	YGR029W	YGL191W	YGL236C
YGL160W	YGR047C	YGR032W	YGL189C	YGL234W
YGL159W	YGR052W	YGR033C	YGL186C	YGL221C
YGL151W	YGR053C	YGR036C	YGL184C	YGL212W
YGL145W	YGR056W	YGR038W	YGL169W	YGL211W
YGL141W	YGR060W	YGR040W	YGL163C	YGL209W
YGL138C	YGR065C	YGR041W	YGL158W	YGL208W
YGL131C	YGR072W	YGR042W	YGL157W	YGL185C
YGL129C	YGR076C	YGR043C	YGL153W	YGL181W
YGL117W	YGR091W	YGR058W	YGL146C	YGL172W
YGL115W	YGR093W	YGR061C	YGL143C	YGL166W
YGL101W	YGR095C	YGR066C	YGL137W	YGL162W
YGL098W	YGR100W	YGR077C	YGL120C	YGL161C
YGL095C	YGR122W	YGR081C	YGL114W	YGL148W
YGL094C	YGR123C	YGR083C	YGL111W	YGL127C
YGL090W	YGR125W	YGR085C	YGL096W	YGL125W
YGL086W	YGR126W	YGR088W	YGL091C	YGL123W
YGL076C	YGR127W	YGR092W	YGL082W	YGL122C
YGL060W	YGR134W	YGR094W	YGL077C	YGL108C
YGL059W	YGR145W	YGR099W	YGL073W	YGL106W
YGL054C	YGR154C	YGR110W	YGL066W	YGL105W
YGL036W	YGR170W	YGR111W	YGL055W	YGL097W
YGL033W	YGR171C	YGR118W	YGL051W	YGL089C
YGL030W	YGR179C	YGR129W	YGL045W	YGL068W
YGL021W	YGR188C	YGR135W	YGL040C	YGL062W
YGL016W	YGR196C	YGR143W	YGL037C	YGL047W
YGL005C	YGR199W	YGR152C	YGL035C	YGL044C
YGL002W	YGR200C	YGR155W	YGL029W	YGL039W
YGR001C	YGR212W	YGR158C	YGL026C	YGL031C
YGR003W	YGR213C	YGR162W	YGL018C	YGL025C
YGR004W	YGR217W	YGR165W	YGL017W	YGL023C
YGR016W	YGR236C	YGR169C	YGL012W	YGL022W
YGR020C	YGR237C	YGR172C	YGL009C	YGL019W
YGR024C	YGR252W	YGR173W	YGL008C	YGR008C
YGR026W	YGR264C	YGR175C	YGL003C	YGR012W
YGR030C	YGR273C	YGR177C	YGR006W	YGR021W
YGR035C	YGR274C	YGR186W	YGR009C	YGR031W
YGR057C	YGR275W	YGR189C	YGR013W	YGR037C
YGR059W	YGR281W	YGR194C	YGR014W	YGR048W
YGR067C	YGR284C	YGR195W	YGR019W	YGR062C
YGR070W	YHL030W	YGR205W	YGR027C	YGR068C
YGR071C	YHL023C	YGR207C	YGR044C	YGR078C
YGR075C	YHL017W	YGR214W	YGR049W	YGR079W
YGR089W	YHL014C	YGR221C	YGR054W	YGR082W
YGR090W	YHL011C	YGR225W	YGR055W	YGR087C
YGR098C	YHR002W	YGR229C	YGR080W	YGR096W
YGR103W	YHR004C	YGR238C	YGR084C	YGR101W
YGR104C	YHR005C	YGR240C	YGR086C	YGR102C
YGR106C	YHR005C-A	YGR245C	YGR097W	YGR119C
YGR108W	YHR007C	YGR246C	YGR112W	YGR121C
YGR109C	YHR012W	YGR249W	YGR113W	YGR124W
YGR116W	YHR017W	YGR253C	YGR130C	YGR136W
YGR117C	YHR022C	YGR255C	YGR132C	YGR144W
YGR120C	YHR039C-A	YGR263C	YGR156W	YGR147C
YGR128C	YHR046C	YGR266W	YGR159C	YGR148C
YGR140W	YHR051W	YGR267C	YGR167W	YGR161C
YGR146C	YHR063C	YGR270W	YGR180C	YGR169C-A
YGR149W	YHR065C	YGR283C	YGR191W	YGR174C
YGR150C	YHR066W	YHL040C	YGR193C	YGR178C
YGR153W	YHR067W	YHL038C	YGR202C	YGR181W
YGR157W	YHR068W	YHL024W	YGR208W	YGR185C
YGR163W	YHR081W	YHL022C	YGR211W	YGR192C
YGR166W	YHR092C	YHL010C	YGR215W	YGR197C
YGR168C	YHR098C	YHL002W	YGR220C	YGR201C
YGR184C	YHR109W	YHR003C	YGR223C	YGR204W
YGR187C	YHR110W	YHR013C	YGR224W	YGR209C
YGR198W	YHR114W	YHR014W	YGR231C	YGR210C
YGR206W	YHR118C	YHR018C	YGR232W	YGR235C
YGR216C	YHR119W	YHR027C	YGR234W	YGR239C
YGR218W	YHR120W	YHR028C	YGR241C	YGR243W
YGR222W	YHR123W	YHR031C	YGR258C	YGR244C
YGR227W	YHR124W	YHR036W	YGR260W	YGR247W
YGR233C	YHR128W	YHR037W	YGR262C	YGR248W
YGR250C	YHR140W	YHR039C	YGR277C	YGR251W
YGR261C	YHR143W	YHR045W	YGR286C	YGR254W
YGR271W	YHR144C	YHR047C	YGR287C	YGR256W
YGR271C-A	YHR147C	YHR049W	YGR288W	YGR257C
YGR276C	YHR148W	YHR069C	YGR289C	YGR279C
YGR278W	YHR153C	YHR071W	YGR292W	YGR280C
YHL044W	YHR158C	YHR073W	YHL036W	YGR282C
YHL039W	YHR164C	YHR074W	YHL034C	YGR285C
YHL035C	YHR182W	YHR075C	YHL029C	YGR294W
YHL015W	YHR186C	YHR080C	YHL028W	YHL043W
YHL013C	YHR187W	YHR085W	YHL021C	YHL032C
YHL012W	YHR202W	YHR090C	YHL019C	YHL031C
YHL009C	YHR207C	YHR094C	YHL016C	YHL027W
YHL003C	YHR209W	YHR103W	YHL008C	YHL026C
YHR001W-A	YIL166C	YHR111W	YHL007C	YHL025W
YHR015W	YIL151C	YHR122W	YHL001W	YHL020C
YHR023W	YIL147C	YHR129C	YHR001W	YHL018W
YHR035W	YIL132C	YHR131C	YHR006W	YHL004W
YHR038W	YIL129C	YHR138C	YHR009C	YHR008C
YHR052W	YIL127C	YHR139C	YHR011W	YHR016C
YHR056C	YIL126W	YHR142W	YHR024C	YHR019C
YHR060W	YIL110W	YHR143W-A	YHR029C	YHR020W
YHR077C	YIL105C	YHR149C	YHR030C	YHR025W
YHR078W	YIL096C	YHR150W	YHR043C	YHR026W
YHR079C	YIL090W	YHR152W	YHR044C	YHR032W
YHR082C	YIL076W	YHR160C	YHR058C	YHR033W
YHR088W	YIL072W	YHR165C	YHR059W	YHR034C
YHR099W	YIL070C	YHR166C	YHR061C	YHR040W
YHR101C	YIL044C	YHR190W	YHR064C	YHR041C
YHR121W	YIL039W	YHR201C	YHR072W	YHR042W
YHR132W-A	YIL030C	YHR206W	YHR076W	YHR048W
YHR141C	YIL026C	YIL169C	YHR084W	YHR050W
YHR151C	YIL020C	YIL161W	YHR086W	YHR057C
YHR154W	YIL017C	YIL156W	YHR091C	YHR062C
YHR155W	YIL007C	YIL146C	YHR096C	YHR070W
YHR156C	YIL002W-A	YIL140W	YHR097C	YHR083W
YHR157W	YIL002C	YIL137C	YHR100C	YHR087W
YHR167W	YIR002C	YIL117C	YHR102W	YHR089C
YHR170W	YIR024C	YIL115C	YHR104W	YHR113W
YHR171W	YIR025W	YIL112W	YHR105W	YHR115C
YHR172W	YJL222W	YIL098C	YHR106W	YHR116W
YHR184W	YJL209W	YIL092W	YHR107C	YHR117W
YHR185C	YJL206C	YIL088C	YHR108W	YHR127W
YHR196W	YJL197W	YIL085C	YHR112C	YHR135C
YHR197W	YJL193W	YIL084C	YHR126C	YHR146W
YIL159W	YJL180C	YIL079C	YHR132C	YHR162W
YIL149C	YJL168C	YIL078W	YHR133C	YHR163W
YIL144W	YJL166W	YIL069C	YHR134W	YHR168W
YIL139C	YJL157C	YIL063C	YHR136C	YHR169W
YIL138C	YJL156C	YIL038C	YHR137W	YHR174W
YIL130W	YJL155C	YIL036W	YHR159W	YHR176W
YIL128W	YJL140W	YIL034C	YHR161C	YHR179W
YIL119C	YJL137C	YIL024C	YHR177W	YHR188C
YIL107C	YJL136C	YIL021W	YHR178W	YHR193C
YIL104C	YJL131C	YIL019W	YHR191C	YHR194W
YIL103W	YJL129C	YIL015W	YHR192W	YHR199C
YIL097W	YJL103C	YIL013C	YHR195W	YHR200W
YIL095W	YJL097W	YIL010W	YHR204W	YHR214W
YIL091C	YJL094C	YIL005W	YHR205W	YIL164C
YIL083C	YJL092W	YIR004W	YHR208W	YIL160C
YIL074C	YJL091C	YIR008C	YHR210C	YIL158W
YIL073C	YJL084C	YIR011C	YHR216W	YIL157C
YIL071C	YJL073W	YIR031C	YIL162W	YIL155C
YIL068C	YJL072C	YIR039C	YIL150C	YIL154C
YIL052C	YJL071W	YIR042C	YIL145C	YIL153W
YIL050W	YJL069C	YJL218W	YIL143C	YIL152W
YIL048W	YJL059W	YJL216C	YIL133C	YIL142W
YIL045W	YJL057C	YJL208C	YIL131C	YIL136W
YIL040W	YJL053W	YJL191W	YIL125W	YIL135C
YIL037C	YJL051W	YJL187C	YIL124W	YIL134W
YIL035C	YJL050W	YJL183W	YIL120W	YIL123W
YIL031W	YJL038C	YJL177W	YIL118W	YIL122W
YIL027C	YJL036W	YJL176C	YIL116W	YIL121W
YIL014W	YJL033W	YJL173C	YIL111W	YIL114C
YIL008W	YJL029C	YJL172W	YIL109C	YIL113W
YIL004C	YJL024C	YJL165C	YIL106W	YIL108W
YIL001W	YJL023C	YJL164C	YIL102C	YIL099W
YIR005W	YJL016W	YJL163C	YIL094C	YIL093C
YIR030C	YJL014W	YJL161W	YIL075C	YIL087C
YIR033W	YJL013C	YJL141C	YIL067C	YIL077C
YJL207C	YJL005W	YJL139C	YIL066C	YIL065C
YJL204C	YJL001W	YJL132W	YIL064W	YIL061C
YJL203W	YJR002W	YJL130C	YIL062C	YIL053W
YJL201W	YJR004C	YJL127C	YIL057C	YIL051C
YJL189W	YJR006W	YJL125C	YIL056W	YIL047C
YJL181W	YJR007W	YJL112W	YIL055C	YIL046W
YJL179W	YJR008W	YJL111W	YIL018W	YIL043C
YJL162C	YJR036C	YJL110C	YIL009W	YIL042C
YJL154C	YJR042W	YJL102W	YIL003W	YIL041W
YJL149W	YJR043C	YJL099W	YIR001C	YIL033C
YJL148W	YJR051W	YJL095W	YIR003W	YIL023C
YJL147C	YJR052W	YJL093C	YIR007W	YIL022W
YJL109C	YJR053W	YJL080C	YIR010W	YIL016W
YJL106W	YJR061W	YJL056C	YIR012W	YIL011W
YJL105W	YJR062C	YJL048C	YIR019C	YIL006W
YJL098W	YJR066W	YJL044C	YIR021W	YIR006C
YJL096W	YJR076C	YJL035C	YIR023W	YIR013C
YJL090C	YJR088C	YJL034W	YIR026C	YIR016W
YJL089W	YJR098C	YJL019W	YIR028W	YIR017C
YJL088W	YJR100C	YJL011C	YIR029W	YIR018W
YJL087C	YJR101W	YJL002C	YIR038C	YIR022W
YJL085W	YJR108W	YJR010W	YJL214W	YIR027C
YJL074C	YJR109C	YJR013W	YJL213W	YIR032C
YJL070C	YJR117W	YJR022W	YJL200C	YIR034C
YJL058C	YJR132W	YJR035W	YJL198W	YIR035C
YJL049W	YJR137C	YJR040W	YJL194W	YIR036C
YJL047C	YJR142W	YJR050W	YJL192C	YIR037W
YJL046W	YJR145C	YJR057W	YJL190C	YJL219W
YJL039C	YJR151C	YJR063W	YJL186W	YJL217W
YJL031C	YJR152W	YJR064W	YJL185C	YJL212C
YJL030W	YKL209C	YJR067C	YJL174W	YJL184W
YJL012C	YKL203C	YJR068W	YJL171C	YJL178C
YJL010C	YKL179C	YJR075W	YJL167W	YJL170C
YJL006C	YKL174C	YJR080C	YJL160C	YJL159W
YJR003C	YKL173W	YJR083C	YJL153C	YJL158C
YJR005W	YKL161C	YJR092W	YJL146W	YJL151C
YJR011C	YKL157W	YJR093C	YJL145W	YJL143W
YJR012C	YKL155C	YJR099W	YJL134W	YJL133C-A
YJR030C	YKL149C	YJR107W	YJL128C	YJL133W
YJR031C	YKL143W	YJR111C	YJL124C	YJL126W
YJR032W	YKL134C	YJR122W	YJL123C	YJL121C
YJR033C	YKL133C	YJR124C	YJL122W	YJL104W
YJR039W	YKL130C	YJR126C	YJL117W	YJL100W
YJR041C	YKL126W	YJR130C	YJL116C	YJL083W
YJR054W	YKL124W	YJR131W	YJL115W	YJL079C
YJR058C	YKL122C	YJR133W	YJL108C	YJL078C
YJR082C	YKL121W	YJR139C	YJL101C	YJL068C
YJR086W	YKL112W	YJR143C	YJL082W	YJL066C
YJR089W	YKL110C	YJR149W	YJL081C	YJL065C
YJR090C	YKL109W	YKL220C	YJL076W	YJL063C
YJR094C	YKL106W	YKL216W	YJL062W	YJL055W
YJR097W	YKL104C	YKL213C	YJL060W	YJL052W
YJR102C	YKL101W	YKL201C	YJL054W	YJL042W
YJR110W	YKL099C	YKL197C	YJL025W	YJL026W
YJR118C	YKL090W	YKL194C	YJL008C	YJL020C
YJR119C	YKL089W	YKL190W	YJL003W	YJR005C-A
YJR134C	YKL078W	YKL185W	YJR001W	YJR009C
YJR135C	YKL075C	YKL184W	YJR015W	YJR014W
YJR136C	YKL073W	YKL182W	YJR025C	YJR016C
YJR138W	YKL068W-A	YKL181W	YJR034W	YJR017C
YJR140C	YKL065C	YKL180W	YJR048W	YJR019C
YJR141W	YKL064W	YKL176C	YJR049C	YJR021C
YKL222C	YKL063C	YKL172W	YJR056C	YJR024C
YKL205W	YKL062W	YKL170W	YJR059W	YJR045C
YKL196C	YKL048C	YKL168C	YJR065C	YJR046W
YKL193C	YKL047W	YKL166C	YJR084W	YJR047C
YKL189W	YKL042W	YKL160W	YJR091C	YJR060W
YKL188C	YKL041W	YKL159C	YJR095W	YJR069C
YKL178C	YKL034W	YKL154W	YJR106W	YJR070C
YKL167C	YKL028W	YKL150W	YJR123W	YJR072C
YKL165C	YKL026C	YKL144C	YJR125C	YJR073C
YKL162C	YKL020C	YKL137W	YJR127C	YJR074W
YKL142W	YKL017C	YKL120W	YJR129C	YJR077C
YKL140W	YKL016C	YKL116C	YJR153W	YJR078W
YKL139W	YKL013C	YKL114C	YJR154W	YJR085C
YKL135C	YKL010C	YKL113C	YJR158W	YJR096W
YKL125W	YKL007W	YKL108W	YKL221W	YJR103W
YKL119C	YKL003C	YKL095W	YKL217W	YJR104C
YKL100C	YKL001C	YKL091C	YKL215C	YJR105W
YKL092C	YKR001C	YKL088W	YKL214C	YJR112W
YKL079W	YKR005C	YKL082C	YKL212W	YJR113C
YKL077W	YKR010C	YKL080W	YKL210W	YJR116W
YKL072W	YKR014C	YKL067W	YKL208W	YJR121W
YKL061W	YKR017C	YKL054C	YKL206C	YJR144W
YKL057C	YKR020W	YKL049C	YKL195W	YJR147W
YKL040C	YKR021W	YKL045W	YKL171W	YJR148W
YKL033W	YKR051W	YKL039W	YKL151C	YJR150C
YKL021C	YKR056W	YKL012W	YKL145W	YJR159W
YKL015W	YKR057W	YKL005C	YKL141W	YKL218C
YKL014C	YKR058W	YKR002W	YKL138C	YKL211C
YKL011C	YKR059W	YKR003W	YKL132C	YKL207W
YKL009W	YKR061W	YKR016W	YKL129C	YKL204W
YKL008C	YKR068C	YKR018C	YKL128C	YKL198C
YKL006C-A	YKR086W	YKR022C	YKL117W	YKL192C
YKR004C	YKR087C	YKR023W	YKL107W	YKL191W
YKR008W	YKR096W	YKR024C	YKL105C	YKL187C
YKR011C	YKR099W	YKR026C	YKL093W	YKL186C
YKR015C	YKR101W	YKR036C	YKL081W	YKL183W
YKR027W	YLL050C	YKR055W	YKL074C	YKL175W
YKR028W	YLL049W	YKR063C	YKL071W	YKL164C
YKR029C	YLL040C	YKR075C	YKL069W	YKL163W
YKR031C	YLL039C	YKR077W	YKL068W	YKL152C
YKR054C	YLL035W	YKR080W	YKL058W	YKL148C
YKR060W	YLL031C	YKR084C	YKL056C	YKL146W
YKR064W	YLL003W	YKR100C	YKL055C	YKL127W
YKR071C	YLR001C	YKR102W	YKL050C	YKL103C
YKR074W	YLR009W	YKR106W	YKL046C	YKL098W
YKR078W	YLR020C	YLL055W	YKL038W	YKL096W-A
YKR079C	YLR021W	YLL041C	YKL035W	YKL094W
YKR081C	YLR022C	YLL034C	YKL033W-A	YKL087C
YKR082W	YLR023C	YLL026W	YKL027W	YKL085W
YKR083C	YLR032W	YLL021W	YKL023W	YKL060C
YKR088C	YLR035C	YLL010C	YKL004W	YKL059C
YKR094C	YLR047C	YLL006W	YKL002W	YKL052C
YKR095W	YLR054C	YLL002W	YKR006C	YKL051W
YKR098C	YLR057W	YLR002C	YKR009C	YKL043W
YKR103W	YLR063W	YLR004C	YKR019C	YKL032C
YLL054C	YLR080W	YLR014C	YKR025W	YKL029C
YLL048C	YLR082C	YLR015W	YKR035W-A	YKL024C
YLL046C	YLR083C	YLR016C	YKR037C	YKL019W
YLL033W	YLR084C	YLR025W	YKR039W	YKR007W
YLL032C	YLR086W	YLR029C	YKR044W	YKR013W
YLL015W	YLR088W	YLR038C	YKR052C	YKR034W
YLL011W	YLR089C	YLR045C	YKR062W	YKR038C
YLL007C	YLR093C	YLR048W	YKR065C	YKR041W
YLL005C	YLR098C	YLR052W	YKR067W	YKR042W
YLL004W	YLR105C	YLR064W	YKR069W	YKR043C
YLL001W	YLR106C	YLR065C	YKR070W	YKR045C
YLR003C	YLR114C	YLR068W	YKR072C	YKR046C
YLR012C	YLR117C	YLR069C	YKR076W	YKR048C
YLR024C	YLR126C	YLR078C	YKR089C	YKR050W
YLR033W	YLR129W	YLR096W	YKR090W	YKR053C
YLR039C	YLR132C	YLR108C	YKR092C	YKR066C
YLR049C	YLR135W	YLR118C	YKR097W	YKR085C
YLR051C	YLR144C	YLR125W	YLL062C	YKR091W
YLR061W	YLR145W	YLR128W	YLL057C	YKR093W
YLR066W	YLR147C	YLR133W	YLL051C	YLL066C
YLR067C	YLR149C	YLR146C	YLL036C	YLL061W
YLR087C	YLR151C	YLR176C	YLL024C	YLL058W
YLR097C	YLR163C	YLR183C	YLL013C	YLL056C
YLR103C	YLR165C	YLR187W	YLL012W	YLL045C
YLR107W	YLR167W	YLR189C	YLL008W	YLL043W
YLR115W	YLR168C	YLR196W	YLR005W	YLL038C
YLR119W	YLR170C	YLR201C	YLR007W	YLL029W
YLR127C	YLR175W	YLR215C	YLR008C	YLL028W
YLR143W	YLR182W	YLR216C	YLR011W	YLL027W
YLR148W	YLR195C	YLR224W	YLR018C	YLL025W
YLR166C	YLR197W	YLR241W	YLR019W	YLL023C
YLR185W	YLR199C	YLR243W	YLR026C	YLL022C
YLR200W	YLR211C	YLR244C	YLR030W	YLL019C
YLR210W	YLR221C	YLR249W	YLR034C	YLL018C-A
YLR214W	YLR225C	YLR251W	YLR056W	YLL018C
YLR222C	YLR239C	YLR256W	YLR058C	YLR006C
YLR223C	YLR240W	YLR260W	YLR060W	YLR017W
YLR226W	YLR254C	YLR278C	YLR075W	YLR027C
YLR227C	YLR270W	YLR284C	YLR077W	YLR028C
YLR233C	YLR283W	YLR286C	YLR079W	YLR040C
YLR238W	YLR285W	YLR288C	YLR081W	YLR043C
YLR247C	YLR289W	YLR290C	YLR085C	YLR044C
YLR250W	YLR291C	YLR298C	YLR092W	YLR055C
YLR262C	YLR297W	YLR300W	YLR100W	YLR059C
YLR263W	YLR306W	YLR304C	YLR102C	YLR070C
YLR265C	YLR312C	YLR305C	YLR104W	YLR072W
YLR266C	YLR313C	YLR308W	YLR130C	YLR073C
YLR267W	YLR314C	YLR319C	YLR131C	YLR074C
YLR268W	YLR321C	YLR343W	YLR134W	YLR090W
YLR271W	YLR328W	YLR357W	YLR136C	YLR091W
YLR272C	YLR332W	YLR361C	YLR138W	YLR094C
YLR273C	YLR336C	YLR384C	YLR139C	YLR095C
YLR274W	YLR342W	YLR389C	YLR142W	YLR099C
YLR276C	YLR344W	YLR398C	YLR152C	YLR109W
YLR277C	YLR359W	YLR410W	YLR153C	YLR110C
YLR287C	YLR362W	YLR411W	YLR172C	YLR113W
YLR309C	YLR367W	YLR417W	YLR173W	YLR116W
YLR310C	YLR369W	YLR421C	YLR174W	YLR120C
YLR318W	YLR371W	YLR431C	YLR181C	YLR121C
YLR320W	YLR373C	YLR432W	YLR186W	YLR137W
YLR341W	YLR381W	YLR433C	YLR190W	YLR141W
YLR345W	YLR383W	YLR436C	YLR191W	YLR150W
YLR352W	YLR386W	YLR441C	YLR193C	YLR154C
YLR360W	YLR387C	YLR443W	YLR207W	YLR177W
YLR363C	YLR394W	YLR450W	YLR212C	YLR178C
YLR368W	YLR404W	YLR455W	YLR220W	YLR180W
YLR372W	YLR409C	YML129C	YLR228C	YLR188W
YLR376C	YLR418C	YML126C	YLR229C	YLR192C
YLR392C	YLR419W	YML123C	YLR237W	YLR194C
YLR396C	YLR422W	YML117W	YLR248W	YLR203C
YLR403W	YLR425W	YML116W	YLR253W	YLR205C
YLR408C	YLR430W	YML112W	YLR257W	YLR206W
YLR412W	YLR435W	YML110C	YLR258W	YLR208W
YLR423C	YLR440C	YML094W	YLR262C-A	YLR209C
YLR424W	YLR446W	YML088W	YLR292C	YLR213C
YLR442C	YLR448W	YML079W	YLR293C	YLR218C
YLR445W	YLR451W	YML075C	YLR295C	YLR219W
YLR447C	YLR457C	YML072C	YLR301W	YLR231C
YLR452C	YLR459W	YML063W	YLR303W	YLR234W
YLR453C	YML130C	YML061C	YLR312W-A	YLR245C
YLR454W	YML121W	YML060W	YLR315W	YLR259C
YLR456W	YML109W	YML059C	YLR316C	YLR264W
YML111W	YML099C	YML042W	YLR323C	YLR299W
YML108W	YML097C	YML038C	YLR324W	YLR326W
YML104C	YML093W	YML029W	YLR325C	YLR327C
YML103C	YML081W	YML020W	YLR330W	YLR333C
YML096W	YML076C	YML017W	YLR347C	YLR335W
YML091C	YML069W	YML004C	YLR353W	YLR337C
YML077W	YML066C	YML001W	YLR354C	YLR340W
YML073C	YML065W	YMR011W	YLR361C-A	YLR348C
YML071C	YML062C	YMR017W	YLR363W-A	YLR350W
YML068W	YML055W	YMR020W	YLR364W	YLR351C
YML067C	YML049C	YMR021C	YLR370C	YLR355C
YML053C	YML035C	YMR024W	YLR382C	YLR356W
YML047C	YML034W	YMR026C	YLR385C	YLR375W
YML046W	YML023C	YMR032W	YLR390W	YLR377C
YML043C	YML016C	YMR039C	YLR405W	YLR378C
YML041C	YML011C	YMR048W	YLR407W	YLR380W
YML036W	YML005W	YMR049C	YLR413W	YLR390W-A
YML019W	YMR009W	YMR054W	YLR420W	YLR393W
YML006C	YMR014W	YMR073C	YLR427W	YLR397C
YMR001C	YMR015C	YMR078C	YLR449W	YLR399C
YMR004W	YMR037C	YMR080C	YML131W	YLR401C
YMR010W	YMR041C	YMR081C	YML128C	YLR429W
YMR013C	YMR064W	YMR088C	YML125C	YLR437C
YMR018W	YMR079W	YMR092C	YML119W	YLR438W
YMR019W	YMR091C	YMR093W	YML118W	YLR439W
YMR023C	YMR097C	YMR099C	YML115C	YML127W
YMR025W	YMR106C	YMR102C	YML107C	YML124C
YMR029C	YMR112C	YMR104C	YML106W	YML120C
YMR030W	YMR113W	YMR109W	YML105C	YML114C
YMR033W	YMR119W	YMR111C	YML087C	YML113W
YMR036C	YMR128W	YMR115W	YML086C	YML102W
YMR052W	YMR130W	YMR124W	YML085C	YML101C
YMR053C	YMR131C	YMR136W	YML080W	YML100W
YMR059W	YMR133W	YMR140W	YML074C	YML098W
YMR060C	YMR144W	YMR150C	YML064C	YML092C
YMR061W	YMR152W	YMR156C	YML054C	YML083C
YMR065W	YMR155W	YMR164C	YML051W	YML082W
YMR075W	YMR157C	YMR165C	YML050W	YML081C-A
YMR076C	YMR159C	YMR171C	YML048W	YML078W
YMR077C	YMR177W	YMR181C	YML037C	YML070W
YMR094W	YMR179W	YMR183C	YML031W	YML058W
YMR098C	YMR190C	YMR188C	YML025C	YML057W
YMR100W	YMR192W	YMR189W	YML021C	YML052W
YMR101C	YMR193W	YMR191W	YML018C	YML032C
YMR110C	YMR204C	YMR200W	YML015C	YML030W
YMR117C	YMR207C	YMR201C	YML012W	YML028W
YMR125W	YMR215W	YMR209C	YML008C	YML027W
YMR126C	YMR219W	YMR210W	YMR005W	YML022W
YMR127C	YMR221C	YMR217W	YMR006C	YML014W
YMR129W	YMR224C	YMR220W	YMR008C	YML013W
YMR132C	YMR229C	YMR225C	YMR016C	YML010W
YMR137C	YMR234W	YMR227C	YMR027W	YMR002W
YMR139W	YMR237W	YMR233W	YMR031C	YMR038C
YMR154C	YMR239C	YMR235C	YMR034C	YMR042W
YMR158W	YMR243C	YMR238W	YMR044W	YMR047C
YMR160W	YMR255W	YMR253C	YMR055C	YMR056C
YMR162C	YMR267W	YMR261C	YMR062C	YMR058W
YMR163C	YMR269W	YMR266W	YMR067C	YMR068W
YMR167W	YMR280C	YMR271C	YMR072W	YMR070W
YMR168C	YMR282C	YMR278W	YMR074C	YMR086W
YMR173W	YMR287C	YMR281W	YMR083W	YMR096W
YMR176W	YMR288W	YMR285C	YMR089C	YMR108W
YMR178W	YMR290C	YMR289W	YMR090W	YMR118C
YMR185W	YMR293C	YMR298W	YMR095C	YMR147W
YMR186W	YMR294W	YMR300C	YMR105C	YMR148W
YMR194W	YMR304W	YMR302C	YMR107W	YMR161W
YMR197C	YMR313C	YMR306W	YMR114C	YMR166C
YMR198W	YNL327W	YMR307W	YMR116C	YMR174C
YMR199W	YNL326C	YMR308C	YMR120C	YMR182C
YMR211W	YNL320W	YMR312W	YMR123W	YMR202W
YMR212C	YNL316C	YMR316W	YMR135C	YMR213W
YMR218C	YNL302C	YMR319C	YMR142C	YMR222C
YMR223W	YNL295W	YNL336W	YMR145C	YMR236W
YMR228W	YNL291C	YNL330C	YMR146C	YMR240C
YMR230W	YNL286W	YNL329C	YMR149W	YMR244W
YMR231W	YNL273W	YNL323W	YMR153W	YMR244C-A
YMR232W	YNL267W	YNL317W	YMR169C	YMR246W
YMR247C	YNL262W	YNL306W	YMR170C	YMR251W-A
YMR257C	YNL256W	YNL301C	YMR172W	YMR262W
YMR258C	YNL242W	YNL299W	YMR175W	YMR263W
YMR259C	YNL236W	YNL280C	YMR180C	YMR264W
YMR260C	YNL234W	YNL272C	YMR184W	YMR265C
YMR268C	YNL233W	YNL271C	YMR196W	YMR276W
YMR270C	YNL231C	YNL264C	YMR203W	YMR295C
YMR283C	YNL229C	YNL252C	YMR205C	YMR296C
YMR284W	YNL224C	YNL248C	YMR206W	YMR297W
YMR299C	YNL223W	YNL247W	YMR208W	YMR301C
YMR309C	YNL219C	YNL244C	YMR216C	YMR303C
YNL325C	YNL214W	YNL220W	YMR226C	YMR305C
YNL318C	YNL212W	YNL218W	YMR241W	YMR310C
YNL311C	YNL207W	YNL217W	YMR250W	YMR311C
YNL297C	YNL193W	YNL215W	YMR252C	YMR314W
YNL287W	YNL183C	YNL213C	YMR272C	YMR315W
YNL265C	YNL180C	YNL206C	YMR273C	YMR322C
YNL261W	YNL177C	YNL197C	YMR277W	YMR325W
YNL260C	YNL176C	YNL189W	YMR279C	YNL335W
YNL258C	YNL172W	YNL186W	YMR286W	YNL333W
YNL257C	YNL167C	YNL181W	YMR291W	YNL328C
YNL253W	YNL155W	YNL178W	YMR317W	YNL322C
YNL250W	YNL139C	YNL175C	YMR318C	YNL321W
YNL249C	YNL133C	YNL168C	YNL331C	YNL310C
YNL227C	YNL132W	YNL164C	YNL315C	YNL309W
YNL225C	YNL130C	YNL163C	YNL314W	YNL307C
YNL222W	YNL128W	YNL161W	YNL313C	YNL305C
YNL210W	YNL123W	YNL159C	YNL312W	YNL304W
YNL201C	YNL118C	YNL156C	YNL308C	YNL300W
YNL196C	YNL113W	YNL152W	YNL298W	YNL290W
YNL192W	YNL112W	YNL151C	YNL294C	YNL288W
YNL188W	YNL111C	YNL144C	YNL293W	YNL284C
YNL182C	YNL107W	YNL141W	YNL292W	YNL283C
YNL147W	YNL102W	YNL136W	YNL289W	YNL282W
YNL129W	YNL100W	YNL131W	YNL281W	YNL278W
YNL127W	YNL099C	YNL121C	YNL279W	YNL277W
YNL119W	YNL096C	YNL115C	YNL275W	YNL270C
YNL110C	YNL087W	YNL106C	YNL274C	YNL263C
YNL088W	YNL075W	YNL101W	YNL268W	YNL251C
YNL085W	YNL062C	YNL094W	YNL255C	YNL246W
YNL084C	YNL059C	YNL093W	YNL254C	YNL243W
YNL082W	YNL058C	YNL091W	YNL238W	YNL241C
YNL051W	YNL054W	YNL076W	YNL232W	YNL240C
YNL050C	YNL049C	YNL069C	YNL230C	YNL237W
YNL048W	YNL032W	YNL067W	YNL221C	YNL208W
YNL041C	YNL026W	YNL065W	YNL216W	YNL202W
YNL038W	YNL012W	YNL061W	YNL209W	YNL200C
YNL027W	YNL010W	YNL056W	YNL204C	YNL195C
YNL025C	YNL009W	YNL047C	YNL199C	YNL194C
YNL021W	YNR010W	YNL044W	YNL191W	YNL187W
YNL015W	YNR012W	YNL042W	YNL190W	YNL185C
YNL011C	YNR021W	YNL040W	YNL169C	YNL173C
YNL008C	YNR026C	YNL039W	YNL166C	YNL148C
YNL002C	YNR030W	YNL035C	YNL165W	YNL142W
YNL001W	YNR031C	YNL024C	YNL160W	YNL135C
YNR004W	YNR038W	YNL022C	YNL157W	YNL134C
YNR007C	YNR063W	YNL020C	YNL154C	YNL125C
YNR024W	YOL154W	YNL005C	YNL153C	YNL124W
YNR044W	YOL145C	YNL004W	YNL149C	YNL116W
YNR061C	YOL144W	YNR003C	YNL138W	YNL104C
YNR066C	YOL137W	YNR006W	YNL137C	YNL098C
YNR067C	YOL132W	YNR011C	YNL117W	YNL097C
YOL159C	YOL127W	YNR016C	YNL108C	YNL079C
YOL149W	YOL121C	YNR022C	YNL103W	YNL078W
YOL141W	YOL115W	YNR023W	YNL095C	YNL072W
YOL136C	YOL113W	YNR032W	YNL092W	YNL071W
YOL117W	YOL105C	YNR035C	YNL090W	YNL066W
YOL107W	YOL102C	YNR039C	YNL083W	YNL063W
YOL104C	YOL098C	YNR047W	YNL081C	YNL055C
YOL101C	YOL094C	YNR050C	YNL080C	YNL052W
YOL095C	YOL087C	YNR053C	YNL077W	YNL034W
YOL091W	YOL083W	YNR056C	YNL074C	YNL033W
YOL090W	YOL078W	YNR058W	YNL073W	YNL007C
YOL089C	YOL068C	YNR059W	YNL068C	YNL003C
YOL088C	YOL063C	YNR070W	YNL064C	YNR002C
YOL081W	YOL062C	YOL152W	YNL053W	YNR008W
YOL077C	YOL049W	YOL146W	YNL045W	YNR014W
YOL076W	YOL048C	YOL142W	YNL037C	YNR015W
YOL069W	YOL031C	YOL139C	YNL036W	YNR017W
YOL045W	YOL029C	YOL138C	YNL029C	YNR018W
YOL044W	YOL025W	YOL128C	YNL023C	YNR027W
YOL042W	YOL024W	YOL124C	YNL016W	YNR036C
YOL041C	YOL023W	YOL122C	YNL014W	YNR040W
YOL034W	YOR001W	YOL103W	YNL006W	YNR041C
YOL018C	YOR005C	YOL100W	YNR001C	YNR043W
YOL017W	YOR011W	YOL096C	YNR009W	YNR046W
YOL015W	YOR018W	YOL092W	YNR013C	YNR049C
YOL013C	YOR021C	YOL080C	YNR019W	YNR052C
YOL009C	YOR022C	YOL075C	YNR020C	YNR055C
YOL007C	YOR033C	YOL072W	YNR028W	YNR057C
YOL001W	YOR035C	YOL065C	YNR029C	YNR062C
YOR014W	YOR037W	YOL064C	YNR033W	YNR064C
YOR016C	YOR038C	YOL057W	YNR034W-A	YNR073C
YOR017W	YOR043W	YOL056W	YNR045W	YOL161C
YOR019W	YOR046C	YOL055C	YNR048W	YOL155C
YOR030W	YOR061W	YOL043C	YNR051C	YOL143C
YOR039W	YOR062C	YOL036W	YNR054C	YOL135C
YOR058C	YOR067C	YOL033W	YNR060W	YOL133W
YOR075W	YOR078W	YOL022C	YNR069C	YOL126C
YOR076C	YOR087W	YOL021C	YNR072W	YOL111C
YOR079C	YOR090C	YOL016C	YNR074C	YOL109W
YOR080W	YOR101W	YOL008W	YNR075W	YOL093W
YOR115C	YOR109W	YOL006C	YOL158C	YOL086C
YOR119C	YOR111W	YOL003C	YOL151W	YOL084W
YOR124C	YOR114W	YOL002C	YOL148C	YOL077W-A
YOR137C	YOR118W	YOR003W	YOL147C	YOL073C
YOR143C	YOR123C	YOR026W	YOL140W	YOL071W
YOR144C	YOR127W	YOR032C	YOL130W	YOL067C
YOR147W	YOR129C	YOR034C	YOL129W	YOL060C
YOR152C	YOR141C	YOR036W	YOL125W	YOL059W
YOR160W	YOR149C	YOR047C	YOL123W	YOL058W
YOR164C	YOR151C	YOR048C	YOL119C	YOL051W
YOR165W	YOR154W	YOR051C	YOL116W	YOL040C
YOR166C	YOR158W	YOR057W	YOL112W	YOL039W
YOR168W	YOR162C	YOR060C	YOL108C	YOL038W
YOR178C	YOR174W	YOR069W	YOL097C	YOL027C
YOR182C	YOR175C	YOR070C	YOL086W-A	YOL020W
YOR193W	YOR177C	YOR073W	YOL070C	YOL012C
YOR195W	YOR179C	YOR074C	YOL066C	YOL005C
YOR207C	YOR191W	YOR086C	YOL061W	YOR006C
YOR208W	YOR194C	YOR094W	YOL054W	YOR009W
YOR210W	YOR198C	YOR095C	YOL032W	YOR010C
YOR216C	YOR205C	YOR097C	YOL030W	YOR020C
YOR238W	YOR206W	YOR099W	YOL019W	YOR020W-A
YOR242C	YOR209C	YOR104W	YOL014W	YOR023C
YOR244W	YOR211C	YOR106W	YOL011W	YOR025W
YOR249C	YOR212W	YOR110W	YOL010W	YOR027W
YOR254C	YOR214C	YOR112W	YOL004W	YOR042W
YOR256C	YOR215C	YOR113W	YOR004W	YOR045W
YOR258W	YOR219C	YOR116C	YOR007C	YOR056C
YOR261C	YOR221C	YOR122C	YOR008C	YOR063W
YOR262W	YOR232W	YOR128C	YOR012W	YOR065W
YOR265W	YOR241W	YOR131C	YOR028C	YOR066W
YOR266W	YOR243C	YOR132W	YOR040W	YOR077W
YOR275C	YOR250C	YOR134W	YOR049C	YOR081C
YOR278W	YOR253W	YOR136W	YOR052C	YOR083W
YOR279C	YOR255W	YOR153W	YOR054C	YOR084W
YOR283W	YOR257W	YOR155C	YOR059C	YOR085W
YOR284W	YOR260W	YOR156C	YOR064C	YOR091W
YOR287C	YOR264W	YOR171C	YOR071C	YOR098C
YOR293W	YOR267C	YOR172W	YOR089C	YOR100C
YOR298W	YOR269W	YOR180C	YOR092W	YOR130C
YOR304W	YOR270C	YOR185C	YOR107W	YOR138C
YOR305W	YOR280C	YOR188W	YOR108W	YOR140W
YOR312C	YOR281C	YOR189W	YOR117W	YOR145C
YOR319W	YOR291W	YOR190W	YOR120W	YOR150W
YOR320C	YOR296W	YOR213C	YOR125C	YOR157C
YOR334W	YOR297C	YOR217W	YOR126C	YOR161C
YOR336W	YOR304C-A	YOR220W	YOR142W	YOR163W
YOR341W	YOR308C	YOR227W	YOR148C	YOR167C
YOR346W	YOR310C	YOR231W	YOR159C	YOR176W
YOR351C	YOR313C	YOR237W	YOR173W	YOR181W
YOR352W	YOR326W	YOR245C	YOR184W	YOR186W
YOR353C	YOR340C	YOR252W	YOR187W	YOR201C
YOR354C	YOR342C	YOR259C	YOR192C	YOR204W
YOR360C	YOR350C	YOR272W	YOR196C	YOR223W
YOR365C	YOR355W	YOR274W	YOR197W	YOR226C
YOR367W	YOR361C	YOR276W	YOR222W	YOR229W
YOR368W	YOR363C	YOR285W	YOR224C	YOR236W
YOR386W	YOR371C	YOR290C	YOR228C	YOR246C
YPL272C	YOR372C	YOR295W	YOR230W	YOR247W
YPL268W	YOR377W	YOR307C	YOR233W	YOR271C
YPL260W	YPL269W	YOR315W	YOR239W	YOR273C
YPL259C	YPL267W	YOR321W	YOR251C	YOR298C-A
YPL253C	YPL243W	YOR327C	YOR288C	YOR301W
YPL242C	YPL240C	YOR335C	YOR289W	YOR323C
YPL228W	YPL237W	YOR337W	YOR294W	YOR332W
YPL227C	YPL236C	YOR339C	YOR299W	YOR347C
YPL216W	YPL225W	YOR344C	YOR303W	YOR348C
YPL215W	YPL220W	YOR349W	YOR306C	YOR356W
YPL211W	YPL219W	YOR370C	YOR311C	YOR358W
YPL210C	YPL218W	YOR381W	YOR316C	YOR362C
YPL198W	YPL213W	YOR390W	YOR317W	YOR373W
YPL195W	YPL209C	YPL273W	YOR322C	YOR374W
YPL193W	YPL208W	YPL270W	YOR324C	YOR375C
YPL191C	YPL202C	YPL266W	YOR328W	YOR378W
YPL183C	YPL201C	YPL265W	YOR329C	YOR380W
YPL179W	YPL199C	YPL264C	YOR330C	YOR383C
YPL175W	YPL194W	YPL263C	YOR338W	YOR388C
YPL174C	YPL192C	YPL256C	YOR357C	YPL283C
YPL168W	YPL188W	YPL255W	YOR359W	YPL277C
YPL167C	YPL180W	YPL254W	YOR369C	YPL274W
YPL166W	YPL178W	YPL249C	YOR382W	YPL262W
YPL161C	YPL164C	YPL248C	YOR384W	YPL258C
YPL152W	YPL163C	YPL235W	YPL249C-A	YPL252C
YPL147W	YPL162C	YPL226W	YPL245W	YPL250C
YPL146C	YPL159C	YPL224C	YPL244C	YPL247C
YPL143W	YPL158C	YPL217C	YPL233W	YPL246C
YPL130W	YPL156C	YPL203W	YPL231W	YPL239W
YPL126W	YPL141C	YPL196W	YPL230W	YPL234C
YPL125W	YPL139C	YPL189W	YPL229W	YPL232W
YPL124W	YPL138C	YPL184C	YPL214C	YPL223C
YPL123C	YPL118W	YPL160W	YPL212C	YPL222W
YPL122C	YPL117C	YPL153C	YPL207W	YPL221W
YPL121C	YPL112C	YPL150W	YPL206C	YPL187W
YPL120W	YPL110C	YPL140C	YPL204W	YPL171C
YPL115C	YPL109C	YPL137C	YPL190C	YPL170W
YPL100W	YPL099C	YPL132W	YPL186C	YPL154C
YPL086C	YPL096W	YPL129W	YPL181W	YPL135W
YPL079W	YPL093W	YPL113C	YPL177C	YPL134C
YPL076W	YPL090C	YPL106C	YPL176C	YPL131W
YPL072W	YPL084W	YPL104W	YPL173W	YPL127C
YPL071C	YPL081W	YPL097W	YPL172C	YPL119C
YPL070W	YPL075W	YPL092W	YPL169C	YPL111W
YPL065W	YPL069C	YPL091W	YPL157W	YPL098C
YPL060W	YPL066W	YPL088W	YPL155C	YPL061W
YPL057C	YPL064C	YPL087W	YPL151C	YPL059W
YPL052W	YPL058C	YPL083C	YPL149W	YPL055C
YPL051W	YPL053C	YPL082C	YPL145C	YPL049C
YPL045W	YPL034W	YPL063W	YPL133C	YPL048W
YPL026C	YPL032C	YPL054W	YPL128C	YPL042C
YPL020C	YPL029W	YPL050C	YPL116W	YPL037C
YPL019C	YPL022W	YPL040C	YPL107W	YPL036W
YPL016W	YPL018W	YPL039W	YPL105C	YPL031C
YPL012W	YPL009C	YPL030W	YPL103C	YPL028W
YPL011C	YPL008W	YPL003W	YPL101W	YPL023C
YPL010W	YPL006W	YPR016C	YPL095C	YPL017C
YPL007C	YPL005W	YPR018W	YPL094C	YPL015C
YPL001W	YPL002C	YPR030W	YPL089C	YPL014W
YPR021C	YPR003C	YPR032W	YPL085W	YPR011C
YPR029C	YPR005C	YPR033C	YPL078C	YPR023C
YPR031W	YPR007C	YPR041W	YPL077C	YPR024W
YPR042C	YPR008W	YPR057W	YPL074W	YPR034W
YPR043W	YPR010C	YPR061C	YPL068C	YPR035W
YPR049C	YPR017C	YPR069C	YPL046C	YPR036W
YPR055W	YPR019W	YPR078C	YPL043W	YPR036W-A
YPR060C	YPR020W	YPR081C	YPL038W	YPR037C
YPR067W	YPR022C	YPR084W	YPL024W	YPR040W
YPR068C	YPR025C	YPR086W	YPL013C	YPR054W
YPR070W	YPR026W	YPR102C	YPL004C	YPR058W
YPR072W	YPR027C	YPR112C	YPR001W	YPR066W
YPR073C	YPR028W	YPR120C	YPR002W	YPR074C
YPR082C	YPR045C	YPR121W	YPR004C	YPR075C
YPR085C	YPR047W	YPR128C	YPR006C	YPR079W
YPR089W	YPR048W	YPR133C	YPR013C	YPR080W
YPR097W	YPR056W	YPR134W	YPR062W	YPR093C
YPR105C	YPR065W	YPR137W	YPR063C	YPR127W
YPR116W	YPR083W	YPR139C	YPR088C	YPR129W
YPR117W	YPR091C	YPR143W	YPR098C	YPR138C
YPR119W	YPR101W	YPR148C	YPR100W	YPR145W
YPR141C	YPR106W	YPR149W	YPR103W	YPR151C
YPR147C	YPR108W	YPR159W	YPR104C	YPR152C
YPR155C	YPR109W	YPR160W	YPR110C	YPR154W
YPR158W	YPR118W	YPR167C	YPR113W	YPR157W
YPR162C	YPR122W	YPR169W	YPR114W	YPR163C
YPR164W	YPR131C	YPR172W	YPR115W	YPR171W
YPR168W	YPR135W	YPR175W	YPR124W	YPR173C
YPR179C	YPR144C	YPR176C	YPR125W	YPR174C
YPR185W	YPR165W	YPR178W	YPR140W	YPR181C
YPR186C	YPR166C	YPR190C	YPR156C	YPR183W
YPR189W	YPR180W	YPR198W	YPR161C	YPR191W
YPR196W	YPR187W	YPR199C	YPR184W	YPR192W
YPR200C	YPR194C	YPR202W	YPR188C	YPR193C

## Sheet: Duplex Free Energy
YAL062W	YAL055W	YAL059W	YAL051W	YAL047C		Biological processes				Biological function
YAL061W	YAL053W	YAL056W	YAL037W	YAL037C-A		Gene cluster 1
YAL060W	YAL040C	YAL048C	YAL034W-A	YAL029C		GOID	TERM	CORRECTED_PVALUE		GOID	TERM	CORRECTED_PVALUE
YAL058W	YAL035W	YAL041W	YAL030W	YAL024C		GO:0044281	small molecule metabolic process	1.98364e-18		GO:0016491	oxidoreductase activity	1.4034e-11
YAL054C	YAL034C	YAL031C	YAL027W	YAL010C		GO:0044283	small molecule biosynthetic process	2.70254e-15		GO:0048037	cofactor binding	2.90489e-11
YAL049C	YAL033W	YAL017W	YAL026C	YAL007C		GO:0055114	oxidation-reduction process	4.35807e-14		GO:0003824	catalytic activity	2.70309e-08
YAL044C	YAL025C	YAL008W	YAL018C	YAL002W		GO:0046483	heterocycle metabolic process	1.1902e-12		GO:0005199	structural constituent of cell wall	3.6568e-07
YAL043C	YAL019W	YAL003W	YAL016W	YAL001C		GO:0019752	carboxylic acid metabolic process	1.46567e-12		GO:0050662	coenzyme binding	8.74037e-07
YAL042W	YAL011W	YAR002W	YAR018C	YAR027W		GO:0043436	oxoacid metabolic process	1.46567e-12		GO:0016829	lyase activity	9.80005e-06
YAL039C	YAL009W	YAR002C-A	YBL107C	YBL088C		GO:0006082	organic acid metabolic process	1.79583e-12		GO:0019842	vitamin binding	0.000264572
YAL038W	YAR014C	YAR003W	YBL104C	YBL079W		GO:0042180	cellular ketone metabolic process	4.19103e-12		GO:0046872	metal ion binding	0.000292651
YAL036C	YAR028W	YAR007C	YBL098W	YBL067C		GO:0006007	glucose catabolic process	2.07341e-10		GO:0043169	cation binding	0.000516921
YAL032C	YAR033W	YAR008W	YBL097W	YBL063W		GO:0051186	cofactor metabolic process	2.42497e-10		GO:0043167	ion binding	0.000560245
YAL028W	YBL101C	YAR019C	YBL089W	YBL059C-A		GO:0009987	cellular process	1.72162e-09		GO:0016566	specific transcriptional repressor activity	0.00134334
YAL023C	YBL086C	YAR023C	YBL084C	YBL052C		GO:0006732	coenzyme metabolic process	5.55396e-09		GO:0016614	oxidoreductase activity, acting on CH-OH group of donors	0.00137087
YAL022C	YBL080C	YAR031W	YBL074C	YBL034C		GO:0046164	alcohol catabolic process	6.99804e-09		GO:0016616	oxidoreductase activity, acting on the CH-OH group of donors, NAD or NADP as acceptor	0.00220513
YAL021C	YBL075C	YBL106C	YBL060W	YBL028C		GO:0019320	hexose catabolic process	8.07479e-09		GO:0004857	enzyme inhibitor activity	0.00466578
YAL020C	YBL069W	YBL105C	YBL059W	YBL026W		GO:0044282	small molecule catabolic process	1.29612e-08
YAL015C	YBL064C	YBL103C	YBL056W	YBL018C		GO:0044271	cellular nitrogen compound biosynthetic process	1.83913e-08
YAL014C	YBL054W	YBL090W	YBL037W	YBL005W		GO:0006520	cellular amino acid metabolic process	1.90001e-08
YAL013W	YBL047C	YBL087C	YBL036C	YBL004W		GO:0044106	cellular amine metabolic process	5.32076e-08
YAL012W	YBL046W	YBL085W	YBL029W	YBR004C		GO:0009308	amine metabolic process	5.5088e-08
YAL005C	YBL045C	YBL078C	YBL024W	YBR013C		GO:0046365	monosaccharide catabolic process	1.08821e-07
YAR015W	YBL041W	YBL076C	YBL019W	YBR040W		GO:0046496	nicotinamide nucleotide metabolic process	1.09124e-07
YAR035W	YBL039C	YBL068W	YBL010C	YBR042C		GO:0008652	cellular amino acid biosynthetic process	2.21383e-07
YAR042W	YBL031W	YBL066C	YBL009W	YBR045C		GO:0055086	nucleobase, nucleoside and nucleotide metabolic process	3.04739e-07
YAR050W	YBL022C	YBL061C	YBR007C	YBR047W		GO:0019362	pyridine nucleotide metabolic process	3.47347e-07
YBL099W	YBL003C	YBL055C	YBR014C	YBR063C		GO:0016053	organic acid biosynthetic process	4.54516e-07
YBL095W	YBR006W	YBL051C	YBR018C	YBR076W		GO:0046394	carboxylic acid biosynthetic process	4.54516e-07
YBL093C	YBR008C	YBL050W	YBR022W	YBR081C		GO:0009309	amine biosynthetic process	6.50901e-07
YBL092W	YBR009C	YBL038W	YBR026C	YBR087W		GO:0006733	oxidoreduction coenzyme metabolic process	7.8186e-07
YBL091C-A	YBR011C	YBL035C	YBR028C	YBR094W		GO:0072524	pyridine-containing compound metabolic process	1.02449e-06
YBL091C	YBR015C	YBL027W	YBR029C	YBR097W		GO:0006066	alcohol metabolic process	2.63424e-06
YBL082C	YBR020W	YBL025W	YBR041W	YBR098W		GO:0006006	glucose metabolic process	7.59842e-06
YBL081W	YBR030W	YBL023C	YBR049C	YBR110W		GO:0046165	alcohol biosynthetic process	8.34139e-06
YBL072C	YBR034C	YBL020W	YBR055C	YBR111W-A		GO:0006096	glycolysis	2.06889e-05
YBL071W-A	YBR043C	YBL017C	YBR056W	YBR120C		GO:0006740	NADPH regeneration	8.44988e-05
YBL058W	YBR061C	YBL014C	YBR057C	YBR128C		GO:0006753	nucleoside phosphate metabolic process	0.000125685
YBL057C	YBR068C	YBL008W	YBR058C	YBR130C		GO:0009117	nucleotide metabolic process	0.000125685
YBL033C	YBR069C	YBR001C	YBR060C	YBR136W		GO:0019318	hexose metabolic process	0.000275697
YBL032W	YBR072W	YBR003W	YBR062C	YBR138C		GO:0005996	monosaccharide metabolic process	0.000379202
YBL030C	YBR079C	YBR017C	YBR065C	YBR140C		GO:0006091	generation of precursor metabolites and energy	0.000718781
YBL021C	YBR083W	YBR019C	YBR066C	YBR142W		GO:0006739	NADP metabolic process	0.000937188
YBL016W	YBR084W	YBR021W	YBR073W	YBR143C		GO:0006734	NADH metabolic process	0.000938893
YBL015W	YBR085W	YBR023C	YBR074W	YBR147W		GO:0044275	cellular carbohydrate catabolic process	0.00109006
YBL013W	YBR085C-A	YBR024W	YBR080C	YBR148W		GO:0006090	pyruvate metabolic process	0.00147233
YBL011W	YBR093C	YBR025C	YBR086C	YBR150C		GO:0006790	sulfur compound metabolic process	0.00294329
YBL007C	YBR104W	YBR033W	YBR088C	YBR154C		GO:0000096	sulfur amino acid metabolic process	0.00457504
YBL006C	YBR105C	YBR038W	YBR095C	YBR165W		GO:0008152	metabolic process	0.00476835
YBR002C	YBR107C	YBR039W	YBR096W	YBR166C		GO:0006457	protein folding	0.00514629
YBR005W	YBR111C	YBR044C	YBR101C	YBR167C		GO:0016052	carbohydrate catabolic process	0.00687433
YBR010W	YBR125C	YBR046C	YBR102C	YBR168W		GO:0006098	pentose-phosphate shunt	0.00750392
YBR016W	YBR127C	YBR050C	YBR109C	YBR171W		GO:0006116	NADH oxidation	0.00856632
YBR031W	YBR132C	YBR053C	YBR119W	YBR179C		GO:0006094	gluconeogenesis	0.00865206
YBR035C	YBR133C	YBR054W	YBR123C	YBR184W		GO:0046364	monosaccharide biosynthetic process	0.00885985
YBR036C	YBR139W	YBR059C	YBR129C	YBR186W		GO:0009067	aspartate family amino acid biosynthetic process	0.00970906
YBR037C	YBR141C	YBR077C	YBR131W	YBR211C
YBR052C	YBR149W	YBR078W	YBR156C	YBR216C
YBR067C	YBR151W	YBR082C	YBR158W	YBR217W		Gene cluster 2
YBR071W	YBR160W	YBR103W	YBR159W	YBR250W		GOID	TERM	CORRECTED_PVALUE		GOID	TERM	CORRECTED_PVALUE
YBR089C-A	YBR169C	YBR114W	YBR164C	YBR257W		GO:0009987	cellular process	1.38147e-31		GO:0003824	catalytic activity	5.87577e-20
YBR092C	YBR172C	YBR115C	YBR176W	YBR258C		GO:0008152	metabolic process	2.55704e-17		GO:0022857	transmembrane transporter activity	2.01446e-09
YBR106W	YBR175W	YBR121C	YBR185C	YBR259W		GO:0044237	cellular metabolic process	1.07478e-14		GO:0022891	substrate-specific transmembrane transporter activity	6.74519e-09
YBR108W	YBR177C	YBR122C	YBR191W	YBR272C		GO:0044281	small molecule metabolic process	6.42245e-14		GO:0022892	substrate-specific transporter activity	4.97051e-08
YBR112C	YBR182C	YBR137W	YBR199W	YBR275C		GO:0044238	primary metabolic process	1.28034e-11		GO:0016491	oxidoreductase activity	7.7802e-08
YBR117C	YBR183W	YBR146W	YBR200W	YBR281C		GO:0055085	transmembrane transport	3.31394e-10		GO:0005215	transporter activity	2.33375e-07
YBR126C	YBR187W	YBR152W	YBR203W	YBR288C		GO:0051179	localization	9.45111e-10		GO:0016740	transferase activity	8.64768e-06
YBR135W	YBR188C	YBR155W	YBR215W	YCL067C		GO:0006810	transport	1.19745e-09		GO:0005488	binding	6.35458e-05
YBR145W	YBR193C	YBR157C	YBR225W	YCL031C		GO:0055114	oxidation-reduction process	1.5812e-09		GO:0022804	active transmembrane transporter activity	7.16176e-05
YBR162C	YBR195C	YBR170C	YBR227C	YCL001W		GO:0051234	establishment of localization	2.85214e-09		GO:0000166	nucleotide binding	0.000123049
YBR173C	YBR198C	YBR180W	YBR236C	YCR002C		GO:0044283	small molecule biosynthetic process	4.13736e-09		GO:0008324	cation transmembrane transporter activity	0.0006537
YBR196C	YBR202W	YBR189W	YBR237W	YCR007C		GO:0042180	cellular ketone metabolic process	1.41984e-08		GO:0015075	ion transmembrane transporter activity	0.000821806
YBR197C	YBR207W	YBR192W	YBR238C	YCR014C		GO:0019752	carboxylic acid metabolic process	3.92836e-08		GO:0022890	inorganic cation transmembrane transporter activity	0.00269195
YBR213W	YBR208C	YBR194W	YBR244W	YCR015C		GO:0043436	oxoacid metabolic process	3.92836e-08		GO:0017076	purine nucleotide binding	0.0049647
YBR214W	YBR212W	YBR204C	YBR245C	YCR016W		GO:0006082	organic acid metabolic process	4.62791e-08		GO:0035639	purine ribonucleoside triphosphate binding	0.00500066
YBR218C	YBR233W	YBR205W	YBR255W	YCR020W-B		GO:0044271	cellular nitrogen compound biosynthetic process	1.51616e-06		GO:0032553	ribonucleotide binding	0.00580528
YBR221C	YBR234C	YBR228W	YBR255C-A	YCR024C		GO:0009308	amine metabolic process	1.91832e-06		GO:0032555	purine ribonucleotide binding	0.00580528
YBR222C	YBR235W	YBR229C	YBR256C	YCR028C-A		GO:0044106	cellular amine metabolic process	5.03343e-06		GO:0005275	amine transmembrane transporter activity	0.00946615
YBR223C	YBR239C	YBR246W	YBR274W	YCR032W		GO:0006807	nitrogen compound metabolic process	1.65602e-05
YBR230C	YBR242W	YBR247C	YBR276C	YCR042C		GO:0009056	catabolic process	2.52204e-05
YBR231C	YBR243C	YBR254C	YBR279W	YCR054C		GO:0016053	organic acid biosynthetic process	2.77693e-05
YBR240C	YBR248C	YBR260C	YBR284W	YCR081W		GO:0046394	carboxylic acid biosynthetic process	2.77693e-05
YBR241C	YBR251W	YBR271W	YBR290W	YCR090C		GO:0006520	cellular amino acid metabolic process	2.89462e-05
YBR249C	YBR253W	YBR282W	YBR293W	YCR092C		GO:0065007	biological regulation	3.19371e-05
YBR252W	YBR270C	YBR283C	YBR297W	YCR093W		GO:0034641	cellular nitrogen compound metabolic process	3.54261e-05
YBR261C	YBR278W	YBR287W	YCL061C	YCR094W		GO:0005975	carbohydrate metabolic process	7.64298e-05
YBR263W	YBR280C	YBR294W	YCL059C	YCR095C		GO:0034599	cellular response to oxidative stress	0.000101289
YBR264C	YBR289W	YCL069W	YCL055W	YCR106W		GO:0050789	regulation of biological process	0.000196461
YBR265W	YBR291C	YCL064C	YCL054W	YDL240W		GO:0006066	alcohol metabolic process	0.000609542
YBR267W	YBR295W	YCL063W	YCL052C	YDL239C		GO:0050794	regulation of cellular process	0.000762862
YBR269C	YBR296C	YCL057W	YCL048W	YDL235C		GO:0006979	response to oxidative stress	0.000891567
YBR273C	YBR298C	YCL050C	YCL045C	YDL219W		GO:0010468	regulation of gene expression	0.00116036
YBR286W	YCL051W	YCL047C	YCL014W	YDL215C		GO:0071702	organic substance transport	0.00127275
YCL058W-A	YCL035C	YCL038C	YCL012C	YDL206W		GO:0060255	regulation of macromolecule metabolic process	0.00141795
YCL057C-A	YCL027W	YCR005C	YCL004W	YDL183C		GO:0044248	cellular catabolic process	0.00162084
YCL049C	YCL024W	YCR008W	YCR003W	YDL176W		GO:0051252	regulation of RNA metabolic process	0.00167426
YCL048W-A	YCL016C	YCR017C	YCR009C	YDL154W		GO:0006811	ion transport	0.00184505
YCL044C	YCL011C	YCR020C	YCR011C	YDL149W		GO:0042221	response to chemical stimulus	0.00210522
YCL043C	YCR010C	YCR026C	YCR023C	YDL148C		GO:0009058	biosynthetic process	0.0025425
YCL040W	YCR019W	YCR027C	YCR035C	YDL147W		GO:0009309	amine biosynthetic process	0.00303918
YCL039W	YCR028C	YCR031C	YCR037C	YDL146W		GO:0080090	regulation of primary metabolic process	0.00341299
YCL037C	YCR030C	YCR033W	YCR040W	YDL136W		GO:2000112	regulation of cellular macromolecule biosynthetic process	0.00370503
YCL036W	YCR044C	YCR034W	YCR066W	YDL122W		GO:0010556	regulation of macromolecule biosynthetic process	0.00440968
YCL034W	YCR053W	YCR036W	YCR098C	YDL121C		GO:0044262	cellular carbohydrate metabolic process	0.00464311
YCL033C	YCR057C	YCR038C	YDL237W	YDL116W		GO:0044249	cellular biosynthetic process	0.00467003
YCL032W	YCR065W	YCR067C	YDL234C	YDL115C		GO:0031326	regulation of cellular biosynthetic process	0.0048693
YCL030C	YCR083W	YCR071C	YDL225W	YDL114W		GO:0009889	regulation of biosynthetic process	0.00530015
YCL029C	YCR089W	YCR073C	YDL216C	YDL113C		GO:0006355	regulation of transcription, DNA-dependent	0.00538211
YCL028W	YDL247W	YCR082W	YDL200C	YDL112W		GO:0006091	generation of precursor metabolites and energy	0.00866616
YCL026C-B	YDL243C	YCR091W	YDL190C	YDL107W		GO:0048518	positive regulation of biological process	0.00877998
YCL025C	YDL227C	YDL236W	YDL180W	YDL106C		GO:0008652	cellular amino acid biosynthetic process	0.00901865
YCL017C	YDL223C	YDL231C	YDL179W	YDL105W		GO:0015980	energy derivation by oxidation of organic compounds	0.0090814
YCL010C	YDL210W	YDL224C	YDL178W	YDL098C		GO:0051186	cofactor metabolic process	0.00999077
YCL009C	YDL208W	YDL214C	YDL175C	YDL089W
YCL005W	YDL205C	YDL212W	YDL170W	YDL077C
YCR004C	YDL204W	YDL211C	YDL167C	YDL075W		Gene cluster 3
YCR012W	YDL203C	YDL209C	YDL159W	YDL074C		GOID	TERM	CORRECTED_PVALUE		GOID	TERM	CORRECTED_PVALUE
YCR021C	YDL202W	YDL207W	YDL153C	YDL073W		GO:0009987	cellular process	2.72456e-29		GO:0003824	catalytic activity	1.50688e-20
YCR045C	YDL201W	YDL199C	YDL142C	YDL069C		GO:0008152	metabolic process	4.16308e-15		GO:0000166	nucleotide binding	9.03729e-11
YCR046C	YDL195W	YDL194W	YDL135C	YDL065C		GO:0044238	primary metabolic process	1.02473e-10		GO:0035639	purine ribonucleoside triphosphate binding	1.67624e-09
YCR047C	YDL188C	YDL193W	YDL132W	YDL063C		GO:0044237	cellular metabolic process	1.4477e-10		GO:0032553	ribonucleotide binding	2.13714e-09
YCR048W	YDL185W	YDL192W	YDL127W	YDL058W		GO:0006807	nitrogen compound metabolic process	3.08799e-08		GO:0032555	purine ribonucleotide binding	2.13714e-09
YCR051W	YDL165W	YDL189W	YDL117W	YDL044C		GO:0034641	cellular nitrogen compound metabolic process	7.32061e-08		GO:0017076	purine nucleotide binding	3.457e-09
YCR052W	YDL161W	YDL177C	YDL108W	YDL035C		GO:0065007	biological regulation	4.25074e-07		GO:0005488	binding	4.74914e-09
YCR059C	YDL156W	YDL171C	YDL102W	YDL028C		GO:0006139	nucleobase, nucleoside, nucleotide and nucleic acid metabolic process	1.84995e-06		GO:0016740	transferase activity	4.77501e-07
YCR061W	YDL155W	YDL169C	YDL101C	YDL027C		GO:0016070	RNA metabolic process	1.44659e-05		GO:0005524	ATP binding	4.93126e-07
YCR068W	YDL143W	YDL164C	YDL099W	YDL021W		GO:0050789	regulation of biological process	4.77228e-05		GO:0032559	adenyl ribonucleotide binding	6.18398e-07
YCR069W	YDL140C	YDL160C	YDL091C	YDL015C		GO:0071840	cellular component organization or biogenesis	8.14383e-05		GO:0030554	adenyl nucleotide binding	8.65486e-07
YCR072C	YDL139C	YDL145C	YDL088C	YDL002C		GO:0043170	macromolecule metabolic process	8.21569e-05		GO:0004812	aminoacyl-tRNA ligase activity	0.000607377
YCR073W-A	YDL137W	YDL141W	YDL082W	YDL001W		GO:0009058	biosynthetic process	0.000283656		GO:0016875	ligase activity, forming carbon-oxygen bonds	0.000607377
YCR075W-A	YDL134C	YDL133W	YDL079C	YDR005C		GO:0090304	nucleic acid metabolic process	0.000364003		GO:0016876	ligase activity, forming aminoacyl-tRNA and related compounds	0.000607377
YCR076C	YDL131W	YDL130W-A	YDL076C	YDR013W		GO:0006418	tRNA aminoacylation for protein translation	0.000428891		GO:0004674	protein serine/threonine kinase activity	0.00555386
YCR077C	YDL130W	YDL120W	YDL070W	YDR014W		GO:0051179	localization	0.00044031
YCR079W	YDL129W	YDL119C	YDL064W	YDR020C		GO:0016043	cellular component organization	0.000656641
YCR084C	YDL128W	YDL104C	YDL056W	YDR021W		GO:0044249	cellular biosynthetic process	0.00112441
YCR086W	YDL126C	YDL103C	YDL045C	YDR022C		GO:0006810	transport	0.0011808
YCR087C-A	YDL125C	YDL100C	YDL043C	YDR027C		GO:0044281	small molecule metabolic process	0.00120671
YCR088W	YDL124W	YDL093W	YDL040C	YDR030C		GO:0051234	establishment of localization	0.00130183
YCR105W	YDL111C	YDL090C	YDL037C	YDR031W		GO:0044260	cellular macromolecule metabolic process	0.00134129
YDL238C	YDL109C	YDL084W	YDL036C	YDR034C		GO:0022616	DNA strand elongation	0.00150431
YDL233W	YDL097C	YDL083C	YDL030W	YDR057W		GO:0050794	regulation of cellular process	0.00175786
YDL230W	YDL085C-A	YDL060W	YDL020C	YDR058C		GO:0043038	amino acid activation	0.00181864
YDL229W	YDL080C	YDL045W-A	YDL018C	YDR060W		GO:0043039	tRNA aminoacylation	0.00181864
YDL226C	YDL072C	YDL042C	YDL017W	YDR065W		GO:0006271	DNA strand elongation involved in DNA replication	0.00319284
YDL222C	YDL066W	YDL031W	YDL010W	YDR066C		GO:0006464	protein modification process	0.00324654
YDL220C	YDL059C	YDL025C	YDL007W	YDR067C		GO:0051716	cellular response to stimulus	0.00329548
YDL218W	YDL057W	YDL024C	YDL006W	YDR068W		GO:0050896	response to stimulus	0.0092844
YDL217C	YDL055C	YDL019C	YDL005C	YDR069C
YDL213C	YDL054C	YDL004W	YDL003W	YDR071C
YDL198C	YDL052C	YDR011W	YDR004W	YDR075W		Gene cluster 4
YDL197C	YDL051W	YDR025W	YDR006C	YDR078C		GOID	TERM	CORRECTED_PVALUE		GOID	TERM	CORRECTED_PVALUE
YDL186W	YDL049C	YDR033W	YDR016C	YDR079W		GO:0009987	cellular process	3.29377e-22		GO:0017076	purine nucleotide binding	8.11842e-08
YDL182W	YDL039C	YDR036C	YDR017C	YDR080W		GO:0071840	cellular component organization or biogenesis	2.55309e-13		GO:0003824	catalytic activity	9.66054e-08
YDL181W	YDL029W	YDR041W	YDR018C	YDR081C		GO:0071841	cellular component organization or biogenesis at cellular level	1.01803e-12		GO:0000166	nucleotide binding	1.65087e-07
YDL174C	YDR001C	YDR049W	YDR023W	YDR082W		GO:0071842	cellular component organization at cellular level	3.40584e-10		GO:0035639	purine ribonucleoside triphosphate binding	2.76935e-07
YDL173W	YDR002W	YDR056C	YDR026C	YDR083W		GO:0090304	nucleic acid metabolic process	1.42228e-09		GO:0032553	ribonucleotide binding	3.42846e-07
YDL168W	YDR003W	YDR059C	YDR028C	YDR089W		GO:0006139	nucleobase, nucleoside, nucleotide and nucleic acid metabolic process	5.1547e-09		GO:0032555	purine ribonucleotide binding	3.42846e-07
YDL166C	YDR007W	YDR062W	YDR045C	YDR103W		GO:0016043	cellular component organization	5.40863e-09		GO:0030554	adenyl nucleotide binding	1.43874e-06
YDL150W	YDR009W	YDR074W	YDR051C	YDR106W		GO:0006996	organelle organization	1.36353e-08		GO:0005524	ATP binding	5.33921e-06
YDL144C	YDR014W-A	YDR084C	YDR052C	YDR108W		GO:0065007	biological regulation	2.98841e-08		GO:0016462	pyrophosphatase activity	6.39108e-06
YDL138W	YDR019C	YDR090C	YDR063W	YDR110W		GO:0008152	metabolic process	7.2801e-08		GO:0016817	hydrolase activity, acting on acid anhydrides	6.39108e-06
YDL110C	YDR035W	YDR098C	YDR076W	YDR117C		GO:0044238	primary metabolic process	3.21166e-07		GO:0016818	hydrolase activity, acting on acid anhydrides, in phosphorus-containing anhydrides	6.39108e-06
YDL095W	YDR037W	YDR099W	YDR085C	YDR118W		GO:0043170	macromolecule metabolic process	4.08164e-07		GO:0032559	adenyl ribonucleotide binding	6.58561e-06
YDL087C	YDR038C	YDR105C	YDR086C	YDR125C		GO:0016070	RNA metabolic process	1.15011e-06		GO:0017111	nucleoside-triphosphatase activity	2.96644e-05
YDL086W	YDR039C	YDR127W	YDR087C	YDR131C		GO:0044260	cellular macromolecule metabolic process	1.34664e-06		GO:0042623	ATPase activity, coupled	0.00015528
YDL085W	YDR046C	YDR128W	YDR088C	YDR132C		GO:0050794	regulation of cellular process	2.19492e-06		GO:0008270	zinc ion binding	0.000170867
YDL081C	YDR054C	YDR129C	YDR091C	YDR137W		GO:0044237	cellular metabolic process	2.53247e-06		GO:0016887	ATPase activity	0.000204152
YDL078C	YDR055W	YDR140W	YDR096W	YDR138W		GO:0050789	regulation of biological process	3.88577e-06		GO:0016787	hydrolase activity	0.000938811
YDL067C	YDR061W	YDR142C	YDR097C	YDR141C		GO:0006464	protein modification process	5.02293e-06		GO:0046914	transition metal ion binding	0.00113181
YDL053C	YDR072C	YDR145W	YDR101C	YDR147W		GO:0034641	cellular nitrogen compound metabolic process	2.13519e-05		GO:0005488	binding	0.00170093
YDL048C	YDR092W	YDR152W	YDR104C	YDR159W		GO:0006807	nitrogen compound metabolic process	2.26248e-05		GO:0016773	phosphotransferase activity, alcohol group as acceptor	0.00286692
YDL047W	YDR093W	YDR153C	YDR107C	YDR164C		GO:0035556	intracellular signal transduction	3.20756e-05		GO:0016301	kinase activity	0.00333974
YDL046W	YDR109C	YDR161W	YDR119W	YDR165W		GO:0051716	cellular response to stimulus	8.92381e-05		GO:0004386	helicase activity	0.00730412
YDL033C	YDR113C	YDR162C	YDR124W	YDR166C		GO:0006793	phosphorus metabolic process	0.000339367
YDL022W	YDR116C	YDR175C	YDR130C	YDR168W		GO:0006796	phosphate metabolic process	0.000339367
YDL014W	YDR120C	YDR176W	YDR135C	YDR179W-A		GO:0046488	phosphatidylinositol metabolic process	0.000729254
YDL013W	YDR121W	YDR201W	YDR146C	YDR180W		GO:0046486	glycerolipid metabolic process	0.000976242
YDL012C	YDR122W	YDR212W	YDR150W	YDR183W		GO:0050896	response to stimulus	0.00102368
YDL008W	YDR144C	YDR221W	YDR151C	YDR184C		GO:0006650	glycerophospholipid metabolic process	0.00117332
YDR032C	YDR163W	YDR223W	YDR160W	YDR194C		GO:0043412	macromolecule modification	0.00139483
YDR044W	YDR167W	YDR224C	YDR170C	YDR197W		GO:0007049	cell cycle	0.00151737
YDR047W	YDR169C	YDR236C	YDR173C	YDR198C		GO:0006468	protein phosphorylation	0.00169213
YDR050C	YDR172W	YDR237W	YDR181C	YDR200C		GO:0044085	cellular component biogenesis	0.00177226
YDR070C	YDR177W	YDR238C	YDR182W	YDR202C		GO:0016310	phosphorylation	0.00240385
YDR077W	YDR186C	YDR239C	YDR189W	YDR211W		GO:0006974	response to DNA damage stimulus	0.00301432
YDR111C	YDR190C	YDR244W	YDR195W	YDR216W		GO:0006281	DNA repair	0.00358957
YDR123C	YDR191W	YDR247W	YDR196C	YDR217C		GO:0071843	cellular component biogenesis at cellular level	0.00378954
YDR143C	YDR213W	YDR252W	YDR205W	YDR218C		GO:0022402	cell cycle process	0.00699107
YDR148C	YDR225W	YDR258C	YDR206W	YDR219C		GO:0019222	regulation of metabolic process	0.00805949
YDR155C	YDR233C	YDR262W	YDR208W	YDR222W
YDR156W	YDR256C	YDR268W	YDR227W	YDR228C
YDR158W	YDR261C	YDR270W	YDR242W	YDR235W		Gene cluster 5
YDR171W	YDR264C	YDR272W	YDR243C	YDR240C		GOID	TERM	CORRECTED_PVALUE		GOID	TERM	CORRECTED_PVALUE
YDR174W	YDR267C	YDR273W	YDR245W	YDR249C		GO:0022402	cell cycle process	1.54445e-20		GO:0019783	small conjugating protein-specific protease activity	0.0037746
YDR178W	YDR277C	YDR284C	YDR248C	YDR254W		GO:0007049	cell cycle	4.27119e-20		GO:0004221	ubiquitin thiolesterase activity	0.0041638
YDR185C	YDR280W	YDR293C	YDR251W	YDR255C		GO:0006996	organelle organization	9.19605e-20		GO:0005085	guanyl-nucleotide exchange factor activity	0.00470263
YDR188W	YDR287W	YDR300C	YDR253C	YDR257C		GO:0071842	cellular component organization at cellular level	1.17366e-18		GO:0030695	GTPase regulator activity	0.00577057
YDR192C	YDR294C	YDR322C-A	YDR265W	YDR259C		GO:0022403	cell cycle phase	2.22033e-18		GO:0003690	double-stranded DNA binding	0.00669602
YDR204W	YDR297W	YDR338C	YDR266C	YDR263C		GO:0000279	M phase	7.61258e-18
YDR207C	YDR298C	YDR339C	YDR275W	YDR279W		GO:0051641	cellular localization	1.87791e-17
YDR214W	YDR309C	YDR341C	YDR291W	YDR282C		GO:0071841	cellular component organization or biogenesis at cellular level	4.75627e-17
YDR226W	YDR310C	YDR345C	YDR295C	YDR283C		GO:0016043	cellular component organization	1.99663e-16
YDR229W	YDR313C	YDR346C	YDR299W	YDR285W		GO:0071840	cellular component organization or biogenesis	2.91965e-16
YDR231C	YDR321W	YDR349C	YDR305C	YDR288W		GO:0046907	intracellular transport	4.97063e-15
YDR232W	YDR329C	YDR358W	YDR311W	YDR289C		GO:0008104	protein localization	2.0463e-14
YDR234W	YDR347W	YDR359C	YDR320C	YDR292C		GO:0051649	establishment of localization in cell	3.60003e-14
YDR246W	YDR348C	YDR362C	YDR322W	YDR301W		GO:0033036	macromolecule localization	6.28001e-14
YDR260C	YDR352W	YDR363W-A	YDR331W	YDR303C		GO:0045184	establishment of protein localization	9.67189e-13
YDR296W	YDR354W	YDR368W	YDR334W	YDR306C		GO:0009987	cellular process	3.19461e-12
YDR304C	YDR375C	YDR377W	YDR337W	YDR307W		GO:0015031	protein transport	3.70722e-12
YDR328C	YDR394W	YDR378C	YDR364C	YDR308C		GO:0048193	Golgi vesicle transport	1.08769e-11
YDR353W	YDR397C	YDR380W	YDR365C	YDR314C		GO:0070727	cellular macromolecule localization	1.68565e-11
YDR382W	YDR398W	YDR381W	YDR373W	YDR315C		GO:0007126	meiosis	3.15404e-11
YDR384C	YDR399W	YDR387C	YDR376W	YDR316W		GO:0051327	M phase of meiotic cell cycle	3.15404e-11
YDR385W	YDR406W	YDR389W	YDR379W	YDR317W		GO:0051321	meiotic cell cycle	7.53665e-11
YDR388W	YDR420W	YDR391C	YDR390C	YDR318W		GO:0034613	cellular protein localization	7.57164e-11
YDR405W	YDR423C	YDR392W	YDR393W	YDR323C		GO:0007034	vacuolar transport	3.64569e-10
YDR408C	YDR435C	YDR400W	YDR402C	YDR324C		GO:0016192	vesicle-mediated transport	8.55657e-10
YDR411C	YDR437W	YDR404C	YDR403W	YDR325W		GO:0090304	nucleic acid metabolic process	6.70145e-09
YDR418W	YDR441C	YDR409W	YDR421W	YDR326C		GO:0006886	intracellular protein transport	1.6243e-08
YDR432W	YDR444W	YDR412W	YDR430C	YDR332W		GO:0033365	protein localization to organelle	3.14783e-08
YDR436W	YDR448W	YDR415C	YDR443C	YDR333C		GO:0007067	mitosis	7.67587e-08
YDR451C	YDR453C	YDR419W	YDR452W	YDR336W		GO:0051276	chromosome organization	1.02786e-07
YDR462W	YDR454C	YDR422C	YDR456W	YDR350C		GO:0006623	protein targeting to vacuole	1.16242e-07
YDR476C	YDR463W	YDR429C	YDR466W	YDR351W		GO:0072665	protein localization to vacuole	1.16242e-07
YDR481C	YDR472W	YDR438W	YDR468C	YDR356W		GO:0072666	establishment of protein localization to vacuole	1.16242e-07
YDR487C	YDR475C	YDR447C	YDR470C	YDR357C		GO:0000280	nuclear division	1.24767e-07
YDR488C	YDR480W	YDR450W	YDR485C	YDR361C		GO:0048284	organelle fusion	1.24958e-07
YDR490C	YDR486C	YDR459C	YDR489W	YDR363W		GO:0007059	chromosome segregation	1.77111e-07
YDR493W	YDR492W	YDR460W	YDR500C	YDR367W		GO:0007127	meiosis I	2.82678e-07
YDR497C	YDR502C	YDR464W	YDR505C	YDR369C		GO:0000278	mitotic cell cycle	3.53833e-07
YDR498C	YDR508C	YDR465C	YDR507C	YDR370C		GO:0006974	response to DNA damage stimulus	4.31045e-07
YDR516C	YDR510W	YDR471W	YDR518W	YDR371W		GO:0048285	organelle fission	9.90192e-07
YDR517W	YDR519W	YDR477W	YDR523C	YDR372C		GO:0006259	DNA metabolic process	1.29543e-06
YDR524C-B	YDR529C	YDR478W	YDR528W	YDR374C		GO:0000087	M phase of mitotic cell cycle	2.34937e-06
YDR530C	YDR533C	YDR479C	YEL051W	YDR383C		GO:0048278	vesicle docking	3.08936e-06
YDR534C	YDR536W	YDR483W	YEL041W	YDR386W		GO:0007031	peroxisome organization	3.26488e-06
YEL066W	YDR538W	YDR501W	YEL029C	YDR395W		GO:0006281	DNA repair	4.48478e-06
YEL060C	YEL063C	YDR506C	YEL013W	YDR407C		GO:0051716	cellular response to stimulus	5.13419e-06
YEL058W	YEL056W	YDR513W	YEL007W	YDR416W		GO:0050794	regulation of cellular process	5.71901e-06
YEL047C	YEL052W	YDR514C	YER001W	YDR424C		GO:0006891	intra-Golgi vesicle-mediated transport	8.04926e-06
YEL046C	YEL050C	YDR527W	YER002W	YDR425W		GO:0022406	membrane docking	8.04926e-06
YEL044W	YEL043W	YDR539W	YER007C-A	YDR427W		GO:0032258	CVT pathway	9.72307e-06
YEL038W	YEL042W	YEL073C	YER008C	YDR428C		GO:0050789	regulation of biological process	9.82001e-06
YEL037C	YEL040W	YEL071W	YER009W	YDR434W		GO:0006605	protein targeting	1.31183e-05
YEL036C	YEL030W	YEL065W	YER012W	YDR439W		GO:0043170	macromolecule metabolic process	2.28894e-05
YEL034W	YEL026W	YEL039C	YER013W	YDR440W		GO:0006904	vesicle docking involved in exocytosis	2.61155e-05
YEL032W	YEL024W	YEL031W	YER030W	YDR446W		GO:0051301	cell division	3.54976e-05
YEL027W	YEL020W-A	YEL019C	YER032W	YDR449C		GO:0070192	chromosome organization involved in meiosis	4.50748e-05
YEL021W	YEL018W	YEL015W	YER037W	YDR457W		GO:0006139	nucleobase, nucleoside, nucleotide and nucleic acid metabolic process	5.15686e-05
YEL020C	YEL016C	YEL006W	YER041W	YDR458C		GO:0006892	post-Golgi vesicle-mediated transport	5.87577e-05
YEL017W	YEL011W	YEL002C	YER044C	YDR469W		GO:0007017	microtubule-based process	6.14894e-05
YER004W	YEL009C	YEL001C	YER050C	YDR473C		GO:0033554	cellular response to stress	7.12806e-05
YER011W	YER005W	YER003C	YER051W	YDR484W		GO:0044260	cellular macromolecule metabolic process	9.74054e-05
YER017C	YER010C	YER006W	YER059W	YDR494W		GO:0000819	sister chromatid segregation	0.000108703
YER018C	YER014W	YER015W	YER075C	YDR495C		GO:0016197	endosome transport	0.000177109
YER019W	YER016W	YER026C	YER077C	YDR496C		GO:0051179	localization	0.000250471
YER020W	YER024W	YER033C	YER079W	YDR499W		GO:0007131	reciprocal meiotic recombination	0.000302521
YER023W	YER025W	YER047C	YER080W	YDR515W		GO:0044265	cellular macromolecule catabolic process	0.000378549
YER028C	YER027C	YER049W	YER081W	YDR520C		GO:0000070	mitotic sister chromatid segregation	0.000419146
YER034W	YER029C	YER052C	YER087W	YDR522C		GO:0007129	synapsis	0.000486411
YER035W	YER031C	YER053C	YER092W	YDR524C		GO:0006906	vesicle fusion	0.000618383
YER039C	YER036C	YER054C	YER093C	YDR531W		GO:0030154	cell differentiation	0.000778571
YER043C	YER040W	YER064C	YER101C	YDR532C		GO:0072594	establishment of protein localization to organelle	0.000780452
YER057C	YER045C	YER067W	YER113C	YEL072W		GO:0009966	regulation of signal transduction	0.000823287
YER062C	YER046W	YER068W	YER122C	YEL064C		GO:0016071	mRNA metabolic process	0.000922649
YER065C	YER048C	YER078C	YER130C	YEL062W		GO:0023051	regulation of signaling	0.000960089
YER073W	YER055C	YER085C	YER136W	YEL061C		GO:0000226	microtubule cytoskeleton organization	0.000967286
YER076C	YER060W	YER090W	YER140W	YEL057C		GO:0065007	biological regulation	0.00122823
YER083C	YER060W-A	YER100W	YER168C	YEL055C		GO:0009057	macromolecule catabolic process	0.00131316
YER088C	YER061C	YER110C	YER173W	YEL053C		GO:0035493	SNARE complex assembly	0.00173791
YER089C	YER063W	YER118C	YER179W	YEL048C		GO:0043934	sporulation	0.00183029
YER093C-A	YER069W	YER126C	YER180C	YEL025C		GO:0044248	cellular catabolic process	0.00234655
YER095W	YER070W	YER128W	YER184C	YEL023C		GO:0048869	cellular developmental process	0.00277368
YER103W	YER072W	YER129W	YFL048C	YEL022W		GO:0006464	protein modification process	0.00283111
YER116C	YER082C	YER132C	YFL047W	YEL012W		GO:0032505	reproduction of a single-celled organism	0.00284775
YER119C	YER086W	YER144C	YFL046W	YEL003W		GO:0030435	sporulation resulting in formation of a cellular spore	0.00315206
YER120W	YER087C-B	YER149C	YFL040W	YER007W		GO:0070647	protein modification by small protein conjugation or removal	0.00338948
YER131W	YER091C	YER151C	YFL036W	YER021W		GO:0048646	anatomical structure formation involved in morphogenesis	0.00380757
YER145C	YER096W	YER162C	YFL028C	YER022W		GO:0016070	RNA metabolic process	0.00542838
YER146W	YER099C	YER164W	YFL027C	YER038C		GO:0031323	regulation of cellular metabolic process	0.00547193
YER147C	YER104W	YER166W	YFL024C	YER042W		GO:0048523	negative regulation of cellular process	0.0060291
YER150W	YER107C	YER167W	YFL007W	YER071C		GO:0006896	Golgi to vacuole transport	0.00660409
YER152C	YER109C	YER174C	YFL004W	YER098W		GO:0048519	negative regulation of biological process	0.00703235
YER154W	YER114C	YER175C	YFL002C	YER105C		GO:0070646	protein modification by small protein removal	0.00767758
YER156C	YER125W	YER176W	YFR006W	YER106W		GO:0050896	response to stimulus	0.00809637
YER158C	YER127W	YER182W	YFR007W	YER111C
YER159C	YER134C	YER183C	YFR011C	YER112W
YER163C	YER141W	YFL060C	YFR013W	YER123W
YER177W	YER143W	YFL050C	YFR019W	YER124C
YER178W	YER148W	YFL049W	YFR038W	YER133W
YER187W	YER161C	YFL045C	YFR039C	YER137C
YFL058W	YER165W	YFL009W	YFR043C	YER139C
YFL055W	YER169W	YFL001W	YGL252C	YER142C
YFL054C	YER170W	YFR009W	YGL247W	YER155C
YFL053W	YFL052W	YFR016C	YGL231C	YER157W
YFL044C	YFL051C	YFR030W	YGL224C	YER171W
YFL038C	YFL042C	YFR045W	YGL215W	YER172C
YFL037W	YFL041W	YFR048W	YGL213C	YER185W
YFL031W	YFL039C	YGL248W	YGL207W	YFL034C-A
YFL030W	YFL034C-B	YGL245W	YGL206C	YFL026W
YFL022C	YFL034W	YGL244W	YGL195W	YFL025C
YFL021W	YFL033C	YGL242C	YGL194C	YFL008W
YFL018C	YFL029C	YGL228W	YGL175C	YFL003C
YFL017C	YFL023W	YGL225W	YGL173C	YFR001W
YFL016C	YFL013C	YGL219C	YGL167C	YFR002W
YFL014W	YFL011W	YGL205W	YGL164C	YFR005C
YFL010C	YFL005W	YGL203C	YGL150C	YFR008W
YFR012W-A	YFR003C	YGL201C	YGL144C	YFR010W
YFR017C	YFR004W	YGL197W	YGL142C	YFR023W
YFR018C	YFR014C	YGL196W	YGL139W	YFR031C
YFR021W	YFR015C	YGL192W	YGL136C	YFR040W
YFR024C-A	YFR022W	YGL179C	YGL133W	YFR041C
YFR025C	YFR027W	YGL174W	YGL119W	YFR052W
YFR028C	YFR046C	YGL169W	YGL115W	YGL257C
YFR029W	YFR050C	YGL157W	YGL113W	YGL251C
YFR031C-A	YFR053C	YGL156W	YGL112C	YGL249W
YFR032C	YGL256W	YGL155W	YGL107C	YGL246C
YFR033C	YGL255W	YGL154C	YGL103W	YGL243W
YFR034C	YGL254W	YGL140C	YGL098W	YGL241W
YFR036W	YGL253W	YGL134W	YGL093W	YGL238W
YFR037C	YGL250W	YGL130W	YGL092W	YGL233W
YFR044C	YGL240W	YGL116W	YGL087C	YGL232W
YFR047C	YGL222C	YGL111W	YGL085W	YGL229C
YFR051C	YGL216W	YGL104C	YGL084C	YGL227W
YFR055W	YGL210W	YGL099W	YGL081W	YGL223C
YGL261C	YGL202W	YGL096W	YGL080W	YGL190C
YGL258W	YGL191W	YGL082W	YGL078C	YGL183C
YGL237C	YGL187C	YGL079W	YGL075C	YGL180W
YGL236C	YGL186C	YGL073W	YGL067W	YGL178W
YGL234W	YGL185C	YGL071W	YGL061C	YGL176C
YGL221C	YGL184C	YGL064C	YGL057C	YGL171W
YGL220W	YGL163C	YGL050W	YGL015C	YGL170C
YGL212W	YGL158W	YGL049C	YGL013C	YGL160W
YGL211W	YGL153W	YGL048C	YGL002W	YGL159W
YGL209W	YGL147C	YGL043W	YGR005C	YGL151W
YGL208W	YGL146C	YGL038C	YGR015C	YGL145W
YGL200C	YGL143C	YGL029W	YGR020C	YGL141W
YGL189C	YGL137W	YGL027C	YGR028W	YGL138C
YGL181W	YGL128C	YGL020C	YGR033C	YGL131C
YGL172W	YGL121C	YGL014W	YGR036C	YGL129C
YGL166W	YGL120C	YGL011C	YGR046W	YGL124C
YGL162W	YGL114W	YGL004C	YGR047C	YGL117W
YGL161C	YGL100W	YGL001C	YGR053C	YGL110C
YGL148W	YGL091C	YGR002C	YGR056W	YGL101W
YGL127C	YGL077C	YGR006W	YGR065C	YGL095C
YGL125W	YGL066W	YGR017W	YGR067C	YGL094C
YGL123W	YGL058W	YGR032W	YGR081C	YGL090W
YGL122C	YGL056C	YGR038W	YGR091W	YGL086W
YGL108C	YGL055W	YGR040W	YGR092W	YGL083W
YGL106W	YGL051W	YGR041W	YGR100W	YGL076C
YGL105W	YGL045W	YGR042W	YGR104C	YGL065C
YGL097W	YGL044C	YGR043C	YGR111W	YGL060W
YGL089C	YGL039W	YGR052W	YGR122W	YGL059W
YGL068W	YGL037C	YGR058W	YGR123C	YGL054C
YGL062W	YGL035C	YGR066C	YGR125W	YGL036W
YGL047W	YGL031C	YGR077C	YGR126W	YGL033W
YGL040C	YGL028C	YGR083C	YGR134W	YGL030W
YGL026C	YGL018C	YGR084C	YGR145W	YGL021W
YGL025C	YGL017W	YGR094W	YGR146C	YGL016W
YGL023C	YGL012W	YGR095C	YGR153W	YGL005C
YGL022W	YGL009C	YGR099W	YGR154C	YGR001C
YGL019W	YGL008C	YGR110W	YGR170W	YGR003W
YGR008C	YGL003C	YGR118W	YGR171C	YGR004W
YGR012W	YGR007W	YGR129W	YGR172C	YGR016W
YGR014W	YGR009C	YGR135W	YGR179C	YGR024C
YGR021W	YGR010W	YGR143W	YGR188C	YGR026W
YGR031W	YGR013W	YGR152C	YGR199W	YGR030C
YGR037C	YGR019W	YGR155W	YGR200C	YGR034W
YGR044C	YGR023W	YGR158C	YGR207C	YGR035C
YGR062C	YGR027C	YGR165W	YGR213C	YGR057C
YGR068C	YGR029W	YGR169C	YGR217W	YGR059W
YGR078C	YGR048W	YGR173W	YGR225W	YGR070W
YGR079W	YGR049W	YGR186W	YGR237C	YGR071C
YGR082W	YGR054W	YGR193C	YGR250C	YGR072W
YGR086C	YGR055W	YGR194C	YGR252W	YGR075C
YGR087C	YGR060W	YGR196C	YGR261C	YGR076C
YGR096W	YGR061C	YGR205W	YGR264C	YGR089W
YGR101W	YGR080W	YGR214W	YGR270W	YGR090W
YGR119C	YGR085C	YGR215W	YGR271W	YGR093W
YGR121C	YGR088W	YGR220C	YGR274C	YGR098C
YGR124W	YGR097W	YGR221C	YGR278W	YGR103W
YGR136W	YGR102C	YGR229C	YGR281W	YGR106C
YGR144W	YGR112W	YGR232W	YGR283C	YGR108W
YGR147C	YGR113W	YGR234W	YGR284C	YGR109C
YGR148C	YGR130C	YGR238C	YHL030W	YGR116W
YGR159C	YGR132C	YGR245C	YHL023C	YGR117C
YGR161C	YGR156W	YGR246C	YHL022C	YGR120C
YGR169C-A	YGR162W	YGR255C	YHL017W	YGR127W
YGR174C	YGR167W	YGR258C	YHL014C	YGR128C
YGR181W	YGR175C	YGR263C	YHL013C	YGR140W
YGR192C	YGR177C	YGR266W	YHL011C	YGR149W
YGR197C	YGR178C	YGR267C	YHL010C	YGR150C
YGR201C	YGR180C	YGR275W	YHR004C	YGR157W
YGR202C	YGR185C	YHL038C	YHR005C	YGR163W
YGR204W	YGR189C	YHL036W	YHR005C-A	YGR166W
YGR209C	YGR191W	YHL021C	YHR012W	YGR168C
YGR210C	YGR195W	YHL008C	YHR014W	YGR184C
YGR239C	YGR208W	YHL002W	YHR017W	YGR187C
YGR243W	YGR211W	YHL001W	YHR022C	YGR198W
YGR247W	YGR223C	YHR001W	YHR045W	YGR206W
YGR248W	YGR224W	YHR003C	YHR046C	YGR212W
YGR254W	YGR231C	YHR007C	YHR051W	YGR216C
YGR256W	YGR235C	YHR011W	YHR060W	YGR218W
YGR257C	YGR236C	YHR013C	YHR063C	YGR222W
YGR279C	YGR240C	YHR027C	YHR065C	YGR227W
YGR280C	YGR241C	YHR028C	YHR066W	YGR233C
YGR282C	YGR244C	YHR029C	YHR075C	YGR271C-A
YGR285C	YGR249W	YHR030C	YHR090C	YGR273C
YGR294W	YGR251W	YHR031C	YHR103W	YGR276C
YHL032C	YGR253C	YHR037W	YHR109W	YHL044W
YHL031C	YGR260W	YHR039C	YHR114W	YHL039W
YHL028W	YGR262C	YHR039C-A	YHR118C	YHL035C
YHL027W	YGR277C	YHR047C	YHR119W	YHL012W
YHL026C	YGR286C	YHR059W	YHR120W	YHL009C
YHL025W	YGR287C	YHR067W	YHR121W	YHL003C
YHL020C	YGR288W	YHR068W	YHR123W	YHR001W-A
YHL018W	YGR289C	YHR071W	YHR124W	YHR002W
YHL004W	YGR292W	YHR073W	YHR132W-A	YHR015W
YHR008C	YHL043W	YHR080C	YHR144C	YHR023W
YHR009C	YHL040C	YHR084W	YHR147C	YHR035W
YHR016C	YHL034C	YHR085W	YHR148W	YHR038W
YHR019C	YHL029C	YHR091C	YHR151C	YHR052W
YHR020W	YHL024W	YHR092C	YHR157W	YHR056C
YHR025W	YHL019C	YHR098C	YHR160C	YHR077C
YHR032W	YHL016C	YHR110W	YHR164C	YHR078W
YHR033W	YHL015W	YHR128W	YHR165C	YHR079C
YHR034C	YHL007C	YHR129C	YHR166C	YHR081W
YHR040W	YHR006W	YHR133C	YHR167W	YHR082C
YHR041C	YHR018C	YHR138C	YHR182W	YHR088W
YHR042W	YHR024C	YHR142W	YHR186C	YHR099W
YHR048W	YHR026W	YHR143W	YHR187W	YHR101C
YHR050W	YHR036W	YHR150W	YHR207C	YHR140W
YHR057C	YHR043C	YHR152W	YIL166C	YHR141C
YHR062C	YHR044C	YHR158C	YIL151C	YHR153C
YHR070W	YHR049W	YHR170W	YIL147C	YHR154W
YHR083W	YHR058C	YHR201C	YIL132C	YHR155W
YHR087W	YHR061C	YHR202W	YIL129C	YHR156C
YHR089C	YHR064C	YIL156W	YIL127C	YHR171W
YHR097C	YHR069C	YIL150C	YIL126W	YHR172W
YHR105W	YHR072W	YIL146C	YIL110W	YHR184W
YHR106W	YHR074W	YIL137C	YIL105C	YHR185C
YHR112C	YHR076W	YIL133C	YIL104C	YHR196W
YHR113W	YHR086W	YIL120W	YIL103W	YHR197W
YHR115C	YHR094C	YIL117C	YIL092W	YHR209W
YHR116W	YHR096C	YIL116W	YIL091C	YIL161W
YHR126C	YHR100C	YIL115C	YIL090W	YIL159W
YHR135C	YHR102W	YIL112W	YIL088C	YIL149C
YHR136C	YHR104W	YIL111W	YIL083C	YIL144W
YHR161C	YHR107C	YIL085C	YIL076W	YIL139C
YHR162W	YHR108W	YIL084C	YIL074C	YIL138C
YHR163W	YHR111W	YIL079C	YIL072W	YIL130W
YHR169W	YHR117W	YIL078W	YIL069C	YIL128W
YHR174W	YHR122W	YIL075C	YIL050W	YIL119C
YHR179W	YHR127W	YIL070C	YIL030C	YIL107C
YHR188C	YHR131C	YIL063C	YIL017C	YIL097W
YHR191C	YHR132C	YIL044C	YIL005W	YIL096C
YHR193C	YHR134W	YIL039W	YIL002W-A	YIL095W
YHR194W	YHR137W	YIL038C	YJL222W	YIL073C
YHR199C	YHR139C	YIL036W	YJL206C	YIL071C
YHR200W	YHR143W-A	YIL020C	YJL203W	YIL068C
YHR214W	YHR146W	YIL019W	YJL197W	YIL052C
YIL169C	YHR149C	YIL015W	YJL180C	YIL048W
YIL164C	YHR159W	YIL013C	YJL177W	YIL045W
YIL160C	YHR168W	YIL010W	YJL168C	YIL040W
YIL158W	YHR176W	YIL009W	YJL166W	YIL037C
YIL157C	YHR177W	YIL007C	YJL156C	YIL035C
YIL155C	YHR178W	YIR001C	YJL149W	YIL031W
YIL154C	YHR190W	YIR004W	YJL137C	YIL027C
YIL153W	YHR192W	YIR008C	YJL136C	YIL026C
YIL152W	YHR195W	YIR011C	YJL132W	YIL014W
YIL142W	YHR204W	YIR023W	YJL111W	YIL008W
YIL136W	YHR205W	YIR025W	YJL105W	YIL004C
YIL135C	YHR206W	YIR031C	YJL102W	YIL002C
YIL134W	YHR208W	YIR039C	YJL099W	YIL001W
YIL123W	YHR210C	YIR042C	YJL097W	YIR002C
YIL122W	YHR216W	YJL218W	YJL094C	YIR005W
YIL121W	YIL162W	YJL208C	YJL092W	YIR024C
YIL114C	YIL145C	YJL200C	YJL084C	YIR030C
YIL113W	YIL143C	YJL192C	YJL073W	YIR033W
YIL109C	YIL140W	YJL191W	YJL072C	YJL209W
YIL108W	YIL131C	YJL187C	YJL071W	YJL207C
YIL099W	YIL125W	YJL183W	YJL059W	YJL204C
YIL093C	YIL124W	YJL176C	YJL057C	YJL201W
YIL087C	YIL118W	YJL173C	YJL053W	YJL193W
YIL065C	YIL106W	YJL165C	YJL051W	YJL189W
YIL062C	YIL102C	YJL164C	YJL044C	YJL181W
YIL061C	YIL098C	YJL161W	YJL036W	YJL179W
YIL053W	YIL094C	YJL157C	YJL033W	YJL162C
YIL047C	YIL077C	YJL140W	YJL030W	YJL155C
YIL046W	YIL067C	YJL139C	YJL029C	YJL154C
YIL043C	YIL066C	YJL130C	YJL016W	YJL148W
YIL042C	YIL064W	YJL129C	YJL013C	YJL147C
YIL041W	YIL057C	YJL127C	YJL012C	YJL131C
YIL033C	YIL056W	YJL125C	YJL005W	YJL109C
YIL024C	YIL055C	YJL112W	YJL001W	YJL106W
YIL023C	YIL051C	YJL110C	YJR002W	YJL103C
YIL022W	YIL034C	YJL101C	YJR007W	YJL098W
YIL011W	YIL021W	YJL095W	YJR013W	YJL096W
YIL006W	YIL018W	YJL093C	YJR012C	YJL091C
YIR003W	YIL016W	YJL082W	YJR022W	YJL090C
YIR006C	YIL003W	YJL080C	YJR030C	YJL089W
YIR012W	YIR007W	YJL069C	YJR033C	YJL088W
YIR013C	YIR010W	YJL060W	YJR035W	YJL087C
YIR016W	YIR021W	YJL056C	YJR042W	YJL085W
YIR017C	YIR026C	YJL050W	YJR043C	YJL074C
YIR018W	YIR028W	YJL019W	YJR052W	YJL070C
YIR019C	YIR029W	YJL014W	YJR053W	YJL058C
YIR022W	YIR037W	YJL011C	YJR057W	YJL049W
YIR027C	YIR038C	YJL003W	YJR061W	YJL047C
YIR032C	YJL216C	YJL002C	YJR062C	YJL046W
YIR034C	YJL214W	YJR004C	YJR066W	YJL039C
YIR035C	YJL213W	YJR006W	YJR082C	YJL038C
YIR036C	YJL198W	YJR008W	YJR098C	YJL031C
YJL219W	YJL194W	YJR010W	YJR100C	YJL024C
YJL217W	YJL190C	YJR040W	YJR107W	YJL023C
YJL212C	YJL186W	YJR050W	YJR109C	YJL010C
YJL184W	YJL185C	YJR051W	YJR122W	YJL006C
YJL178C	YJL172W	YJR058C	YJR132W	YJR003C
YJL174W	YJL171C	YJR067C	YJR136C	YJR005W
YJL170C	YJL167W	YJR068W	YJR137C	YJR011C
YJL160C	YJL163C	YJR075W	YJR142W	YJR031C
YJL159W	YJL146W	YJR076C	YJR149W	YJR032W
YJL158C	YJL145W	YJR080C	YJR152W	YJR036C
YJL153C	YJL141C	YJR083C	YKL216W	YJR039W
YJL151C	YJL134W	YJR092W	YKL209C	YJR041C
YJL143W	YJL128C	YJR099W	YKL203C	YJR054W
YJL133C-A	YJL126W	YJR101W	YKL201C	YJR086W
YJL133W	YJL124C	YJR106W	YKL180W	YJR088C
YJL121C	YJL123C	YJR108W	YKL178C	YJR089W
YJL116C	YJL122W	YJR111C	YKL174C	YJR090C
YJL100W	YJL117W	YJR117W	YKL173W	YJR094C
YJL083W	YJL115W	YJR124C	YKL161C	YJR097W
YJL079C	YJL108C	YJR126C	YKL159C	YJR102C
YJL078C	YJL104W	YJR130C	YKL157W	YJR110W
YJL068C	YJL081C	YJR131W	YKL155C	YJR118C
YJL066C	YJL076W	YJR133W	YKL154W	YJR119C
YJL065C	YJL062W	YJR139C	YKL149C	YJR134C
YJL063C	YJL054W	YJR145C	YKL143W	YJR135C
YJL055W	YJL048C	YKL221W	YKL142W	YJR138W
YJL052W	YJL035C	YKL220C	YKL140W	YJR140C
YJL042W	YJL034W	YKL215C	YKL138C	YJR141W
YJL026W	YJL025W	YKL213C	YKL137W	YKL222C
YJL020C	YJL008C	YKL197C	YKL134C	YKL205W
YJR005C-A	YJR001W	YKL196C	YKL130C	YKL193C
YJR009C	YJR014W	YKL194C	YKL126W	YKL189W
YJR016C	YJR015W	YKL184W	YKL125W	YKL188C
YJR017C	YJR025C	YKL182W	YKL124W	YKL179C
YJR019C	YJR048W	YKL176C	YKL121W	YKL167C
YJR021C	YJR049C	YKL172W	YKL114C	YKL165C
YJR024C	YJR056C	YKL170W	YKL109W	YKL162C
YJR034W	YJR059W	YKL168C	YKL106W	YKL139W
YJR045C	YJR063W	YKL166C	YKL104C	YKL135C
YJR046W	YJR064W	YKL160W	YKL101W	YKL133C
YJR047C	YJR065C	YKL144C	YKL091C	YKL122C
YJR060W	YJR069C	YKL132C	YKL090W	YKL119C
YJR070C	YJR084W	YKL129C	YKL089W	YKL100C
YJR072C	YJR091C	YKL120W	YKL082C	YKL092C
YJR073C	YJR093C	YKL116C	YKL080W	YKL079W
YJR074W	YJR095W	YKL113C	YKL075C	YKL077W
YJR077C	YJR096W	YKL112W	YKL073W	YKL072W
YJR078W	YJR125C	YKL110C	YKL068W-A	YKL063C
YJR085C	YJR127C	YKL108W	YKL065C	YKL061W
YJR103W	YJR143C	YKL099C	YKL048C	YKL057C
YJR104C	YJR151C	YKL095W	YKL042W	YKL047W
YJR105W	YJR153W	YKL081W	YKL034W	YKL040C
YJR112W	YJR154W	YKL078W	YKL026C	YKL033W
YJR113C	YJR158W	YKL074C	YKL012W	YKL021C
YJR116W	YKL217W	YKL071W	YKL010C	YKL017C
YJR121W	YKL214C	YKL067W	YKL009W	YKL015W
YJR123W	YKL212W	YKL064W	YKL007W	YKL014C
YJR129C	YKL210W	YKL062W	YKL003C	YKL011C
YJR144W	YKL208W	YKL049C	YKR001C	YKL008C
YJR147W	YKL206C	YKL045W	YKR003W	YKL006C-A
YJR148W	YKL204W	YKL041W	YKR005C	YKR004C
YJR150C	YKL195W	YKL039W	YKR014C	YKR008W
YJR159W	YKL190W	YKL028W	YKR016W	YKR010C
YKL218C	YKL185W	YKL020C	YKR020W	YKR011C
YKL211C	YKL181W	YKL016C	YKR022C	YKR015C
YKL207W	YKL171W	YKL013C	YKR023W	YKR017C
YKL198C	YKL150W	YKL005C	YKR056W	YKR027W
YKL192C	YKL145W	YKL001C	YKR057W	YKR028W
YKL191W	YKL141W	YKR002W	YKR058W	YKR029C
YKL187C	YKL127W	YKR006C	YKR061W	YKR031C
YKL186C	YKL117W	YKR018C	YKR063C	YKR051W
YKL183W	YKL107W	YKR021W	YKR068C	YKR054C
YKL175W	YKL105C	YKR024C	YKR074W	YKR060W
YKL164C	YKL093W	YKR026C	YKR081C	YKR064W
YKL163W	YKL088W	YKR036C	YKR086W	YKR071C
YKL152C	YKL069W	YKR037C	YKR087C	YKR078W
YKL151C	YKL068W	YKR055W	YKR096W	YKR079C
YKL148C	YKL058W	YKR059W	YLL055W	YKR082W
YKL146W	YKL055C	YKR075C	YLL050C	YKR083C
YKL128C	YKL054C	YKR080W	YLL049W	YKR088C
YKL103C	YKL051W	YKR084C	YLL040C	YKR094C
YKL098W	YKL050C	YKR089C	YLL035W	YKR095W
YKL096W-A	YKL046C	YKR099W	YLL031C	YKR098C
YKL094W	YKL038W	YKR100C	YLL011W	YKR101W
YKL087C	YKL035W	YKR106W	YLL006W	YKR103W
YKL085W	YKL033W-A	YLL051C	YLL001W	YLL054C
YKL060C	YKL027W	YLL034C	YLR002C	YLL048C
YKL059C	YKL023W	YLL026W	YLR008C	YLL046C
YKL056C	YKL004W	YLL021W	YLR009W	YLL033W
YKL052C	YKL002W	YLL002W	YLR014C	YLL032C
YKL043W	YKR009C	YLR004C	YLR020C	YLL015W
YKL032C	YKR025W	YLR015W	YLR022C	YLL007C
YKL029C	YKR035W-A	YLR021W	YLR032W	YLL005C
YKL024C	YKR044W	YLR023C	YLR035C	YLL004W
YKL019W	YKR052C	YLR025W	YLR047C	YLL003W
YKR007W	YKR062W	YLR026C	YLR051C	YLR001C
YKR013W	YKR065C	YLR034C	YLR054C	YLR003C
YKR019C	YKR067W	YLR038C	YLR057W	YLR012C
YKR034W	YKR069W	YLR045C	YLR063W	YLR024C
YKR038C	YKR070W	YLR052W	YLR065C	YLR033W
YKR039W	YKR076W	YLR069C	YLR068W	YLR039C
YKR041W	YKR077W	YLR089C	YLR078C	YLR049C
YKR042W	YKR090W	YLR096W	YLR080W	YLR061W
YKR043C	YKR093W	YLR105C	YLR083C	YLR064W
YKR045C	YKR097W	YLR118C	YLR084C	YLR066W
YKR046C	YLL062C	YLR125W	YLR086W	YLR067C
YKR048C	YLL058W	YLR128W	YLR087C	YLR082C
YKR050W	YLL057C	YLR147C	YLR088W	YLR097C
YKR053C	YLL043W	YLR152C	YLR093C	YLR107W
YKR066C	YLL041C	YLR163C	YLR098C	YLR117C
YKR072C	YLL039C	YLR170C	YLR103C	YLR119W
YKR085C	YLL036C	YLR175W	YLR106C	YLR127C
YKR091W	YLL019C	YLR176C	YLR108C	YLR143W
YKR092C	YLL013C	YLR181C	YLR114C	YLR148W
YKR102W	YLL012W	YLR183C	YLR115W	YLR151C
YLL066C	YLL010C	YLR187W	YLR126C	YLR166C
YLL061W	YLL008W	YLR189C	YLR129W	YLR182W
YLL056C	YLR005W	YLR196W	YLR132C	YLR197W
YLL045C	YLR006C	YLR201C	YLR135W	YLR211C
YLL038C	YLR007W	YLR215C	YLR144C	YLR214W
YLL029W	YLR011W	YLR216C	YLR145W	YLR225C
YLL028W	YLR016C	YLR224W	YLR146C	YLR226W
YLL027W	YLR029C	YLR241W	YLR149C	YLR227C
YLL025W	YLR030W	YLR244C	YLR165C	YLR233C
YLL024C	YLR040C	YLR254C	YLR168C	YLR238W
YLL023C	YLR043C	YLR260W	YLR185W	YLR247C
YLL022C	YLR048W	YLR262C-A	YLR195C	YLR262C
YLL018C-A	YLR058C	YLR268W	YLR199C	YLR263W
YLL018C	YLR060W	YLR278C	YLR200W	YLR265C
YLR017W	YLR077W	YLR284C	YLR210W	YLR266C
YLR018C	YLR081W	YLR286C	YLR221C	YLR267W
YLR019W	YLR085C	YLR288C	YLR222C	YLR271W
YLR027C	YLR092W	YLR292C	YLR223C	YLR272C
YLR028C	YLR100W	YLR297W	YLR239C	YLR273C
YLR044C	YLR102C	YLR298C	YLR240W	YLR274W
YLR055C	YLR104W	YLR301W	YLR243W	YLR276C
YLR056W	YLR130C	YLR312W-A	YLR250W	YLR277C
YLR059C	YLR131C	YLR325C	YLR251W	YLR283W
YLR070C	YLR133W	YLR328W	YLR270W	YLR287C
YLR072W	YLR134W	YLR342W	YLR285W	YLR290C
YLR073C	YLR136C	YLR357W	YLR289W	YLR309C
YLR074C	YLR138W	YLR359W	YLR291C	YLR310C
YLR075W	YLR139C	YLR361C	YLR305C	YLR318W
YLR079W	YLR142W	YLR361C-A	YLR306W	YLR320W
YLR090W	YLR153C	YLR363W-A	YLR308W	YLR336C
YLR091W	YLR167W	YLR382C	YLR312C	YLR341W
YLR094C	YLR172C	YLR384C	YLR313C	YLR345W
YLR095C	YLR173W	YLR389C	YLR314C	YLR352W
YLR099C	YLR174W	YLR409C	YLR319C	YLR360W
YLR109W	YLR186W	YLR410W	YLR321C	YLR363C
YLR110C	YLR188W	YLR411W	YLR343W	YLR368W
YLR113W	YLR190W	YLR418C	YLR344W	YLR376C
YLR116W	YLR191W	YLR420W	YLR362W	YLR383W
YLR120C	YLR193C	YLR436C	YLR367W	YLR392C
YLR121C	YLR207W	YLR441C	YLR369W	YLR396C
YLR137W	YLR209C	YLR448W	YLR371W	YLR404W
YLR141W	YLR212C	YLR450W	YLR372W	YLR408C
YLR150W	YLR220W	YML131W	YLR373C	YLR412W
YLR154C	YLR228C	YML126C	YLR381W	YLR419W
YLR177W	YLR231C	YML117W	YLR386W	YLR422W
YLR178C	YLR237W	YML116W	YLR387C	YLR423C
YLR180W	YLR248W	YML110C	YLR394W	YLR424W
YLR192C	YLR249W	YML109W	YLR398C	YLR425W
YLR194C	YLR253W	YML107C	YLR403W	YLR442C
YLR203C	YLR256W	YML105C	YLR421C	YLR447C
YLR205C	YLR257W	YML094W	YLR430W	YLR452C
YLR206W	YLR258W	YML093W	YLR431C	YLR453C
YLR208W	YLR293C	YML088W	YLR433C	YLR454W
YLR213C	YLR295C	YML087C	YLR435W	YLR455W
YLR218C	YLR300W	YML079W	YLR440C	YLR456W
YLR219W	YLR303W	YML075C	YLR445W	YLR459W
YLR229C	YLR304C	YML072C	YLR446W	YML111W
YLR234W	YLR323C	YML066C	YLR451W	YML108W
YLR245C	YLR324W	YML063W	YLR457C	YML104C
YLR259C	YLR330W	YML061C	YML130C	YML103C
YLR264W	YLR332W	YML060W	YML121W	YML096W
YLR299W	YLR335W	YML059C	YML099C	YML091C
YLR315W	YLR347C	YML042W	YML097C	YML077W
YLR316C	YLR353W	YML038C	YML081W	YML071C
YLR326W	YLR354C	YML037C	YML076C	YML068W
YLR327C	YLR364W	YML035C	YML073C	YML067C
YLR333C	YLR370C	YML029W	YML069W	YML065W
YLR337C	YLR397C	YML020W	YML062C	YML055W
YLR340W	YLR405W	YML017W	YML050W	YML053C
YLR348C	YLR407W	YML011C	YML049C	YML047C
YLR350W	YLR413W	YMR011W	YML043C	YML046W
YLR351C	YLR417W	YMR017W	YML041C	YML036W
YLR355C	YLR427W	YMR020W	YML034W	YML006C
YLR356W	YLR432W	YMR021C	YML023C	YMR001C
YLR375W	YLR443W	YMR024W	YML019W	YMR004W
YLR377C	YLR449W	YMR026C	YML016C	YMR010W
YLR378C	YML129C	YMR032W	YML005W	YMR013C
YLR380W	YML128C	YMR039C	YML001W	YMR018W
YLR385C	YML123C	YMR041C	YMR014W	YMR025W
YLR390W	YML119W	YMR044W	YMR015C	YMR029C
YLR390W-A	YML118W	YMR048W	YMR019W	YMR033W
YLR393W	YML115C	YMR049C	YMR023C	YMR052W
YLR399C	YML112W	YMR054W	YMR030W	YMR060C
YLR401C	YML106W	YMR067C	YMR036C	YMR061W
YLR429W	YML092C	YMR073C	YMR037C	YMR064W
YLR437C	YML086C	YMR080C	YMR053C	YMR065W
YLR438W	YML085C	YMR099C	YMR059W	YMR075W
YLR439W	YML081C-A	YMR102C	YMR072W	YMR076C
YML127W	YML080W	YMR104C	YMR078C	YMR077C
YML125C	YML078W	YMR106C	YMR088C	YMR079W
YML124C	YML074C	YMR109W	YMR091C	YMR094W
YML120C	YML070W	YMR112C	YMR115W	YMR097C
YML114C	YML064C	YMR113W	YMR127C	YMR098C
YML113W	YML054C	YMR124W	YMR128W	YMR100W
YML102W	YML051W	YMR131C	YMR133W	YMR101C
YML101C	YML048W	YMR136W	YMR144W	YMR110C
YML100W	YML031W	YMR140W	YMR152W	YMR117C
YML098W	YML025C	YMR142C	YMR155W	YMR119W
YML083C	YML021C	YMR153W	YMR157C	YMR125W
YML082W	YML015C	YMR156C	YMR158W	YMR126C
YML058W	YML008C	YMR164C	YMR159C	YMR129W
YML057W	YML004C	YMR171C	YMR162C	YMR130W
YML052W	YMR005W	YMR173W	YMR177W	YMR132C
YML032C	YMR006C	YMR180C	YMR179W	YMR137C
YML030W	YMR008C	YMR181C	YMR186W	YMR139W
YML028W	YMR009W	YMR189W	YMR188C	YMR154C
YML027W	YMR016C	YMR190C	YMR192W	YMR160W
YML022W	YMR027W	YMR191W	YMR197C	YMR163C
YML018C	YMR031C	YMR200W	YMR198W	YMR167W
YML014W	YMR034C	YMR201C	YMR199W	YMR168C
YML013W	YMR062C	YMR210W	YMR207C	YMR176W
YML012W	YMR074C	YMR215W	YMR209C	YMR178W
YML010W	YMR081C	YMR220W	YMR211W	YMR185W
YMR002W	YMR083W	YMR221C	YMR219W	YMR193W
YMR038C	YMR086W	YMR224C	YMR225C	YMR194W
YMR042W	YMR089C	YMR235C	YMR229C	YMR204C
YMR047C	YMR090W	YMR243C	YMR233W	YMR212C
YMR055C	YMR092C	YMR253C	YMR237W	YMR218C
YMR056C	YMR093W	YMR261C	YMR255W	YMR223W
YMR058W	YMR095C	YMR271C	YMR266W	YMR228W
YMR068W	YMR105C	YMR278W	YMR267W	YMR230W
YMR070W	YMR107W	YMR285C	YMR269W	YMR231W
YMR096W	YMR111C	YMR298W	YMR270C	YMR232W
YMR108W	YMR114C	YMR300C	YMR280C	YMR234W
YMR146C	YMR116C	YMR302C	YMR281W	YMR239C
YMR148W	YMR118C	YMR306W	YMR282C	YMR247C
YMR161W	YMR120C	YMR312W	YMR288W	YMR257C
YMR166C	YMR123W	YMR316W	YMR289W	YMR258C
YMR174C	YMR135C	YMR319C	YMR290C	YMR259C
YMR182C	YMR145C	YNL329C	YMR293C	YMR260C
YMR202W	YMR147W	YNL327W	YMR294W	YMR268C
YMR205C	YMR149W	YNL323W	YMR304W	YMR283C
YMR206W	YMR150C	YNL316C	YMR308C	YMR284W
YMR222C	YMR165C	YNL315C	YMR313C	YMR287C
YMR226C	YMR169C	YNL313C	YNL336W	YMR299C
YMR236W	YMR170C	YNL308C	YNL326C	YMR309C
YMR244W	YMR172W	YNL299W	YNL320W	YNL325C
YMR244C-A	YMR175W	YNL295W	YNL302C	YNL318C
YMR246W	YMR183C	YNL280C	YNL291C	YNL311C
YMR251W-A	YMR184W	YNL275W	YNL286W	YNL297C
YMR262W	YMR196W	YNL271C	YNL273W	YNL287W
YMR263W	YMR203W	YNL264C	YNL272C	YNL265C
YMR264W	YMR208W	YNL254C	YNL267W	YNL261W
YMR265C	YMR213W	YNL248C	YNL262W	YNL260C
YMR272C	YMR216C	YNL247W	YNL256W	YNL258C
YMR273C	YMR217W	YNL244C	YNL252C	YNL257C
YMR276W	YMR227C	YNL229C	YNL242W	YNL253W
YMR277W	YMR238W	YNL223W	YNL234W	YNL250W
YMR295C	YMR240C	YNL221C	YNL233W	YNL249C
YMR296C	YMR241W	YNL220W	YNL231C	YNL236W
YMR297W	YMR250W	YNL218W	YNL224C	YNL227C
YMR303C	YMR252C	YNL217W	YNL219C	YNL225C
YMR305C	YMR279C	YNL189W	YNL214W	YNL222W
YMR310C	YMR286W	YNL186W	YNL213C	YNL210W
YMR311C	YMR291W	YNL183C	YNL212W	YNL201C
YMR314W	YMR301C	YNL181W	YNL207W	YNL192W
YMR317W	YMR307W	YNL175C	YNL206C	YNL188W
YMR322C	YMR315W	YNL164C	YNL196C	YNL182C
YMR325W	YMR318C	YNL163C	YNL193W	YNL147W
YNL335W	YNL331C	YNL161W	YNL180C	YNL139C
YNL333W	YNL330C	YNL157W	YNL177C	YNL133C
YNL328C	YNL317W	YNL156C	YNL172W	YNL130C
YNL322C	YNL312W	YNL154C	YNL167C	YNL129W
YNL321W	YNL307C	YNL152W	YNL159C	YNL127W
YNL314W	YNL306W	YNL144C	YNL155W	YNL119W
YNL310C	YNL301C	YNL141W	YNL151C	YNL110C
YNL309W	YNL298W	YNL137C	YNL136W	YNL107W
YNL305C	YNL294C	YNL131W	YNL132W	YNL088W
YNL304W	YNL293W	YNL115C	YNL128W	YNL085W
YNL300W	YNL292W	YNL113W	YNL123W	YNL084C
YNL290W	YNL284C	YNL106C	YNL121C	YNL082W
YNL289W	YNL281W	YNL100W	YNL118C	YNL051W
YNL288W	YNL279W	YNL099C	YNL112W	YNL050C
YNL283C	YNL274C	YNL094W	YNL111C	YNL048W
YNL282W	YNL268W	YNL093W	YNL102W	YNL041C
YNL278W	YNL238W	YNL091W	YNL101W	YNL038W
YNL277W	YNL237W	YNL090W	YNL096C	YNL025C
YNL270C	YNL230C	YNL083W	YNL087W	YNL012W
YNL263C	YNL216W	YNL076W	YNL075W	YNL011C
YNL255C	YNL215W	YNL069C	YNL062C	YNL009W
YNL251C	YNL204C	YNL065W	YNL059C	YNL008C
YNL246W	YNL199C	YNL061W	YNL049C	YNL002C
YNL243W	YNL197C	YNL058C	YNL044W	YNL001W
YNL241C	YNL191W	YNL054W	YNL027W	YNR004W
YNL240C	YNL176C	YNL047C	YNL026W	YNR024W
YNL232W	YNL169C	YNL042W	YNL021W	YNR063W
YNL209W	YNL168C	YNL040W	YNL010W	YNR066C
YNL208W	YNL166C	YNL039W	YNL005C	YOL159C
YNL202W	YNL165W	YNL035C	YNR007C	YOL149W
YNL200C	YNL149C	YNL032W	YNR010W	YOL145C
YNL195C	YNL138W	YNL024C	YNR011C	YOL136C
YNL194C	YNL117W	YNL022C	YNR012W	YOL117W
YNL190W	YNL108C	YNL020C	YNR021W	YOL107W
YNL187W	YNL103W	YNL015W	YNR023W	YOL104C
YNL185C	YNL095C	YNR001C	YNR031C	YOL101C
YNL178W	YNL092W	YNR003C	YNR038W	YOL095C
YNL173C	YNL081C	YNR006W	YNR059W	YOL091W
YNL160W	YNL077W	YNR026C	YNR061C	YOL090W
YNL153C	YNL073W	YNR028W	YNR067C	YOL089C
YNL148C	YNL068C	YNR030W	YOL146W	YOL081W
YNL142W	YNL067W	YNR039C	YOL144W	YOL077C
YNL135C	YNL064C	YNR044W	YOL141W	YOL076W
YNL134C	YNL063W	YNR051C	YOL137W	YOL069W
YNL125C	YNL056W	YNR053C	YOL132W	YOL048C
YNL124W	YNL053W	YNR056C	YOL128C	YOL045W
YNL116W	YNL045W	YNR060W	YOL127W	YOL044W
YNL104C	YNL036W	YNR069C	YOL121C	YOL042W
YNL098C	YNL029C	YNR070W	YOL115W	YOL041C
YNL097C	YNL023C	YNR074C	YOL113W	YOL034W
YNL080C	YNL016W	YNR075W	YOL102C	YOL024W
YNL079C	YNL014W	YOL152W	YOL100W	YOL023W
YNL078W	YNL006W	YOL148C	YOL098C	YOL018C
YNL074C	YNL004W	YOL142W	YOL088C	YOL015W
YNL072W	YNR009W	YOL139C	YOL083W	YOL009C
YNL071W	YNR013C	YOL138C	YOL080C	YOL002C
YNL066W	YNR016C	YOL129W	YOL078W	YOL001W
YNL055C	YNR019W	YOL124C	YOL075C	YOR016C
YNL052W	YNR020C	YOL122C	YOL068C	YOR017W
YNL037C	YNR022C	YOL103W	YOL065C	YOR019W
YNL034W	YNR029C	YOL094C	YOL063C	YOR022C
YNL033W	YNR032W	YOL092W	YOL049W	YOR030W
YNL007C	YNR033W	YOL087C	YOL031C	YOR058C
YNL003C	YNR034W-A	YOL064C	YOL025W	YOR067C
YNR002C	YNR035C	YOL062C	YOL017W	YOR075W
YNR008W	YNR045W	YOL057W	YOL013C	YOR076C
YNR014W	YNR047W	YOL056W	YOL008W	YOR080W
YNR015W	YNR048W	YOL055C	YOL007C	YOR111W
YNR017W	YNR050C	YOL043C	YOR001W	YOR114W
YNR018W	YNR054C	YOL033W	YOR005C	YOR115C
YNR027W	YNR055C	YOL029C	YOR011W	YOR119C
YNR036C	YNR058W	YOL022C	YOR014W	YOR124C
YNR040W	YNR062C	YOL016C	YOR018W	YOR129C
YNR041C	YNR064C	YOL010W	YOR021C	YOR137C
YNR043W	YNR072W	YOL006C	YOR033C	YOR143C
YNR046W	YOL158C	YOL004W	YOR035C	YOR144C
YNR049C	YOL154W	YOL003C	YOR037W	YOR147W
YNR052C	YOL151W	YOR003W	YOR038C	YOR149C
YNR057C	YOL140W	YOR004W	YOR039W	YOR152C
YNR073C	YOL130W	YOR026W	YOR046C	YOR158W
YOL161C	YOL125W	YOR028C	YOR047C	YOR160W
YOL155C	YOL123W	YOR032C	YOR051C	YOR164C
YOL147C	YOL119C	YOR034C	YOR057W	YOR165W
YOL143C	YOL116W	YOR036W	YOR059C	YOR166C
YOL135C	YOL112W	YOR043W	YOR073W	YOR177C
YOL133W	YOL108C	YOR048C	YOR078W	YOR182C
YOL126C	YOL105C	YOR060C	YOR079C	YOR193W
YOL111C	YOL097C	YOR061W	YOR087W	YOR195W
YOL109W	YOL096C	YOR062C	YOR094W	YOR206W
YOL093W	YOL077W-A	YOR064C	YOR097C	YOR207C
YOL086W-A	YOL072W	YOR069W	YOR104W	YOR208W
YOL086C	YOL054W	YOR070C	YOR109W	YOR210W
YOL084W	YOL051W	YOR074C	YOR112W	YOR214C
YOL073C	YOL036W	YOR086C	YOR118W	YOR216C
YOL071W	YOL032W	YOR090C	YOR127W	YOR238W
YOL070C	YOL030W	YOR095C	YOR134W	YOR242C
YOL067C	YOL027C	YOR101W	YOR141C	YOR244W
YOL066C	YOL021C	YOR106W	YOR151C	YOR249C
YOL061W	YOL019W	YOR110W	YOR154W	YOR254C
YOL060C	YOL014W	YOR113W	YOR162C	YOR256C
YOL059W	YOL011W	YOR116C	YOR168W	YOR258W
YOL058W	YOR006C	YOR120W	YOR171C	YOR261C
YOL040C	YOR007C	YOR123C	YOR172W	YOR265W
YOL039W	YOR012W	YOR126C	YOR175C	YOR266W
YOL038W	YOR020W-A	YOR128C	YOR178C	YOR275C
YOL020W	YOR027W	YOR131C	YOR180C	YOR279C
YOL012C	YOR040W	YOR136W	YOR190W	YOR284W
YOL005C	YOR049C	YOR148C	YOR191W	YOR293W
YOR008C	YOR052C	YOR153W	YOR198C	YOR296W
YOR009W	YOR056C	YOR155C	YOR205C	YOR297C
YOR010C	YOR071C	YOR156C	YOR209C	YOR298W
YOR020C	YOR081C	YOR174W	YOR211C	YOR304W
YOR023C	YOR085W	YOR179C	YOR215C	YOR305W
YOR025W	YOR089C	YOR185C	YOR219C	YOR312C
YOR042W	YOR092W	YOR188W	YOR221C	YOR313C
YOR045W	YOR099W	YOR189W	YOR227W	YOR319W
YOR054C	YOR100C	YOR194C	YOR232W	YOR320C
YOR063W	YOR107W	YOR212W	YOR241W	YOR336W
YOR065W	YOR108W	YOR213C	YOR243C	YOR346W
YOR066W	YOR117W	YOR217W	YOR245C	YOR350C
YOR077W	YOR122C	YOR220W	YOR252W	YOR351C
YOR083W	YOR125C	YOR231W	YOR253W	YOR352W
YOR084W	YOR130C	YOR237W	YOR255W	YOR354C
YOR091W	YOR132W	YOR239W	YOR257W	YOR360C
YOR098C	YOR142W	YOR250C	YOR260W	YOR365C
YOR138C	YOR145C	YOR264W	YOR262W	YOR367W
YOR140W	YOR150W	YOR267C	YOR270C	YOR368W
YOR157C	YOR159C	YOR269W	YOR278W	YOR386W
YOR161C	YOR173W	YOR274W	YOR280C	YPL272C
YOR163W	YOR176W	YOR276W	YOR281C	YPL269W
YOR167C	YOR184W	YOR290C	YOR283W	YPL268W
YOR181W	YOR187W	YOR295W	YOR287C	YPL260W
YOR186W	YOR192C	YOR311C	YOR288C	YPL259C
YOR201C	YOR196C	YOR315W	YOR289W	YPL253C
YOR204W	YOR197W	YOR335C	YOR291W	YPL243W
YOR222W	YOR224C	YOR344C	YOR304C-A	YPL242C
YOR223W	YOR228C	YOR349W	YOR307C	YPL228W
YOR226C	YOR233W	YOR370C	YOR308C	YPL227C
YOR229W	YOR236W	YOR371C	YOR310C	YPL216W
YOR230W	YOR251C	YOR372C	YOR326W	YPL211W
YOR246C	YOR259C	YOR381W	YOR334W	YPL210C
YOR247W	YOR272W	YPL273W	YOR340C	YPL209C
YOR271C	YOR285W	YPL270W	YOR341W	YPL202C
YOR273C	YOR294W	YPL266W	YOR342C	YPL198W
YOR298C-A	YOR299W	YPL265W	YOR353C	YPL195W
YOR301W	YOR303W	YPL264C	YOR355W	YPL193W
YOR332W	YOR306C	YPL263C	YOR361C	YPL191C
YOR347C	YOR316C	YPL256C	YOR363C	YPL183C
YOR348C	YOR317W	YPL255W	YOR377W	YPL174C
YOR358W	YOR321W	YPL249C	YOR390W	YPL168W
YOR362C	YOR322C	YPL244C	YPL267W	YPL167C
YOR369C	YOR323C	YPL237W	YPL254W	YPL166W
YOR374W	YOR324C	YPL235W	YPL240C	YPL161C
YOR375C	YOR327C	YPL226W	YPL236C	YPL156C
YOR378W	YOR328W	YPL219W	YPL225W	YPL152W
YOR380W	YOR329C	YPL217C	YPL218W	YPL147W
YOR382W	YOR330C	YPL213W	YPL215W	YPL146C
YOR383C	YOR337W	YPL212C	YPL208W	YPL143W
YOR388C	YOR338W	YPL207W	YPL201C	YPL130W
YPL283C	YOR339C	YPL199C	YPL194W	YPL126W
YPL277C	YOR356W	YPL196W	YPL192C	YPL125W
YPL262W	YOR357C	YPL180W	YPL189W	YPL123C
YPL252C	YOR359W	YPL178W	YPL188W	YPL122C
YPL250C	YOR373W	YPL173W	YPL184C	YPL121C
YPL247C	YOR384W	YPL172C	YPL179W	YPL120W
YPL246C	YPL274W	YPL162C	YPL175W	YPL117C
YPL239W	YPL258C	YPL160W	YPL164C	YPL115C
YPL234C	YPL249C-A	YPL153C	YPL159C	YPL112C
YPL233W	YPL248C	YPL149W	YPL158C	YPL109C
YPL232W	YPL245W	YPL145C	YPL150W	YPL100W
YPL223C	YPL231W	YPL140C	YPL141C	YPL084W
YPL222W	YPL230W	YPL137C	YPL139C	YPL079W
YPL221W	YPL229W	YPL132W	YPL138C	YPL076W
YPL187W	YPL224C	YPL129W	YPL124W	YPL075W
YPL181W	YPL220W	YPL116W	YPL118W	YPL072W
YPL171C	YPL214C	YPL113C	YPL110C	YPL071C
YPL170W	YPL206C	YPL104W	YPL099C	YPL070W
YPL154C	YPL204W	YPL093W	YPL097W	YPL069C
YPL135W	YPL203W	YPL092W	YPL096W	YPL065W
YPL134C	YPL190C	YPL091W	YPL090C	YPL060W
YPL131W	YPL186C	YPL088W	YPL087W	YPL057C
YPL127C	YPL177C	YPL082C	YPL086C	YPL052W
YPL119C	YPL176C	YPL078C	YPL083C	YPL051W
YPL111W	YPL169C	YPL074W	YPL081W	YPL045W
YPL098C	YPL163C	YPL068C	YPL066W	YPL034W
YPL061W	YPL157W	YPL063W	YPL064C	YPL020C
YPL055C	YPL155C	YPL054W	YPL058C	YPL019C
YPL049C	YPL151C	YPL050C	YPL053C	YPL016W
YPL048W	YPL133C	YPL043W	YPL040C	YPL012W
YPL038W	YPL128C	YPL030W	YPL032C	YPL010W
YPL037C	YPL107W	YPL029W	YPL026C	YPL009C
YPL036W	YPL106C	YPL018W	YPL022W	YPL008W
YPL031C	YPL105C	YPL003W	YPL011C	YPL007C
YPL028W	YPL103C	YPR002W	YPL006W	YPL001W
YPL017C	YPL101W	YPR004C	YPL005W	YPR007C
YPL015C	YPL095C	YPR008W	YPL002C	YPR020W
YPL014W	YPL094C	YPR010C	YPR003C	YPR021C
YPR011C	YPL089C	YPR019W	YPR005C	YPR025C
YPR023C	YPL085W	YPR030W	YPR017C	YPR027C
YPR024W	YPL077C	YPR032W	YPR018W	YPR029C
YPR034W	YPL059W	YPR033C	YPR022C	YPR031W
YPR035W	YPL046C	YPR041W	YPR026W	YPR042C
YPR036W	YPL042C	YPR057W	YPR028W	YPR045C
YPR036W-A	YPL039W	YPR061C	YPR043W	YPR049C
YPR037C	YPL024W	YPR069C	YPR047W	YPR055W
YPR040W	YPL023C	YPR081C	YPR048W	YPR060C
YPR054W	YPL013C	YPR084W	YPR056W	YPR067W
YPR058W	YPL004C	YPR086W	YPR078C	YPR068C
YPR062W	YPR001W	YPR110C	YPR082C	YPR070W
YPR066W	YPR006C	YPR112C	YPR083W	YPR072W
YPR074C	YPR013C	YPR121W	YPR085C	YPR073C
YPR075C	YPR016C	YPR125W	YPR091C	YPR089W
YPR079W	YPR063C	YPR128C	YPR098C	YPR097W
YPR080W	YPR065W	YPR133C	YPR106W	YPR101W
YPR093C	YPR088C	YPR134W	YPR108W	YPR105C
YPR113W	YPR100W	YPR139C	YPR109W	YPR117W
YPR127W	YPR102C	YPR140W	YPR116W	YPR119W
YPR138C	YPR103W	YPR148C	YPR118W	YPR122W
YPR145W	YPR104C	YPR159W	YPR120C	YPR141C
YPR151C	YPR114W	YPR160W	YPR131C	YPR147C
YPR152C	YPR115W	YPR161C	YPR135W	YPR155C
YPR154W	YPR124W	YPR167C	YPR137W	YPR158W
YPR157W	YPR129W	YPR168W	YPR143W	YPR162C
YPR163C	YPR149W	YPR172W	YPR144C	YPR164W
YPR173C	YPR156C	YPR175W	YPR169W	YPR166C
YPR174C	YPR165W	YPR176C	YPR180W	YPR179C
YPR181C	YPR171W	YPR188C	YPR185W	YPR186C
YPR183W	YPR178W	YPR190C	YPR187W	YPR189W
YPR191W	YPR184W	YPR199C	YPR196W	YPR194C
YPR192W	YPR193C	YPR202W	YPR198W	YPR200C

## Sheet: Enthalpy
YAL062W	YAL055W	YAL056W	YAL059W	YAL051W		Biological processes				Biological function
YAL061W	YAL053W	YAL048C	YAL041W	YAL047C		Gene cluster 1
YAL060W	YAL035W	YAL040C	YAL037W	YAL037C-A		GOID	TERM	CORRECTED_PVALUE		GOID	TERM	CORRECTED_PVALUE
YAL058W	YAL034C	YAL031C	YAL034W-A	YAL029C		GO:0044281	small molecule metabolic process	6.64436e-26		GO:0016491	oxidoreductase activity	7.49074e-16
YAL054C	YAL033W	YAL018C	YAL030W	YAL024C		GO:0055114	oxidation-reduction process	8.27386e-21		GO:0048037	cofactor binding	7.49388e-12
YAL049C	YAL028W	YAL017W	YAL027W	YAL007C		GO:0044283	small molecule biosynthetic process	1.46187e-19		GO:0003824	catalytic activity	1.57904e-11
YAL044C	YAL025C	YAL009W	YAL026C	YAL002W		GO:0019752	carboxylic acid metabolic process	8.54753e-15		GO:0050662	coenzyme binding	1.36642e-08
YAL043C	YAL019W	YAL003W	YAL016W	YAL001C		GO:0043436	oxoacid metabolic process	8.54753e-15		GO:0016614	oxidoreductase activity, acting on CH-OH group of donors	7.95997e-06
YAL042W	YAL011W	YAR002W	YAL010C	YBL088C		GO:0006082	organic acid metabolic process	1.06673e-14		GO:0016616	oxidoreductase activity, acting on the CH-OH group of donors, NAD or NADP as acceptor	1.13571e-05
YAL039C	YAL008W	YAR002C-A	YAR003W	YBL084C		GO:0042180	cellular ketone metabolic process	1.0879e-14		GO:0022891	substrate-specific transmembrane transporter activity	9.66836e-05
YAL038W	YAR014C	YAR007C	YAR008W	YBL067C		GO:0046164	alcohol catabolic process	5.40854e-13		GO:0046872	metal ion binding	0.000177797
YAL036C	YAR031W	YAR019C	YAR018C	YBL063W		GO:0006007	glucose catabolic process	2.81362e-12		GO:0005199	structural constituent of cell wall	0.000312353
YAL032C	YAR033W	YAR023C	YAR027W	YBL060W		GO:0006066	alcohol metabolic process	5.55632e-12		GO:0043169	cation binding	0.000319151
YAL023C	YBL101C	YAR028W	YBL107C	YBL059C-A		GO:0046483	heterocycle metabolic process	9.54843e-12		GO:0043167	ion binding	0.000346478
YAL022C	YBL086C	YBL105C	YBL106C	YBL052C		GO:0019320	hexose catabolic process	2.24029e-11		GO:0016853	isomerase activity	0.000505972
YAL021C	YBL080C	YBL087C	YBL104C	YBL034C		GO:0009987	cellular process	2.46818e-11		GO:0051287	NAD binding	0.000616317
YAL020C	YBL075C	YBL085W	YBL103C	YBL028C		GO:0051186	cofactor metabolic process	6.96298e-11		GO:0051082	unfolded protein binding	0.00072342
YAL015C	YBL072C	YBL076C	YBL098W	YBL026W		GO:0046365	monosaccharide catabolic process	6.99206e-11		GO:0022857	transmembrane transporter activity	0.000902925
YAL014C	YBL069W	YBL066C	YBL097W	YBL018C		GO:0006732	coenzyme metabolic process	9.67933e-11		GO:0022892	substrate-specific transporter activity	0.000958367
YAL013W	YBL057C	YBL055C	YBL090W	YBL010C		GO:0044282	small molecule catabolic process	1.01906e-10		GO:0015101	organic cation transmembrane transporter activity	0.0041098
YAL012W	YBL047C	YBL054W	YBL089W	YBL005W		GO:0044271	cellular nitrogen compound biosynthetic process	1.59185e-10		GO:0008519	ammonium transmembrane transporter activity	0.00414711
YAL005C	YBL041W	YBL046W	YBL079W	YBL004W		GO:0006520	cellular amino acid metabolic process	3.24639e-10		GO:0019842	vitamin binding	0.00435898
YAR015W	YBL039C	YBL035C	YBL078C	YBR004C		GO:0044106	cellular amine metabolic process	1.06433e-09		GO:0005515	protein binding	0.00824041
YAR035W	YBL038W	YBL029W	YBL074C	YBR013C		GO:0009308	amine metabolic process	1.28349e-09
YAR042W	YBL031W	YBL027W	YBL068W	YBR018C		GO:0008652	cellular amino acid biosynthetic process	1.40584e-09
YAR050W	YBL022C	YBL025W	YBL061C	YBR028C		GO:0009309	amine biosynthetic process	4.84312e-09
YBL099W	YBR006W	YBL024W	YBL059W	YBR040W		GO:0016053	organic acid biosynthetic process	5.3333e-09
YBL095W	YBR008C	YBL020W	YBL056W	YBR042C		GO:0046394	carboxylic acid biosynthetic process	5.3333e-09
YBL093C	YBR009C	YBL017C	YBL051C	YBR045C		GO:0006006	glucose metabolic process	6.03839e-09
YBL092W	YBR019C	YBL014C	YBL050W	YBR047W		GO:0019362	pyridine nucleotide metabolic process	7.08907e-09
YBL091C-A	YBR020W	YBL008W	YBL037W	YBR062C		GO:0046496	nicotinamide nucleotide metabolic process	1.49263e-08
YBL091C	YBR024W	YBL003C	YBL036C	YBR063C		GO:0046165	alcohol biosynthetic process	1.95246e-08
YBL082C	YBR030W	YBR003W	YBL023C	YBR076W		GO:0006733	oxidoreduction coenzyme metabolic process	2.38149e-08
YBL081W	YBR034C	YBR010W	YBL019W	YBR081C		GO:0072524	pyridine-containing compound metabolic process	2.43058e-08
YBL071W-A	YBR046C	YBR014C	YBL009W	YBR087W		GO:0005996	monosaccharide metabolic process	2.57668e-08
YBL064C	YBR068C	YBR021W	YBR001C	YBR094W		GO:0019318	hexose metabolic process	4.0979e-08
YBL058W	YBR069C	YBR023C	YBR007C	YBR095C		GO:0006091	generation of precursor metabolites and energy	1.35826e-07
YBL045C	YBR079C	YBR026C	YBR017C	YBR097W		GO:0006096	glycolysis	3.1259e-07
YBL033C	YBR083W	YBR033W	YBR022W	YBR098W		GO:0055086	nucleobase, nucleoside and nucleotide metabolic process	7.90808e-07
YBL032W	YBR084W	YBR038W	YBR025C	YBR102C		GO:0044275	cellular carbohydrate catabolic process	2.52148e-06
YBL030C	YBR085C-A	YBR039W	YBR029C	YBR110W		GO:0006740	NADPH regeneration	6.33264e-06
YBL021C	YBR107C	YBR043C	YBR041W	YBR111W-A		GO:0006753	nucleoside phosphate metabolic process	7.90753e-06
YBL016W	YBR111C	YBR044C	YBR049C	YBR120C		GO:0009117	nucleotide metabolic process	7.90753e-06
YBL015W	YBR112C	YBR050C	YBR055C	YBR128C		GO:0006457	protein folding	1.65751e-05
YBL013W	YBR114W	YBR053C	YBR057C	YBR130C		GO:0016052	carbohydrate catabolic process	2.66699e-05
YBL011W	YBR115C	YBR054W	YBR058C	YBR136W		GO:0005975	carbohydrate metabolic process	3.45343e-05
YBL007C	YBR125C	YBR056W	YBR065C	YBR138C		GO:0008152	metabolic process	6.66772e-05
YBL006C	YBR132C	YBR059C	YBR066C	YBR140C		GO:0006739	NADP metabolic process	0.000100119
YBR002C	YBR133C	YBR060C	YBR073W	YBR142W		GO:0044262	cellular carbohydrate metabolic process	0.000121806
YBR005W	YBR139W	YBR061C	YBR074W	YBR147W		GO:0055085	transmembrane transport	0.000297738
YBR011C	YBR149W	YBR077C	YBR086C	YBR148W		GO:0034637	cellular carbohydrate biosynthetic process	0.00030142
YBR015C	YBR151W	YBR078W	YBR088C	YBR150C		GO:0046364	monosaccharide biosynthetic process	0.000327996
YBR016W	YBR169C	YBR080C	YBR096W	YBR154C		GO:0006734	NADH metabolic process	0.000937059
YBR031W	YBR172C	YBR082C	YBR101C	YBR166C		GO:0019319	hexose biosynthetic process	0.00112637
YBR035C	YBR175W	YBR085W	YBR109C	YBR168W		GO:0006094	gluconeogenesis	0.00138161
YBR036C	YBR177C	YBR103W	YBR119W	YBR171W		GO:0006090	pyruvate metabolic process	0.00146945
YBR037C	YBR182C	YBR121C	YBR123C	YBR184W		GO:0016051	carbohydrate biosynthetic process	0.00201989
YBR052C	YBR183W	YBR122C	YBR129C	YBR186W		GO:0009067	aspartate family amino acid biosynthetic process	0.00220808
YBR067C	YBR187W	YBR137W	YBR131W	YBR211C		GO:0009058	biosynthetic process	0.00341437
YBR071W	YBR188C	YBR141C	YBR143C	YBR216C		GO:0015980	energy derivation by oxidation of organic compounds	0.00349529
YBR072W	YBR193C	YBR146W	YBR156C	YBR217W		GO:0006555	methionine metabolic process	0.00375737
YBR089C-A	YBR195C	YBR152W	YBR157C	YBR250W		GO:0044272	sulfur compound biosynthetic process	0.00547826
YBR092C	YBR198C	YBR155W	YBR158W	YBR255C-A		GO:0044237	cellular metabolic process	0.00617068
YBR093C	YBR202W	YBR160W	YBR159W	YBR257W		GO:0009066	aspartate family amino acid metabolic process	0.00626609
YBR104W	YBR207W	YBR164C	YBR165W	YBR258C		GO:0006098	pentose-phosphate shunt	0.00748926
YBR105C	YBR208C	YBR170C	YBR167C	YBR259W		GO:0006116	NADH oxidation	0.00854959
YBR106W	YBR212W	YBR180W	YBR176W	YBR272C		GO:0044249	cellular biosynthetic process	0.008675
YBR108W	YBR233W	YBR189W	YBR179C	YBR275C
YBR117C	YBR234C	YBR192W	YBR185C	YBR281C
YBR126C	YBR235W	YBR194W	YBR191W	YBR288C		Gene cluster 2
YBR127C	YBR239C	YBR200W	YBR199W	YBR293W		GOID	TERM	CORRECTED_PVALUE		GOID	TERM	CORRECTED_PVALUE
YBR135W	YBR242W	YBR204C	YBR203W	YCL067C		GO:0009987	cellular process	3.13569e-26		GO:0003824	catalytic activity	6.25606e-18
YBR145W	YBR243C	YBR205W	YBR215W	YCL052C		GO:0008152	metabolic process	4.73618e-14		GO:0022857	transmembrane transporter activity	1.01316e-06
YBR162C	YBR248C	YBR228W	YBR225W	YCL031C		GO:0044237	cellular metabolic process	2.96942e-11		GO:0022891	substrate-specific transmembrane transporter activity	1.65622e-06
YBR173C	YBR251W	YBR229C	YBR227C	YCL001W		GO:0044281	small molecule metabolic process	7.51098e-09		GO:0000166	nucleotide binding	9.52224e-06
YBR196C	YBR260C	YBR244W	YBR236C	YCR007C		GO:0051179	localization	2.68352e-08		GO:0016491	oxidoreductase activity	1.18369e-05
YBR197C	YBR270C	YBR246W	YBR237W	YCR014C		GO:0044238	primary metabolic process	3.62251e-08		GO:0005215	transporter activity	2.00448e-05
YBR213W	YBR273C	YBR247C	YBR238C	YCR015C		GO:0019752	carboxylic acid metabolic process	3.7966e-08		GO:0022892	substrate-specific transporter activity	2.98938e-05
YBR214W	YBR280C	YBR254C	YBR245C	YCR020W-B		GO:0043436	oxoacid metabolic process	3.7966e-08		GO:0005488	binding	6.42847e-05
YBR218C	YBR282W	YBR271W	YBR255W	YCR028C-A		GO:0006082	organic acid metabolic process	4.47269e-08		GO:0015171	amino acid transmembrane transporter activity	8.46281e-05
YBR221C	YBR287W	YBR278W	YBR256C	YCR032W		GO:0042180	cellular ketone metabolic process	7.17753e-08		GO:0005275	amine transmembrane transporter activity	8.57016e-05
YBR222C	YBR289W	YBR279W	YBR274W	YCR042C		GO:0051234	establishment of localization	8.2106e-08		GO:0035639	purine ribonucleoside triphosphate binding	0.00016528
YBR223C	YBR291C	YBR283C	YBR276C	YCR054C		GO:0055085	transmembrane transport	1.51454e-07		GO:0032553	ribonucleotide binding	0.000196665
YBR230C	YBR295W	YBR284W	YBR290W	YCR081W		GO:0006810	transport	1.95943e-07		GO:0032555	purine ribonucleotide binding	0.000196665
YBR231C	YBR296C	YBR294W	YBR297W	YCR090C		GO:0044283	small molecule biosynthetic process	5.29669e-07		GO:0017076	purine nucleotide binding	0.000277271
YBR240C	YBR298C	YCL069W	YCL061C	YCR092C		GO:0055114	oxidation-reduction process	5.22784e-06		GO:0005342	organic acid transmembrane transporter activity	0.000802666
YBR241C	YCL057W	YCL064C	YCL059C	YCR093W		GO:0009056	catabolic process	1.37087e-05		GO:0005524	ATP binding	0.000946568
YBR249C	YCL051W	YCL063W	YCL055W	YCR094W		GO:0044248	cellular catabolic process	2.72814e-05		GO:0032559	adenyl ribonucleotide binding	0.00112555
YBR252W	YCL038C	YCL050C	YCL054W	YCR095C		GO:0044271	cellular nitrogen compound biosynthetic process	3.6303e-05		GO:0046943	carboxylic acid transmembrane transporter activity	0.00113985
YBR253W	YCL035C	YCL045C	YCL048W	YCR106W		GO:0009308	amine metabolic process	4.75073e-05		GO:0019842	vitamin binding	0.0011411
YBR261C	YCL027W	YCR017C	YCL047C	YDL240W		GO:0044106	cellular amine metabolic process	5.87691e-05		GO:0030554	adenyl nucleotide binding	0.00145503
YBR263W	YCL024W	YCR020C	YCL014W	YDL239C		GO:0006520	cellular amino acid metabolic process	6.40382e-05		GO:0016740	transferase activity	0.0015293
YBR264C	YCL017C	YCR026C	YCL012C	YDL235C		GO:0016053	organic acid biosynthetic process	6.98144e-05		GO:0048037	cofactor binding	0.00206684
YBR265W	YCL016C	YCR031C	YCL004W	YDL219W		GO:0046394	carboxylic acid biosynthetic process	6.98144e-05		GO:0022804	active transmembrane transporter activity	0.00294499
YBR267W	YCL011C	YCR033W	YCR002C	YDL215C		GO:0071702	organic substance transport	0.000481995		GO:0030170	pyridoxal phosphate binding	0.00449862
YBR269C	YCR019W	YCR038C	YCR003W	YDL206W		GO:0065007	biological regulation	0.000625702		GO:0070279	vitamin B6 binding	0.00449862
YBR286W	YCR021C	YCR067C	YCR005C	YDL183C		GO:0050789	regulation of biological process	0.00109876
YCL058W-A	YCR028C	YCR071C	YCR008W	YDL176W		GO:0050794	regulation of cellular process	0.00174999
YCL057C-A	YCR030C	YCR073C	YCR009C	YDL154W		GO:0006807	nitrogen compound metabolic process	0.00322766
YCL049C	YCR034W	YCR082W	YCR011C	YDL153C		GO:0015837	amine transport	0.00340145
YCL048W-A	YCR036W	YCR083W	YCR016W	YDL148C		GO:0051186	cofactor metabolic process	0.00422112
YCL044C	YCR044C	YCR091W	YCR023C	YDL147W		GO:0034641	cellular nitrogen compound metabolic process	0.00440934
YCL043C	YCR053W	YDL243C	YCR024C	YDL146W		GO:0034599	cellular response to oxidative stress	0.00466114
YCL040W	YCR057C	YDL237W	YCR027C	YDL122W		GO:0046942	carboxylic acid transport	0.00556046
YCL039W	YCR065W	YDL231C	YCR035C	YDL116W		GO:0046483	heterocycle metabolic process	0.00603802
YCL037C	YCR089W	YDL225W	YCR037C	YDL115C		GO:0015849	organic acid transport	0.00743331
YCL036W	YDL247W	YDL224C	YCR040W	YDL114W		GO:0006979	response to oxidative stress	0.00926778
YCL034W	YDL238C	YDL214C	YCR066W	YDL113C
YCL033C	YDL236W	YDL212W	YCR098C	YDL112W
YCL032W	YDL227C	YDL211C	YDL234C	YDL106C		Gene cluster 3
YCL030C	YDL217C	YDL207W	YDL216C	YDL105W		GOID	TERM	CORRECTED_PVALUE		GOID	TERM	CORRECTED_PVALUE
YCL029C	YDL210W	YDL199C	YDL209C	YDL098C		GO:0009987	cellular process	1.19141e-26		GO:0003824	catalytic activity	1.62164e-18
YCL028W	YDL208W	YDL194W	YDL200C	YDL091C		GO:0008152	metabolic process	7.7782e-15		GO:0000166	nucleotide binding	9.87093e-08
YCL026C-B	YDL205C	YDL193W	YDL190C	YDL089W		GO:0044238	primary metabolic process	4.2414e-12		GO:0005488	binding	2.49952e-07
YCL025C	YDL204W	YDL189W	YDL180W	YDL082W		GO:0006807	nitrogen compound metabolic process	3.38893e-10		GO:0035639	purine ribonucleoside triphosphate binding	5.54022e-07
YCL010C	YDL203C	YDL179W	YDL175C	YDL077C		GO:0034641	cellular nitrogen compound metabolic process	8.5556e-10		GO:0017076	purine nucleotide binding	5.66058e-07
YCL009C	YDL202W	YDL178W	YDL170W	YDL075W		GO:0065007	biological regulation	1.19869e-09		GO:0032553	ribonucleotide binding	6.83384e-07
YCL005W	YDL201W	YDL177C	YDL167C	YDL074C		GO:0044237	cellular metabolic process	1.84231e-09		GO:0032555	purine ribonucleotide binding	6.83384e-07
YCR004C	YDL197C	YDL171C	YDL159W	YDL073W		GO:0006139	nucleobase, nucleoside, nucleotide and nucleic acid metabolic process	3.31762e-09		GO:0016740	transferase activity	2.68693e-06
YCR010C	YDL195W	YDL169C	YDL149W	YDL069C		GO:0050789	regulation of biological process	1.05206e-07		GO:0005524	ATP binding	3.40912e-05
YCR012W	YDL192W	YDL164C	YDL142C	YDL063C		GO:0016070	RNA metabolic process	3.39011e-06		GO:0032559	adenyl ribonucleotide binding	4.1535e-05
YCR045C	YDL188C	YDL160C	YDL136W	YDL058W		GO:0071840	cellular component organization or biogenesis	4.69891e-06		GO:0030554	adenyl nucleotide binding	5.56786e-05
YCR046C	YDL185W	YDL155W	YDL132W	YDL044C		GO:0050794	regulation of cellular process	6.61274e-06		GO:0016301	kinase activity	0.00165955
YCR047C	YDL166C	YDL145C	YDL127W	YDL037C		GO:0016043	cellular component organization	1.1367e-05		GO:0004674	protein serine/threonine kinase activity	0.00531979
YCR048W	YDL165W	YDL135C	YDL121C	YDL035C		GO:0090304	nucleic acid metabolic process	1.88741e-05		GO:0016772	transferase activity, transferring phosphorus-containing groups	0.00652596
YCR051W	YDL161W	YDL134C	YDL120W	YDL030W		GO:0044281	small molecule metabolic process	0.000180769
YCR052W	YDL156W	YDL133W	YDL119C	YDL028C		GO:0009058	biosynthetic process	0.00019612
YCR059C	YDL150W	YDL130W-A	YDL117W	YDL021W		GO:0043170	macromolecule metabolic process	0.000356294
YCR061W	YDL143W	YDL111C	YDL108W	YDL015C		GO:0051179	localization	0.000676437
YCR068W	YDL141W	YDL103C	YDL107W	YDL010W		GO:0019222	regulation of metabolic process	0.000822512
YCR069W	YDL140C	YDL100C	YDL104C	YDL002C		GO:0050896	response to stimulus	0.0017196
YCR072C	YDL139C	YDL099W	YDL102W	YDL001W		GO:0051234	establishment of localization	0.00198982
YCR073W-A	YDL137W	YDL093W	YDL101C	YDR005C		GO:0006810	transport	0.00274699
YCR075W-A	YDL131W	YDL088C	YDL090C	YDR013W		GO:0044249	cellular biosynthetic process	0.00324939
YCR076C	YDL130W	YDL084W	YDL079C	YDR014W		GO:0006464	protein modification process	0.00327354
YCR077C	YDL129W	YDL080C	YDL076C	YDR016C		GO:0071841	cellular component organization or biogenesis at cellular level	0.00337681
YCR079W	YDL128W	YDL060W	YDL070W	YDR020C		GO:0044260	cellular macromolecule metabolic process	0.00507411
YCR084C	YDL126C	YDL056W	YDL065C	YDR021W		GO:0080090	regulation of primary metabolic process	0.00535674
YCR086W	YDL125C	YDL054C	YDL064W	YDR022C		GO:0031323	regulation of cellular metabolic process	0.00632704
YCR087C-A	YDL124W	YDL043C	YDL045C	YDR027C		GO:0051716	cellular response to stimulus	0.00844688
YCR088W	YDL109C	YDL042C	YDL040C	YDR030C
YCR105W	YDL097C	YDL036C	YDL039C	YDR031W
YDL233W	YDL085C-A	YDL031W	YDL027C	YDR034C		Gene cluster 4
YDL230W	YDL083C	YDL025C	YDL020C	YDR057W		GOID	TERM	CORRECTED_PVALUE		GOID	TERM	CORRECTED_PVALUE
YDL229W	YDL072C	YDL024C	YDL018C	YDR058C		GO:0009987	cellular process	3.48647e-24		GO:0017076	purine nucleotide binding	1.1098e-08
YDL226C	YDL059C	YDL019C	YDL017W	YDR060W		GO:0071841	cellular component organization or biogenesis at cellular level	7.59359e-10		GO:0035639	purine ribonucleoside triphosphate binding	3.96162e-08
YDL223C	YDL057W	YDL005C	YDL007W	YDR065W		GO:0071840	cellular component organization or biogenesis	1.57842e-09		GO:0000166	nucleotide binding	4.76169e-08
YDL222C	YDL051W	YDL004W	YDL006W	YDR066C		GO:0090304	nucleic acid metabolic process	1.22354e-08		GO:0032553	ribonucleotide binding	4.95861e-08
YDL220C	YDL045W-A	YDR002W	YDL003W	YDR067C		GO:0071842	cellular component organization at cellular level	4.45214e-08		GO:0032555	purine ribonucleotide binding	4.95861e-08
YDL218W	YDL029W	YDR011W	YDR004W	YDR068W		GO:0043170	macromolecule metabolic process	4.47495e-08		GO:0030554	adenyl nucleotide binding	5.32213e-08
YDL213C	YDL013W	YDR017C	YDR006C	YDR069C		GO:0008152	metabolic process	1.15938e-07		GO:0005524	ATP binding	2.16905e-07
YDL198C	YDR001C	YDR023W	YDR018C	YDR071C		GO:0016043	cellular component organization	1.75607e-07		GO:0032559	adenyl ribonucleotide binding	2.73143e-07
YDL186W	YDR003W	YDR033W	YDR026C	YDR078C		GO:0044260	cellular macromolecule metabolic process	3.76249e-07		GO:0003824	catalytic activity	3.45265e-07
YDL182W	YDR007W	YDR036C	YDR028C	YDR079W		GO:0044238	primary metabolic process	4.9905e-07		GO:0016462	pyrophosphatase activity	0.000201658
YDL181W	YDR009W	YDR041W	YDR045C	YDR080W		GO:0044237	cellular metabolic process	7.10758e-07		GO:0016817	hydrolase activity, acting on acid anhydrides	0.000201658
YDL174C	YDR014W-A	YDR049W	YDR051C	YDR081C		GO:0065007	biological regulation	1.07795e-06		GO:0016818	hydrolase activity, acting on acid anhydrides, in phosphorus-containing anhydrides	0.000201658
YDL173W	YDR019C	YDR059C	YDR052C	YDR083W		GO:0006139	nucleobase, nucleoside, nucleotide and nucleic acid metabolic process	1.73632e-06		GO:0016301	kinase activity	0.000286827
YDL168W	YDR025W	YDR062W	YDR056C	YDR088C		GO:0016070	RNA metabolic process	3.15565e-06		GO:0016887	ATPase activity	0.000422736
YDL144C	YDR035W	YDR074W	YDR063W	YDR089W		GO:0006996	organelle organization	1.18599e-05		GO:0017111	nucleoside-triphosphatase activity	0.000447775
YDL138W	YDR037W	YDR076W	YDR075W	YDR103W		GO:0051716	cellular response to stimulus	1.72883e-05		GO:0016772	transferase activity, transferring phosphorus-containing groups	0.00045027
YDL110C	YDR038C	YDR087C	YDR082W	YDR106W		GO:0050896	response to stimulus	2.32933e-05		GO:0016773	phosphotransferase activity, alcohol group as acceptor	0.000508334
YDL095W	YDR039C	YDR090C	YDR085C	YDR108W		GO:0006281	DNA repair	6.71062e-05		GO:0003677	DNA binding	0.000585569
YDL087C	YDR046C	YDR098C	YDR086C	YDR110W		GO:0006974	response to DNA damage stimulus	7.27633e-05		GO:0016740	transferase activity	0.000800243
YDL086W	YDR054C	YDR099W	YDR091C	YDR117C		GO:0006807	nitrogen compound metabolic process	7.572e-05		GO:0042623	ATPase activity, coupled	0.000845008
YDL085W	YDR055W	YDR105C	YDR096W	YDR118W		GO:0034641	cellular nitrogen compound metabolic process	0.000106556		GO:0008094	DNA-dependent ATPase activity	0.00096185
YDL081C	YDR061W	YDR107C	YDR097C	YDR125C		GO:0050789	regulation of biological process	0.000280392		GO:0004672	protein kinase activity	0.00226589
YDL078C	YDR072C	YDR127W	YDR101C	YDR131C		GO:0006464	protein modification process	0.000602047		GO:0004386	helicase activity	0.0069563
YDL067C	YDR084C	YDR128W	YDR104C	YDR132C		GO:0050794	regulation of cellular process	0.000695105		GO:0016787	hydrolase activity	0.00729269
YDL066W	YDR092W	YDR129C	YDR119W	YDR137W		GO:0006261	DNA-dependent DNA replication	0.00518858		GO:0005488	binding	0.00750384
YDL055C	YDR093W	YDR130C	YDR124W	YDR138W		GO:0032774	RNA biosynthetic process	0.00570067
YDL053C	YDR109C	YDR140W	YDR135C	YDR141C		GO:0006351	transcription, DNA-dependent	0.0079459
YDL052C	YDR111C	YDR142C	YDR146C	YDR147W		GO:0033554	cellular response to stress	0.00864446
YDL049C	YDR113C	YDR144C	YDR151C	YDR150W
YDL048C	YDR116C	YDR145W	YDR160W	YDR159W
YDL047W	YDR120C	YDR152W	YDR170C	YDR164C		Gene cluster 5
YDL046W	YDR121W	YDR153C	YDR173C	YDR165W		GOID	TERM	CORRECTED_PVALUE		GOID	TERM	CORRECTED_PVALUE
YDL033C	YDR122W	YDR161W	YDR175C	YDR166C		GO:0006996	organelle organization	8.31879e-25		GO:0005085	guanyl-nucleotide exchange factor activity	0.000235859
YDL022W	YDR163W	YDR162C	YDR195W	YDR168W		GO:0007049	cell cycle	1.0147e-23		GO:0030695	GTPase regulator activity	0.00209196
YDL014W	YDR169C	YDR167W	YDR196C	YDR179W-A		GO:0022402	cell cycle process	6.33041e-23		GO:0003774	motor activity	0.00326902
YDL012C	YDR172W	YDR176W	YDR200C	YDR180W		GO:0071842	cellular component organization at cellular level	2.79039e-22		GO:0003690	double-stranded DNA binding	0.00682443
YDL008W	YDR174W	YDR177W	YDR202C	YDR181C		GO:0022403	cell cycle phase	6.38242e-22		GO:0030234	enzyme regulator activity	0.00747232
YDR032C	YDR186C	YDR189W	YDR205W	YDR182W		GO:0000279	M phase	1.34726e-21
YDR044W	YDR190C	YDR201W	YDR206W	YDR183W		GO:0071841	cellular component organization or biogenesis at cellular level	2.92894e-21
YDR047W	YDR191W	YDR212W	YDR208W	YDR184C		GO:0071840	cellular component organization or biogenesis	6.00477e-21
YDR050C	YDR213W	YDR223W	YDR221W	YDR194C		GO:0016043	cellular component organization	4.94443e-20
YDR070C	YDR225W	YDR236C	YDR222W	YDR197W		GO:0051641	cellular localization	4.4502e-17
YDR077W	YDR233C	YDR237W	YDR224C	YDR198C		GO:0046907	intracellular transport	2.90872e-14
YDR123C	YDR261C	YDR238C	YDR227W	YDR211W		GO:0051649	establishment of localization in cell	3.55513e-14
YDR143C	YDR264C	YDR239C	YDR242W	YDR216W		GO:0008104	protein localization	4.92893e-14
YDR148C	YDR267C	YDR252W	YDR243C	YDR217C		GO:0009987	cellular process	5.4748e-14
YDR155C	YDR273W	YDR258C	YDR244W	YDR218C		GO:0033036	macromolecule localization	6.20168e-14
YDR156W	YDR277C	YDR266C	YDR247W	YDR219C		GO:0048193	Golgi vesicle transport	1.85675e-13
YDR158W	YDR280W	YDR268W	YDR248C	YDR228C		GO:0007067	mitosis	1.26745e-12
YDR171W	YDR284C	YDR270W	YDR251W	YDR235W		GO:0000280	nuclear division	2.3724e-12
YDR178W	YDR287W	YDR293C	YDR253C	YDR240C		GO:0045184	establishment of protein localization	5.63358e-12
YDR185C	YDR294C	YDR300C	YDR257C	YDR245W		GO:0000278	mitotic cell cycle	8.07141e-12
YDR188W	YDR297W	YDR321W	YDR262W	YDR249C		GO:0015031	protein transport	8.89745e-12
YDR192C	YDR298C	YDR322C-A	YDR265W	YDR254W		GO:0048285	organelle fission	9.91026e-12
YDR204W	YDR309C	YDR338C	YDR272W	YDR255C		GO:0016192	vesicle-mediated transport	1.87205e-11
YDR207C	YDR310C	YDR339C	YDR279W	YDR259C		GO:0090304	nucleic acid metabolic process	2.48711e-11
YDR214W	YDR313C	YDR341C	YDR291W	YDR263C		GO:0007126	meiosis	3.1147e-11
YDR226W	YDR329C	YDR346C	YDR292C	YDR275W		GO:0051327	M phase of meiotic cell cycle	3.1147e-11
YDR229W	YDR345C	YDR349C	YDR295C	YDR282C		GO:0051321	meiotic cell cycle	7.44265e-11
YDR231C	YDR347W	YDR359C	YDR299W	YDR283C		GO:0051276	chromosome organization	9.03733e-11
YDR232W	YDR354W	YDR368W	YDR301W	YDR285W		GO:0000087	M phase of mitotic cell cycle	1.06367e-10
YDR234W	YDR363W-A	YDR376W	YDR311W	YDR288W		GO:0007034	vacuolar transport	3.60022e-10
YDR246W	YDR375C	YDR380W	YDR322W	YDR289C		GO:0007059	chromosome segregation	1.16456e-09
YDR256C	YDR389W	YDR381W	YDR334W	YDR303C		GO:0000226	microtubule cytoskeleton organization	1.95044e-09
YDR260C	YDR394W	YDR387C	YDR337W	YDR305C		GO:0007017	microtubule-based process	2.13735e-09
YDR296W	YDR397C	YDR391C	YDR352W	YDR306C		GO:0070727	cellular macromolecule localization	9.30454e-09
YDR304C	YDR398W	YDR392W	YDR358W	YDR307W		GO:0051301	cell division	3.26651e-08
YDR328C	YDR399W	YDR400W	YDR361C	YDR308C		GO:0034613	cellular protein localization	3.97438e-08
YDR348C	YDR406W	YDR402C	YDR362C	YDR314C		GO:0048284	organelle fusion	1.23399e-07
YDR353W	YDR420W	YDR404C	YDR364C	YDR315C		GO:0006139	nucleobase, nucleoside, nucleotide and nucleic acid metabolic process	1.54571e-07
YDR382W	YDR438W	YDR409W	YDR365C	YDR316W		GO:0006974	response to DNA damage stimulus	1.72615e-07
YDR384C	YDR441C	YDR412W	YDR373W	YDR317W		GO:0050794	regulation of cellular process	2.4037e-07
YDR385W	YDR444W	YDR415C	YDR377W	YDR318W		GO:0006623	protein targeting to vacuole	5.41199e-07
YDR388W	YDR450W	YDR422C	YDR378C	YDR320C		GO:0072665	protein localization to vacuole	5.41199e-07
YDR405W	YDR451C	YDR423C	YDR379W	YDR323C		GO:0072666	establishment of protein localization to vacuole	5.41199e-07
YDR408C	YDR454C	YDR429C	YDR393W	YDR324C		GO:0006891	intra-Golgi vesicle-mediated transport	6.01805e-07
YDR411C	YDR463W	YDR435C	YDR403W	YDR325W		GO:0006259	DNA metabolic process	6.13186e-07
YDR418W	YDR471W	YDR437W	YDR419W	YDR326C		GO:0006464	protein modification process	6.51835e-07
YDR432W	YDR475C	YDR447C	YDR421W	YDR331W		GO:0050789	regulation of biological process	7.67572e-07
YDR436W	YDR478W	YDR448W	YDR424C	YDR332W		GO:0051716	cellular response to stimulus	8.59705e-07
YDR453C	YDR492W	YDR452W	YDR430C	YDR333C		GO:0032258	CVT pathway	1.17332e-06
YDR462W	YDR502C	YDR459C	YDR443C	YDR336W		GO:0007127	meiosis I	1.22583e-06
YDR476C	YDR506C	YDR460W	YDR456W	YDR350C		GO:0006886	intracellular protein transport	1.36006e-06
YDR481C	YDR508C	YDR464W	YDR468C	YDR351W		GO:0000819	sister chromatid segregation	1.76937e-06
YDR487C	YDR519W	YDR465C	YDR470C	YDR356W		GO:0006892	post-Golgi vesicle-mediated transport	2.64617e-06
YDR488C	YDR536W	YDR466W	YDR479C	YDR357C		GO:0044260	cellular macromolecule metabolic process	2.85255e-06
YDR490C	YDR538W	YDR472W	YDR485C	YDR363W		GO:0043170	macromolecule metabolic process	3.08585e-06
YDR493W	YEL071W	YDR477W	YDR486C	YDR367W		GO:0006281	DNA repair	4.42884e-06
YDR497C	YEL063C	YDR480W	YDR489W	YDR369C		GO:0007051	spindle organization	6.74116e-06
YDR498C	YEL056W	YDR483W	YDR500C	YDR370C		GO:0000070	mitotic sister chromatid segregation	7.30958e-06
YDR516C	YEL052W	YDR501W	YDR505C	YDR371W		GO:0007031	peroxisome organization	1.0411e-05
YDR517W	YEL043W	YDR510W	YDR507C	YDR372C		GO:0007010	cytoskeleton organization	1.50053e-05
YDR524C-B	YEL042W	YDR513W	YDR518W	YDR374C		GO:0033365	protein localization to organelle	1.67404e-05
YDR530C	YEL040W	YDR514C	YDR523C	YDR383C		GO:0033554	cellular response to stress	1.91786e-05
YDR533C	YEL039C	YDR527W	YDR528W	YDR386W		GO:0006904	vesicle docking involved in exocytosis	2.57898e-05
YDR534C	YEL030W	YDR529C	YEL057C	YDR390C		GO:0016197	endosome transport	4.13352e-05
YEL066W	YEL024W	YDR539W	YEL055C	YDR395W		GO:0065007	biological regulation	6.49599e-05
YEL060C	YEL021W	YEL073C	YEL051W	YDR407C		GO:0009057	macromolecule catabolic process	7.70824e-05
YEL058W	YEL018W	YEL065W	YEL041W	YDR416W		GO:0016070	RNA metabolic process	7.98901e-05
YEL050C	YEL016C	YEL031W	YEL029C	YDR425W		GO:0044265	cellular macromolecule catabolic process	8.49172e-05
YEL047C	YEL011W	YEL026W	YEL025C	YDR427W		GO:0022406	membrane docking	8.79062e-05
YEL046C	YEL009C	YEL019C	YER002W	YDR428C		GO:0051179	localization	0.000103335
YEL044W	YEL001C	YEL015W	YER006W	YDR434W		GO:0007131	reciprocal meiotic recombination	0.000298748
YEL038W	YER005W	YEL006W	YER007C-A	YDR439W		GO:0048278	vesicle docking	0.00039347
YEL037C	YER010C	YEL002C	YER008C	YDR440W		GO:0006906	vesicle fusion	0.000610671
YEL036C	YER011W	YER003C	YER013W	YDR446W		GO:0044248	cellular catabolic process	0.000784045
YEL034W	YER014W	YER009W	YER032W	YDR449C		GO:0006896	Golgi to vacuole transport	0.00082126
YEL032W	YER016W	YER015W	YER037W	YDR457W		GO:0007052	mitotic spindle organization	0.000853404
YEL027W	YER024W	YER026C	YER041W	YDR458C		GO:0070647	protein modification by small protein conjugation or removal	0.00124946
YEL020W-A	YER025W	YER033C	YER050C	YDR469W		GO:0035493	SNARE complex assembly	0.00171623
YEL020C	YER027C	YER047C	YER059W	YDR473C		GO:0006605	protein targeting	0.00179717
YEL017W	YER029C	YER048C	YER064C	YDR484W		GO:0043412	macromolecule modification	0.00210726
YER004W	YER031C	YER049W	YER075C	YDR494W		GO:0070192	chromosome organization involved in meiosis	0.00258784
YER017C	YER036C	YER052C	YER077C	YDR495C		GO:0034641	cellular nitrogen compound metabolic process	0.00270283
YER018C	YER040W	YER053C	YER079W	YDR496C		GO:0006807	nitrogen compound metabolic process	0.00279205
YER019W	YER044C	YER054C	YER080W	YDR499W		GO:0034727	piecemeal microautophagy of nucleus	0.0035569
YER020W	YER045C	YER061C	YER081W	YDR515W		GO:0006511	ubiquitin-dependent protein catabolic process	0.00365143
YER023W	YER046W	YER068W	YER087W	YDR520C		GO:0019941	modification-dependent protein catabolic process	0.00365143
YER028C	YER055C	YER069W	YER093C	YDR522C		GO:0016071	mRNA metabolic process	0.00391966
YER034W	YER060W	YER078C	YER113C	YDR524C		GO:0030154	cell differentiation	0.00436928
YER035W	YER060W-A	YER085C	YER123W	YDR531W		GO:0048869	cellular developmental process	0.00603535
YER039C	YER063W	YER090W	YER130C	YDR532C		GO:0006351	transcription, DNA-dependent	0.00729051
YER043C	YER067W	YER096W	YER132C	YEL072W		GO:0031023	microtubule organizing center organization	0.00758182
YER057C	YER070W	YER101C	YER136W	YEL064C		GO:0051300	spindle pole body organization	0.00758182
YER062C	YER072W	YER110C	YER140W	YEL062W		GO:0009966	regulation of signal transduction	0.00793213
YER065C	YER082C	YER118C	YER168C	YEL061C		GO:0050896	response to stimulus	0.00799539
YER073W	YER086W	YER122C	YER172C	YEL053C		GO:0031323	regulation of cellular metabolic process	0.0085799
YER076C	YER091C	YER127W	YER173W	YEL048C		GO:0032774	RNA biosynthetic process	0.00859956
YER083C	YER099C	YER128W	YER174C	YEL023C		GO:0023051	regulation of signaling	0.00873701
YER087C-B	YER100W	YER129W	YER179W	YEL022W		GO:0051028	mRNA transport	0.00902998
YER088C	YER104W	YER149C	YER184C	YEL013W
YER089C	YER107C	YER151C	YFL048C	YEL012W
YER093C-A	YER109C	YER162C	YFL047W	YEL007W
YER095W	YER114C	YER164W	YFL040W	YEL003W
YER103W	YER116C	YER166W	YFL036W	YER001W
YER119C	YER125W	YER175C	YFL024C	YER007W
YER120W	YER126C	YER183C	YFL007W	YER012W
YER145C	YER131W	YFL050C	YFL004W	YER021W
YER146W	YER134C	YFL049W	YFL002C	YER022W
YER147C	YER141W	YFL033C	YFR005C	YER030W
YER150W	YER143W	YFL028C	YFR007W	YER038C
YER152C	YER144C	YFL009W	YFR010W	YER042W
YER154W	YER148W	YFL001W	YFR011C	YER051W
YER156C	YER161C	YFR006W	YFR013W	YER071C
YER158C	YER167W	YFR009W	YFR039C	YER092W
YER159C	YER169W	YFR016C	YFR041C	YER098W
YER163C	YER170W	YFR019W	YFR043C	YER105C
YER165W	YER176W	YFR030W	YGL252C	YER106W
YER177W	YER182W	YFR038W	YGL247W	YER111C
YER178W	YFL060C	YFR048W	YGL244W	YER112W
YER187W	YFL055W	YFR050C	YGL231C	YER124C
YFL058W	YFL052W	YGL256W	YGL224C	YER133W
YFL054C	YFL051C	YGL248W	YGL215W	YER137C
YFL053W	YFL045C	YGL245W	YGL213C	YER139C
YFL044C	YFL042C	YGL242C	YGL207W	YER142C
YFL038C	YFL041W	YGL219C	YGL206C	YER155C
YFL037W	YFL039C	YGL205W	YGL195W	YER157W
YFL031W	YFL034C-B	YGL203C	YGL194C	YER171W
YFL030W	YFL034W	YGL201C	YGL176C	YER180C
YFL022C	YFL029C	YGL197W	YGL175C	YER185W
YFL021W	YFL023W	YGL196W	YGL173C	YFL046W
YFL018C	YFL013C	YGL192W	YGL167C	YFL034C-A
YFL017C	YFL011W	YGL179C	YGL164C	YFL027C
YFL016C	YFL005W	YGL174W	YGL155W	YFL026W
YFL014W	YFR003C	YGL169W	YGL154C	YFL025C
YFL010C	YFR004W	YGL156W	YGL150C	YFL008W
YFR012W-A	YFR014C	YGL153W	YGL142C	YFL003C
YFR015C	YFR021W	YGL144C	YGL140C	YFR001W
YFR017C	YFR022W	YGL134W	YGL139W	YFR002W
YFR018C	YFR027W	YGL130W	YGL136C	YFR008W
YFR024C-A	YFR045W	YGL116W	YGL133W	YFR023W
YFR025C	YFR046C	YGL111W	YGL124C	YFR031C
YFR028C	YGL254W	YGL104C	YGL119W	YFR040W
YFR029W	YGL250W	YGL103W	YGL117W	YFR052W
YFR031C-A	YGL240W	YGL100W	YGL115W	YGL257C
YFR032C	YGL228W	YGL099W	YGL113W	YGL251C
YFR033C	YGL225W	YGL096W	YGL112C	YGL249W
YFR034C	YGL222C	YGL093W	YGL107C	YGL246C
YFR036W	YGL216W	YGL092W	YGL101W	YGL243W
YFR037C	YGL202W	YGL087C	YGL098W	YGL241W
YFR044C	YGL191W	YGL085W	YGL094C	YGL238W
YFR047C	YGL189C	YGL082W	YGL083W	YGL233W
YFR051C	YGL187C	YGL078C	YGL081W	YGL232W
YFR053C	YGL186C	YGL071W	YGL079W	YGL229C
YFR055W	YGL185C	YGL064C	YGL076C	YGL227W
YGL261C	YGL184C	YGL050W	YGL075C	YGL223C
YGL258W	YGL181W	YGL049C	YGL067W	YGL190C
YGL255W	YGL163C	YGL043W	YGL057C	YGL183C
YGL253W	YGL158W	YGL038C	YGL030W	YGL180W
YGL237C	YGL157W	YGL029W	YGL027C	YGL178W
YGL236C	YGL146C	YGL028C	YGL015C	YGL171W
YGL234W	YGL143C	YGL020C	YGL013C	YGL170C
YGL221C	YGL137W	YGL014W	YGL002W	YGL160W
YGL220W	YGL128C	YGL011C	YGR005C	YGL159W
YGL212W	YGL121C	YGL004C	YGR020C	YGL151W
YGL211W	YGL120C	YGL001C	YGR026W	YGL145W
YGL210W	YGL114W	YGR002C	YGR033C	YGL141W
YGL209W	YGL108C	YGR006W	YGR034W	YGL138C
YGL208W	YGL091C	YGR009C	YGR036C	YGL131C
YGL200C	YGL073W	YGR013W	YGR040W	YGL129C
YGL172W	YGL068W	YGR027C	YGR046W	YGL110C
YGL166W	YGL066W	YGR029W	YGR052W	YGL095C
YGL162W	YGL058W	YGR032W	YGR053C	YGL090W
YGL161C	YGL056C	YGR041W	YGR056W	YGL086W
YGL148W	YGL055W	YGR042W	YGR059W	YGL084C
YGL147C	YGL051W	YGR043C	YGR067C	YGL080W
YGL127C	YGL048C	YGR058W	YGR076C	YGL065C
YGL125W	YGL045W	YGR060W	YGR081C	YGL061C
YGL123W	YGL044C	YGR061C	YGR091W	YGL060W
YGL122C	YGL040C	YGR065C	YGR099W	YGL059W
YGL106W	YGL039W	YGR066C	YGR100W	YGL054C
YGL105W	YGL031C	YGR077C	YGR104C	YGL036W
YGL097W	YGL026C	YGR083C	YGR111W	YGL033W
YGL089C	YGL018C	YGR084C	YGR122W	YGL021W
YGL077C	YGL017W	YGR092W	YGR125W	YGL016W
YGL062W	YGL012W	YGR094W	YGR129W	YGL005C
YGL047W	YGL009C	YGR095C	YGR154C	YGR001C
YGL037C	YGL003C	YGR110W	YGR158C	YGR003W
YGL035C	YGR007W	YGR126W	YGR170W	YGR004W
YGL025C	YGR010W	YGR135W	YGR171C	YGR015C
YGL023C	YGR012W	YGR143W	YGR188C	YGR016W
YGL022W	YGR014W	YGR145W	YGR196C	YGR024C
YGL019W	YGR017W	YGR152C	YGR199W	YGR028W
YGL008C	YGR019W	YGR153W	YGR200C	YGR030C
YGR008C	YGR023W	YGR162W	YGR206W	YGR035C
YGR021W	YGR038W	YGR165W	YGR207C	YGR047C
YGR031W	YGR044C	YGR169C	YGR217W	YGR057C
YGR037C	YGR048W	YGR172C	YGR225W	YGR070W
YGR068C	YGR049W	YGR173W	YGR237C	YGR071C
YGR078C	YGR054W	YGR186W	YGR252W	YGR072W
YGR079W	YGR055W	YGR193C	YGR264C	YGR075C
YGR085C	YGR062C	YGR194C	YGR271W	YGR089W
YGR087C	YGR080W	YGR205W	YGR274C	YGR090W
YGR096W	YGR082W	YGR213C	YGR275W	YGR093W
YGR101W	YGR086C	YGR214W	YGR276C	YGR098C
YGR112W	YGR088W	YGR215W	YGR281W	YGR103W
YGR119C	YGR097W	YGR220C	YGR283C	YGR106C
YGR121C	YGR102C	YGR221C	YGR284C	YGR108W
YGR124W	YGR113W	YGR224W	YHL030W	YGR109C
YGR144W	YGR118W	YGR229C	YHL023C	YGR116W
YGR148C	YGR130C	YGR232W	YHL022C	YGR117C
YGR159C	YGR132C	YGR234W	YHL017W	YGR120C
YGR161C	YGR136W	YGR236C	YHL011C	YGR123C
YGR169C-A	YGR147C	YGR238C	YHL010C	YGR127W
YGR174C	YGR155W	YGR245C	YHL002W	YGR128C
YGR181W	YGR156W	YGR246C	YHR003C	YGR134W
YGR192C	YGR167W	YGR249W	YHR004C	YGR140W
YGR197C	YGR175C	YGR253C	YHR005C-A	YGR146C
YGR201C	YGR177C	YGR255C	YHR011W	YGR149W
YGR202C	YGR178C	YGR258C	YHR012W	YGR150C
YGR204W	YGR180C	YGR263C	YHR022C	YGR157W
YGR210C	YGR185C	YGR266W	YHR035W	YGR163W
YGR211W	YGR189C	YGR267C	YHR045W	YGR166W
YGR235C	YGR191W	YGR270W	YHR046C	YGR168C
YGR239C	YGR195W	YGR288W	YHR060W	YGR179C
YGR243W	YGR208W	YGR289C	YHR063C	YGR184C
YGR247W	YGR209C	YHL040C	YHR065C	YGR187C
YGR248W	YGR223C	YHL038C	YHR066W	YGR198W
YGR254W	YGR231C	YHL024W	YHR075C	YGR212W
YGR256W	YGR240C	YHL021C	YHR103W	YGR216C
YGR279C	YGR241C	YHR001W	YHR109W	YGR218W
YGR280C	YGR244C	YHR005C	YHR110W	YGR222W
YGR282C	YGR251W	YHR007C	YHR114W	YGR227W
YGR285C	YGR257C	YHR013C	YHR118C	YGR233C
YGR294W	YGR260W	YHR014W	YHR120W	YGR250C
YHL032C	YGR262C	YHR018C	YHR121W	YGR261C
YHL031C	YGR277C	YHR027C	YHR123W	YGR271C-A
YHL028W	YGR286C	YHR028C	YHR124W	YGR273C
YHL027W	YGR287C	YHR029C	YHR132W-A	YGR278W
YHL026C	YGR292W	YHR030C	YHR138C	YHL044W
YHL025W	YHL043W	YHR036W	YHR147C	YHL039W
YHL020C	YHL036W	YHR037W	YHR148W	YHL035C
YHL018W	YHL034C	YHR039C	YHR151C	YHL014C
YHR008C	YHL029C	YHR039C-A	YHR160C	YHL013C
YHR016C	YHL019C	YHR047C	YHR164C	YHL012W
YHR019C	YHL016C	YHR059W	YHR165C	YHL009C
YHR020W	YHL015W	YHR067W	YHR166C	YHL003C
YHR025W	YHL008C	YHR071W	YHR170W	YHR001W-A
YHR026W	YHL007C	YHR073W	YHR182W	YHR002W
YHR032W	YHL004W	YHR080C	YHR185C	YHR015W
YHR033W	YHL001W	YHR084W	YHR186C	YHR017W
YHR034C	YHR006W	YHR085W	YHR187W	YHR023W
YHR040W	YHR009C	YHR090C	YHR207C	YHR038W
YHR041C	YHR024C	YHR091C	YIL166C	YHR051W
YHR042W	YHR031C	YHR092C	YIL161W	YHR052W
YHR048W	YHR043C	YHR098C	YIL151C	YHR056C
YHR050W	YHR044C	YHR111W	YIL147C	YHR077C
YHR057C	YHR049W	YHR122W	YIL132C	YHR078W
YHR058C	YHR061C	YHR128W	YIL126W	YHR079C
YHR062C	YHR064C	YHR129C	YIL110W	YHR081W
YHR070W	YHR068W	YHR131C	YIL105C	YHR082C
YHR072W	YHR069C	YHR133C	YIL104C	YHR088W
YHR083W	YHR074W	YHR142W	YIL092W	YHR099W
YHR087W	YHR076W	YHR143W	YIL091C	YHR101C
YHR089C	YHR086W	YHR143W-A	YIL090W	YHR119W
YHR097C	YHR094C	YHR149C	YIL088C	YHR140W
YHR113W	YHR096C	YHR150W	YIL083C	YHR141C
YHR115C	YHR100C	YHR152W	YIL076W	YHR144C
YHR116W	YHR102W	YHR158C	YIL074C	YHR153C
YHR135C	YHR104W	YHR201C	YIL070C	YHR154W
YHR139C	YHR105W	YHR202W	YIL052C	YHR155W
YHR146W	YHR106W	YIL156W	YIL045W	YHR156C
YHR161C	YHR107C	YIL146C	YIL040W	YHR157W
YHR162W	YHR108W	YIL133C	YIL030C	YHR167W
YHR163W	YHR112C	YIL127C	YIL017C	YHR171W
YHR174W	YHR117W	YIL120W	YIL014W	YHR172W
YHR176W	YHR126C	YIL117C	YIL008W	YHR184W
YHR179W	YHR127W	YIL116W	YIL005W	YHR196W
YHR188C	YHR132C	YIL115C	YIL002W-A	YHR197W
YHR193C	YHR134W	YIL112W	YIR002C	YHR209W
YHR194W	YHR136C	YIL111W	YIR004W	YIL159W
YHR199C	YHR137W	YIL085C	YIR008C	YIL149C
YHR200W	YHR159W	YIL084C	YJL209W	YIL144W
YHR208W	YHR168W	YIL079C	YJL206C	YIL139C
YHR214W	YHR169W	YIL078W	YJL197W	YIL138C
YHR216W	YHR177W	YIL075C	YJL177W	YIL130W
YIL169C	YHR178W	YIL072W	YJL168C	YIL129C
YIL164C	YHR190W	YIL069C	YJL166W	YIL128W
YIL160C	YHR191C	YIL044C	YJL156C	YIL119C
YIL158W	YHR192W	YIL039W	YJL154C	YIL107C
YIL157C	YHR195W	YIL038C	YJL149W	YIL103W
YIL155C	YHR204W	YIL036W	YJL140W	YIL097W
YIL154C	YHR205W	YIL034C	YJL137C	YIL096C
YIL153W	YHR206W	YIL021W	YJL132W	YIL095W
YIL152W	YHR210C	YIL019W	YJL129C	YIL073C
YIL142W	YIL162W	YIL015W	YJL111W	YIL071C
YIL136W	YIL150C	YIL013C	YJL110C	YIL068C
YIL135C	YIL145C	YIL010W	YJL105W	YIL050W
YIL134W	YIL143C	YIL007C	YJL103C	YIL048W
YIL123W	YIL140W	YIR011C	YJL102W	YIL037C
YIL122W	YIL137C	YIR023W	YJL099W	YIL035C
YIL114C	YIL131C	YIR031C	YJL097W	YIL031W
YIL113W	YIL125W	YIR039C	YJL092W	YIL027C
YIL108W	YIL124W	YIR042C	YJL084C	YIL026C
YIL099W	YIL121W	YJL222W	YJL073W	YIL004C
YIL093C	YIL118W	YJL218W	YJL072C	YIL002C
YIL087C	YIL109C	YJL216C	YJL071W	YIL001W
YIL065C	YIL106W	YJL208C	YJL059W	YIR005W
YIL064W	YIL102C	YJL191W	YJL057C	YIR024C
YIL062C	YIL098C	YJL187C	YJL053W	YIR025W
YIL061C	YIL094C	YJL183W	YJL051W	YIR030C
YIL057C	YIL077C	YJL176C	YJL033W	YIR033W
YIL053W	YIL067C	YJL173C	YJL029C	YJL207C
YIL051C	YIL066C	YJL165C	YJL016W	YJL204C
YIL047C	YIL063C	YJL163C	YJL013C	YJL203W
YIL046W	YIL056W	YJL161W	YJL012C	YJL201W
YIL043C	YIL055C	YJL157C	YJL011C	YJL193W
YIL042C	YIL020C	YJL146W	YJL005W	YJL189W
YIL041W	YIL016W	YJL141C	YJL001W	YJL181W
YIL033C	YIL011W	YJL139C	YJR002W	YJL180C
YIL024C	YIL009W	YJL136C	YJR004C	YJL179W
YIL023C	YIL003W	YJL130C	YJR007W	YJL162C
YIL022W	YIR001C	YJL127C	YJR022W	YJL155C
YIL018W	YIR003W	YJL125C	YJR036C	YJL148W
YIL006W	YIR007W	YJL112W	YJR040W	YJL147C
YIR006C	YIR010W	YJL101C	YJR043C	YJL131C
YIR012W	YIR019C	YJL095W	YJR050W	YJL109C
YIR013C	YIR021W	YJL093C	YJR052W	YJL106W
YIR016W	YIR022W	YJL082W	YJR053W	YJL098W
YIR017C	YIR026C	YJL080C	YJR058C	YJL096W
YIR018W	YIR028W	YJL069C	YJR061W	YJL094C
YIR027C	YIR029W	YJL060W	YJR066W	YJL091C
YIR032C	YIR034C	YJL056C	YJR098C	YJL090C
YIR035C	YIR038C	YJL050W	YJR099W	YJL089W
YIR036C	YJL214W	YJL044C	YJR100C	YJL088W
YIR037W	YJL213W	YJL030W	YJR106W	YJL087C
YJL219W	YJL200C	YJL019W	YJR107W	YJL085W
YJL217W	YJL198W	YJL014W	YJR108W	YJL074C
YJL212C	YJL194W	YJL003W	YJR109C	YJL070C
YJL190C	YJL192C	YJL002C	YJR110W	YJL058C
YJL184W	YJL186W	YJR006W	YJR117W	YJL049W
YJL174W	YJL185C	YJR008W	YJR122W	YJL047C
YJL170C	YJL178C	YJR010W	YJR132W	YJL046W
YJL160C	YJL172W	YJR013W	YJR136C	YJL039C
YJL159W	YJL171C	YJR035W	YJR137C	YJL038C
YJL158C	YJL167W	YJR051W	YJR142W	YJL036W
YJL153C	YJL164C	YJR057W	YJR152W	YJL031C
YJL151C	YJL145W	YJR067C	YKL209C	YJL024C
YJL143W	YJL134W	YJR068W	YKL203C	YJL023C
YJL133C-A	YJL128C	YJR076C	YKL201C	YJL010C
YJL133W	YJL126W	YJR083C	YKL196C	YJL006C
YJL121C	YJL124C	YJR084W	YKL180W	YJR003C
YJL116C	YJL123C	YJR092W	YKL174C	YJR005W
YJL100W	YJL122W	YJR093C	YKL173W	YJR011C
YJL083W	YJL117W	YJR101W	YKL161C	YJR012C
YJL079C	YJL115W	YJR111C	YKL155C	YJR030C
YJL078C	YJL108C	YJR124C	YKL154W	YJR031C
YJL068C	YJL104W	YJR126C	YKL143W	YJR032W
YJL066C	YJL081C	YJR130C	YKL140W	YJR033C
YJL065C	YJL076W	YJR133W	YKL137W	YJR039W
YJL063C	YJL062W	YJR139C	YKL130C	YJR041C
YJL055W	YJL054W	YKL221W	YKL124W	YJR042W
YJL052W	YJL048C	YKL220C	YKL122C	YJR054W
YJL042W	YJL035C	YKL216W	YKL121W	YJR062C
YJL026W	YJL034W	YKL215C	YKL119C	YJR082C
YJL020C	YJL025W	YKL213C	YKL114C	YJR086W
YJR009C	YJL008C	YKL206C	YKL104C	YJR088C
YJR016C	YJR001W	YKL197C	YKL101W	YJR089W
YJR017C	YJR005C-A	YKL194C	YKL099C	YJR090C
YJR019C	YJR014W	YKL184W	YKL089W	YJR094C
YJR021C	YJR015W	YKL176C	YKL082C	YJR097W
YJR024C	YJR025C	YKL172W	YKL080W	YJR102C
YJR045C	YJR034W	YKL168C	YKL077W	YJR118C
YJR046W	YJR049C	YKL160W	YKL075C	YJR119C
YJR047C	YJR056C	YKL159C	YKL073W	YJR134C
YJR048W	YJR059W	YKL157W	YKL065C	YJR135C
YJR060W	YJR063W	YKL144C	YKL064W	YJR138W
YJR069C	YJR064W	YKL138C	YKL042W	YJR140C
YJR070C	YJR065C	YKL132C	YKL041W	YJR141W
YJR072C	YJR075W	YKL129C	YKL034W	YJR149W
YJR073C	YJR080C	YKL120W	YKL028W	YKL222C
YJR074W	YJR085C	YKL117W	YKL026C	YKL205W
YJR077C	YJR091C	YKL116C	YKL017C	YKL193C
YJR078W	YJR095W	YKL113C	YKL012W	YKL189W
YJR096W	YJR125C	YKL112W	YKL010C	YKL188C
YJR103W	YJR127C	YKL109W	YKL009W	YKL179C
YJR104C	YJR131W	YKL108W	YKL008C	YKL178C
YJR105W	YJR143C	YKL106W	YKL007W	YKL167C
YJR112W	YJR145C	YKL095W	YKL003C	YKL165C
YJR113C	YJR151C	YKL091C	YKL001C	YKL162C
YJR116W	YJR153W	YKL090W	YKR003W	YKL149C
YJR121W	YJR154W	YKL088W	YKR006C	YKL142W
YJR123W	YJR158W	YKL078W	YKR010C	YKL139W
YJR129C	YKL217W	YKL071W	YKR011C	YKL135C
YJR144W	YKL214C	YKL068W-A	YKR016W	YKL134C
YJR147W	YKL212W	YKL067W	YKR017C	YKL133C
YJR148W	YKL210W	YKL062W	YKR018C	YKL126W
YJR150C	YKL207W	YKL054C	YKR020W	YKL125W
YJR159W	YKL204W	YKL049C	YKR021W	YKL100C
YKL218C	YKL195W	YKL048C	YKR022C	YKL092C
YKL211C	YKL190W	YKL045W	YKR023W	YKL079W
YKL208W	YKL185W	YKL039W	YKR055W	YKL072W
YKL198C	YKL182W	YKL020C	YKR058W	YKL063C
YKL192C	YKL181W	YKL016C	YKR061W	YKL061W
YKL191W	YKL171W	YKL013C	YKR063C	YKL057C
YKL187C	YKL170W	YKL005C	YKR071C	YKL047W
YKL186C	YKL166C	YKR001C	YKR081C	YKL040C
YKL183W	YKL163W	YKR002W	YKR086W	YKL033W
YKL175W	YKL151C	YKR005C	YKR087C	YKL021C
YKL164C	YKL150W	YKR014C	YKR096W	YKL015W
YKL152C	YKL145W	YKR024C	YKR099W	YKL014C
YKL148C	YKL141W	YKR026C	YKR100C	YKL011C
YKL146W	YKL127W	YKR036C	YLL055W	YKL006C-A
YKL128C	YKL110C	YKR037C	YLL050C	YKR004C
YKL103C	YKL107W	YKR052C	YLL049W	YKR008W
YKL098W	YKL105C	YKR056W	YLL035W	YKR015C
YKL096W-A	YKL093W	YKR057W	YLL031C	YKR027W
YKL094W	YKL081W	YKR068C	YLL011W	YKR028W
YKL087C	YKL074C	YKR074W	YLL006W	YKR029C
YKL085W	YKL069W	YKR084C	YLL002W	YKR031C
YKL060C	YKL068W	YKR106W	YLL001W	YKR051W
YKL059C	YKL058W	YLL062C	YLR001C	YKR054C
YKL056C	YKL055C	YLL036C	YLR009W	YKR060W
YKL052C	YKL051W	YLL034C	YLR020C	YKR064W
YKL043W	YKL050C	YLL026W	YLR025W	YKR078W
YKL035W	YKL046C	YLL021W	YLR032W	YKR079C
YKL032C	YKL038W	YLR004C	YLR035C	YKR082W
YKL029C	YKL033W-A	YLR008C	YLR047C	YKR083C
YKL024C	YKL027W	YLR014C	YLR057W	YKR088C
YKL019W	YKL023W	YLR015W	YLR063W	YKR094C
YKR007W	YKL004W	YLR021W	YLR064W	YKR095W
YKR013W	YKL002W	YLR023C	YLR065C	YKR098C
YKR034W	YKR009C	YLR034C	YLR084C	YKR101W
YKR038C	YKR019C	YLR038C	YLR086W	YKR103W
YKR039W	YKR025W	YLR045C	YLR087C	YLL054C
YKR041W	YKR035W-A	YLR048W	YLR088W	YLL048C
YKR042W	YKR044W	YLR052W	YLR093C	YLL046C
YKR043C	YKR059W	YLR054C	YLR098C	YLL040C
YKR045C	YKR062W	YLR061W	YLR103C	YLL033W
YKR046C	YKR065C	YLR078C	YLR106C	YLL032C
YKR048C	YKR067W	YLR080W	YLR114C	YLL015W
YKR050W	YKR069W	YLR083C	YLR115W	YLL007C
YKR053C	YKR070W	YLR089C	YLR118C	YLL005C
YKR066C	YKR075C	YLR096W	YLR125W	YLL004W
YKR072C	YKR076W	YLR105C	YLR126C	YLL003W
YKR085C	YKR077W	YLR108C	YLR129W	YLR002C
YKR091W	YKR080W	YLR128W	YLR135W	YLR003C
YKR093W	YKR089C	YLR132C	YLR144C	YLR012C
YLL066C	YKR090W	YLR147C	YLR146C	YLR022C
YLL058W	YKR092C	YLR149C	YLR152C	YLR024C
YLL056C	YKR097W	YLR165C	YLR163C	YLR033W
YLL045C	YKR102W	YLR170C	YLR168C	YLR039C
YLL038C	YLL061W	YLR176C	YLR175W	YLR049C
YLL029W	YLL057C	YLR181C	YLR199C	YLR051C
YLL028W	YLL051C	YLR183C	YLR200W	YLR066W
YLL027W	YLL043W	YLR185W	YLR221C	YLR067C
YLL025W	YLL041C	YLR187W	YLR223C	YLR068W
YLL024C	YLL039C	YLR189C	YLR240W	YLR082C
YLL023C	YLL019C	YLR191W	YLR243W	YLR097C
YLL022C	YLL013C	YLR195C	YLR262C-A	YLR107W
YLL018C-A	YLL010C	YLR196W	YLR267W	YLR117C
YLL018C	YLL008W	YLR201C	YLR270W	YLR119W
YLL012W	YLR005W	YLR215C	YLR284C	YLR127C
YLR017W	YLR006C	YLR216C	YLR285W	YLR143W
YLR018C	YLR007W	YLR224W	YLR289W	YLR145W
YLR019W	YLR011W	YLR239C	YLR292C	YLR148W
YLR027C	YLR016C	YLR241W	YLR297W	YLR151C
YLR028C	YLR026C	YLR244C	YLR305C	YLR166C
YLR044C	YLR029C	YLR251W	YLR306W	YLR182W
YLR055C	YLR030W	YLR254C	YLR308W	YLR197W
YLR056W	YLR040C	YLR260W	YLR312C	YLR210W
YLR058C	YLR043C	YLR268W	YLR313C	YLR211C
YLR059C	YLR060W	YLR278C	YLR314C	YLR214W
YLR070C	YLR069C	YLR286C	YLR319C	YLR222C
YLR072W	YLR077W	YLR288C	YLR321C	YLR225C
YLR073C	YLR079W	YLR291C	YLR343W	YLR226W
YLR074C	YLR085C	YLR295C	YLR344W	YLR227C
YLR075W	YLR092W	YLR298C	YLR352W	YLR233C
YLR081W	YLR095C	YLR325C	YLR359W	YLR238W
YLR090W	YLR100W	YLR328W	YLR362W	YLR247C
YLR091W	YLR102C	YLR342W	YLR369W	YLR250W
YLR094C	YLR104W	YLR347C	YLR371W	YLR262C
YLR099C	YLR130C	YLR357W	YLR372W	YLR263W
YLR109W	YLR131C	YLR361C	YLR373C	YLR265C
YLR110C	YLR133W	YLR361C-A	YLR386W	YLR266C
YLR113W	YLR134W	YLR367W	YLR387C	YLR271W
YLR116W	YLR136C	YLR381W	YLR394W	YLR272C
YLR120C	YLR138W	YLR384C	YLR403W	YLR273C
YLR121C	YLR139C	YLR389C	YLR411W	YLR274W
YLR137W	YLR142W	YLR398C	YLR425W	YLR276C
YLR141W	YLR153C	YLR409C	YLR430W	YLR277C
YLR150W	YLR154C	YLR410W	YLR431C	YLR283W
YLR177W	YLR167W	YLR417W	YLR433C	YLR287C
YLR178C	YLR172C	YLR418C	YLR445W	YLR290C
YLR180W	YLR173W	YLR420W	YLR446W	YLR309C
YLR192C	YLR174W	YLR421C	YLR447C	YLR310C
YLR194C	YLR186W	YLR435W	YLR451W	YLR318W
YLR203C	YLR188W	YLR436C	YLR455W	YLR320W
YLR205C	YLR190W	YLR443W	YLR457C	YLR336C
YLR206W	YLR193C	YLR448W	YML130C	YLR341W
YLR208W	YLR207W	YLR450W	YML121W	YLR345W
YLR213C	YLR209C	YML131W	YML116W	YLR360W
YLR218C	YLR212C	YML117W	YML109W	YLR363C
YLR219W	YLR220W	YML110C	YML099C	YLR368W
YLR229C	YLR228C	YML107C	YML094W	YLR376C
YLR234W	YLR231C	YML106W	YML093W	YLR383W
YLR237W	YLR245C	YML105C	YML081W	YLR392C
YLR259C	YLR248W	YML088W	YML076C	YLR396C
YLR264W	YLR249W	YML080W	YML073C	YLR404W
YLR293C	YLR253W	YML079W	YML069W	YLR408C
YLR299W	YLR256W	YML075C	YML065W	YLR412W
YLR303W	YLR257W	YML072C	YML053C	YLR419W
YLR316C	YLR258W	YML061C	YML050W	YLR422W
YLR326W	YLR300W	YML060W	YML049C	YLR423C
YLR327C	YLR301W	YML059C	YML043C	YLR424W
YLR337C	YLR304C	YML048W	YML041C	YLR440C
YLR340W	YLR312W-A	YML042W	YML023C	YLR442C
YLR348C	YLR315W	YML038C	YML019W	YLR452C
YLR350W	YLR323C	YML037C	YML016C	YLR453C
YLR351C	YLR324W	YML035C	YML005W	YLR454W
YLR355C	YLR330W	YML034W	YML001W	YLR456W
YLR375W	YLR332W	YML029W	YMR015C	YLR459W
YLR377C	YLR333C	YML020W	YMR037C	YML111W
YLR378C	YLR335W	YML017W	YMR039C	YML108W
YLR380W	YLR353W	YML011C	YMR041C	YML104C
YLR390W	YLR354C	YMR009W	YMR044W	YML103C
YLR390W-A	YLR356W	YMR017W	YMR053C	YML097C
YLR393W	YLR363W-A	YMR020W	YMR072W	YML096W
YLR399C	YLR364W	YMR021C	YMR078C	YML091C
YLR401C	YLR370C	YMR024W	YMR079W	YML077W
YLR429W	YLR382C	YMR026C	YMR088C	YML071C
YLR437C	YLR385C	YMR032W	YMR091C	YML068W
YLR438W	YLR397C	YMR048W	YMR110C	YML067C
YLR439W	YLR405W	YMR049C	YMR113W	YML062C
YLR449W	YLR407W	YMR054W	YMR115W	YML055W
YML129C	YLR413W	YMR073C	YMR128W	YML047C
YML128C	YLR427W	YMR093W	YMR130W	YML046W
YML127W	YLR432W	YMR099C	YMR144W	YML036W
YML125C	YLR441C	YMR102C	YMR152W	YML006C
YML124C	YML126C	YMR104C	YMR157C	YMR001C
YML120C	YML123C	YMR106C	YMR158W	YMR004W
YML114C	YML119W	YMR109W	YMR159C	YMR010W
YML113W	YML118W	YMR111C	YMR164C	YMR013C
YML102W	YML115C	YMR124W	YMR177W	YMR014W
YML101C	YML112W	YMR131C	YMR179W	YMR018W
YML100W	YML098W	YMR133W	YMR186W	YMR019W
YML092C	YML087C	YMR136W	YMR188C	YMR023C
YML085C	YML086C	YMR140W	YMR190C	YMR025W
YML083C	YML081C-A	YMR142C	YMR192W	YMR029C
YML082W	YML066C	YMR150C	YMR194W	YMR030W
YML078W	YML064C	YMR153W	YMR199W	YMR033W
YML074C	YML063W	YMR156C	YMR207C	YMR036C
YML070W	YML054C	YMR165C	YMR209C	YMR052W
YML058W	YML051W	YMR171C	YMR211W	YMR059W
YML057W	YML031W	YMR172W	YMR215W	YMR060C
YML052W	YML025C	YMR173W	YMR219W	YMR061W
YML032C	YML021C	YMR180C	YMR220W	YMR064W
YML030W	YML015C	YMR189W	YMR225C	YMR065W
YML028W	YML004C	YMR191W	YMR229C	YMR075W
YML027W	YMR005W	YMR200W	YMR237W	YMR076C
YML022W	YMR006C	YMR201C	YMR243C	YMR077C
YML018C	YMR008C	YMR208W	YMR255W	YMR094W
YML014W	YMR011W	YMR210W	YMR260C	YMR097C
YML013W	YMR016C	YMR216C	YMR267W	YMR098C
YML012W	YMR027W	YMR221C	YMR271C	YMR100W
YML010W	YMR031C	YMR224C	YMR280C	YMR101C
YML008C	YMR034C	YMR227C	YMR281W	YMR117C
YMR002W	YMR062C	YMR233W	YMR282C	YMR119W
YMR038C	YMR067C	YMR235C	YMR287C	YMR125W
YMR042W	YMR070W	YMR253C	YMR288W	YMR126C
YMR047C	YMR074C	YMR261C	YMR289W	YMR127C
YMR055C	YMR080C	YMR266W	YMR290C	YMR129W
YMR056C	YMR081C	YMR278W	YMR293C	YMR132C
YMR058W	YMR083W	YMR285C	YMR304W	YMR137C
YMR068W	YMR086W	YMR298W	YMR308C	YMR139W
YMR105C	YMR089C	YMR300C	YMR313C	YMR154C
YMR107W	YMR090W	YMR302C	YNL336W	YMR155W
YMR108W	YMR092C	YMR306W	YNL329C	YMR160W
YMR116C	YMR095C	YMR312W	YNL326C	YMR162C
YMR146C	YMR096W	YMR316W	YNL316C	YMR163C
YMR148W	YMR112C	YNL327W	YNL313C	YMR167W
YMR161W	YMR114C	YNL323W	YNL286W	YMR168C
YMR175W	YMR118C	YNL320W	YNL273W	YMR176W
YMR182C	YMR120C	YNL317W	YNL272C	YMR178W
YMR202W	YMR123W	YNL315C	YNL271C	YMR185W
YMR205C	YMR135C	YNL308C	YNL267W	YMR193W
YMR206W	YMR145C	YNL302C	YNL262W	YMR197C
YMR222C	YMR147W	YNL299W	YNL256W	YMR198W
YMR236W	YMR149W	YNL295W	YNL252C	YMR204C
YMR241W	YMR166C	YNL292W	YNL242W	YMR212C
YMR244W	YMR169C	YNL291C	YNL236W	YMR218C
YMR244C-A	YMR170C	YNL280C	YNL233W	YMR223W
YMR246W	YMR174C	YNL275W	YNL231C	YMR228W
YMR251W-A	YMR181C	YNL264C	YNL224C	YMR230W
YMR262W	YMR183C	YNL254C	YNL219C	YMR231W
YMR263W	YMR184W	YNL248C	YNL218W	YMR232W
YMR264W	YMR196W	YNL247W	YNL214W	YMR234W
YMR265C	YMR203W	YNL244C	YNL212W	YMR239C
YMR272C	YMR213W	YNL234W	YNL207W	YMR247C
YMR273C	YMR217W	YNL229C	YNL206C	YMR257C
YMR276W	YMR226C	YNL223W	YNL196C	YMR258C
YMR277W	YMR238W	YNL221C	YNL183C	YMR259C
YMR286W	YMR240C	YNL216W	YNL177C	YMR268C
YMR295C	YMR250W	YNL215W	YNL172W	YMR269W
YMR296C	YMR252C	YNL213C	YNL167C	YMR270C
YMR297W	YMR279C	YNL197C	YNL159C	YMR283C
YMR303C	YMR291W	YNL193W	YNL151C	YMR284W
YMR305C	YMR301C	YNL189W	YNL136W	YMR294W
YMR310C	YMR307W	YNL186W	YNL132W	YMR299C
YMR311C	YMR317W	YNL181W	YNL130C	YMR309C
YMR314W	YMR319C	YNL180C	YNL123W	YNL325C
YMR315W	YNL331C	YNL175C	YNL121C	YNL318C
YMR318C	YNL330C	YNL166C	YNL118C	YNL311C
YMR322C	YNL312W	YNL164C	YNL107W	YNL297C
YMR325W	YNL307C	YNL163C	YNL102W	YNL287W
YNL335W	YNL306W	YNL161W	YNL101W	YNL265C
YNL333W	YNL301C	YNL156C	YNL100W	YNL261W
YNL328C	YNL298W	YNL152W	YNL093W	YNL260C
YNL322C	YNL294C	YNL149C	YNL091W	YNL258C
YNL321W	YNL293W	YNL141W	YNL075W	YNL257C
YNL314W	YNL284C	YNL137C	YNL062C	YNL253W
YNL310C	YNL279W	YNL131W	YNL058C	YNL250W
YNL309W	YNL268W	YNL115C	YNL049C	YNL249C
YNL305C	YNL238W	YNL112W	YNL027W	YNL227C
YNL304W	YNL232W	YNL111C	YNL026W	YNL225C
YNL300W	YNL220W	YNL108C	YNL022C	YNL222W
YNL290W	YNL217W	YNL106C	YNL005C	YNL210W
YNL289W	YNL204C	YNL099C	YNR007C	YNL201C
YNL288W	YNL199C	YNL096C	YNR010W	YNL192W
YNL283C	YNL191W	YNL095C	YNR012W	YNL188W
YNL282W	YNL178W	YNL090W	YNR021W	YNL182C
YNL281W	YNL176C	YNL087W	YNR023W	YNL155W
YNL278W	YNL169C	YNL083W	YNR030W	YNL147W
YNL277W	YNL168C	YNL076W	YNR031C	YNL139C
YNL274C	YNL165W	YNL069C	YNR038W	YNL133C
YNL270C	YNL157W	YNL065W	YNR067C	YNL129W
YNL263C	YNL154C	YNL061W	YOL144W	YNL128W
YNL255C	YNL144C	YNL059C	YOL141W	YNL127W
YNL251C	YNL138W	YNL056W	YOL137W	YNL119W
YNL246W	YNL117W	YNL054W	YOL136C	YNL110C
YNL243W	YNL116W	YNL047C	YOL132W	YNL088W
YNL241C	YNL113W	YNL044W	YOL129W	YNL085W
YNL240C	YNL103W	YNL042W	YOL128C	YNL084C
YNL237W	YNL094W	YNL039W	YOL127W	YNL082W
YNL230C	YNL092W	YNL032W	YOL124C	YNL051W
YNL209W	YNL081C	YNL020C	YOL122C	YNL050C
YNL208W	YNL080C	YNL015W	YOL121C	YNL048W
YNL202W	YNL077W	YNL010W	YOL115W	YNL041C
YNL200C	YNL073W	YNR003C	YOL113W	YNL038W
YNL195C	YNL068C	YNR006W	YOL104C	YNL025C
YNL194C	YNL064C	YNR011C	YOL102C	YNL021W
YNL190W	YNL063W	YNR026C	YOL100W	YNL012W
YNL187W	YNL053W	YNR028W	YOL098C	YNL011C
YNL185C	YNL045W	YNR039C	YOL094C	YNL009W
YNL173C	YNL040W	YNR044W	YOL088C	YNL008C
YNL160W	YNL036W	YNR050C	YOL083W	YNL002C
YNL153C	YNL035C	YNR053C	YOL081W	YNL001W
YNL148C	YNL029C	YNR059W	YOL080C	YNR004W
YNL142W	YNL024C	YNR060W	YOL078W	YNR024W
YNL135C	YNL023C	YNR069C	YOL075C	YNR061C
YNL134C	YNL016W	YNR070W	YOL068C	YNR063W
YNL125C	YNL014W	YNR075W	YOL063C	YNR066C
YNL124W	YNL006W	YOL152W	YOL049W	YOL159C
YNL104C	YNL004W	YOL148C	YOL048C	YOL149W
YNL098C	YNL003C	YOL146W	YOL045W	YOL145C
YNL097C	YNR001C	YOL138C	YOL043C	YOL117W
YNL079C	YNR009W	YOL096C	YOL031C	YOL107W
YNL078W	YNR013C	YOL092W	YOL029C	YOL101C
YNL074C	YNR016C	YOL087C	YOL025W	YOL095C
YNL072W	YNR019W	YOL065C	YOL023W	YOL091W
YNL071W	YNR020C	YOL064C	YOL017W	YOL090W
YNL067W	YNR022C	YOL062C	YOL015W	YOL089C
YNL066W	YNR029C	YOL057W	YOL013C	YOL077C
YNL055C	YNR032W	YOL056W	YOL008W	YOL076W
YNL052W	YNR033W	YOL055C	YOL007C	YOL069W
YNL037C	YNR034W-A	YOL033W	YOR001W	YOL044W
YNL034W	YNR035C	YOL032W	YOR005C	YOL042W
YNL033W	YNR045W	YOL022C	YOR007C	YOL041C
YNL007C	YNR047W	YOL016C	YOR011W	YOL034W
YNR002C	YNR048W	YOL010W	YOR014W	YOL024W
YNR008W	YNR051C	YOL006C	YOR018W	YOL018C
YNR014W	YNR054C	YOL004W	YOR019W	YOL009C
YNR015W	YNR056C	YOL003C	YOR021C	YOL002C
YNR017W	YNR058W	YOR003W	YOR022C	YOL001W
YNR018W	YNR062C	YOR026W	YOR033C	YOR016C
YNR027W	YNR064C	YOR028C	YOR035C	YOR017W
YNR036C	YNR072W	YOR032C	YOR036W	YOR030W
YNR040W	YNR074C	YOR034C	YOR037W	YOR057W
YNR041C	YOL158C	YOR040W	YOR038C	YOR058C
YNR043W	YOL154W	YOR043W	YOR039W	YOR075W
YNR046W	YOL151W	YOR048C	YOR046C	YOR076C
YNR049C	YOL147C	YOR060C	YOR047C	YOR080W
YNR052C	YOL142W	YOR061W	YOR051C	YOR111W
YNR055C	YOL140W	YOR064C	YOR059C	YOR115C
YNR057C	YOL139C	YOR069W	YOR062C	YOR119C
YNR073C	YOL130W	YOR070C	YOR067C	YOR124C
YOL161C	YOL125W	YOR073W	YOR078W	YOR129C
YOL155C	YOL123W	YOR074C	YOR079C	YOR137C
YOL143C	YOL119C	YOR086C	YOR087W	YOR143C
YOL135C	YOL116W	YOR090C	YOR097C	YOR144C
YOL133W	YOL112W	YOR094W	YOR109W	YOR147W
YOL126C	YOL108C	YOR095C	YOR112W	YOR152C
YOL111C	YOL105C	YOR099W	YOR114W	YOR160W
YOL109W	YOL103W	YOR101W	YOR118W	YOR164C
YOL097C	YOL077W-A	YOR104W	YOR127W	YOR165W
YOL093W	YOL072W	YOR110W	YOR131C	YOR166C
YOL086W-A	YOL054W	YOR113W	YOR134W	YOR182C
YOL086C	YOL051W	YOR116C	YOR141C	YOR193W
YOL084W	YOL036W	YOR123C	YOR149C	YOR195W
YOL073C	YOL030W	YOR126C	YOR151C	YOR207C
YOL071W	YOL027C	YOR128C	YOR154W	YOR208W
YOL070C	YOL021C	YOR132W	YOR158W	YOR210W
YOL067C	YOL019W	YOR153W	YOR162C	YOR211C
YOL066C	YOL014W	YOR155C	YOR168W	YOR215C
YOL061W	YOL012C	YOR156C	YOR172W	YOR216C
YOL060C	YOL011W	YOR171C	YOR175C	YOR238W
YOL059W	YOR004W	YOR174W	YOR177C	YOR242C
YOL058W	YOR006C	YOR179C	YOR178C	YOR244W
YOL040C	YOR012W	YOR188W	YOR180C	YOR249C
YOL039W	YOR020W-A	YOR189W	YOR191W	YOR254C
YOL038W	YOR027W	YOR190W	YOR198C	YOR256C
YOL020W	YOR049C	YOR194C	YOR205C	YOR257W
YOL005C	YOR052C	YOR213C	YOR206W	YOR258W
YOR008C	YOR056C	YOR217W	YOR209C	YOR261C
YOR009W	YOR085W	YOR220W	YOR212W	YOR262W
YOR010C	YOR089C	YOR231W	YOR214C	YOR265W
YOR020C	YOR092W	YOR237W	YOR219C	YOR266W
YOR023C	YOR100C	YOR245C	YOR221C	YOR275C
YOR025W	YOR106W	YOR259C	YOR227W	YOR279C
YOR042W	YOR107W	YOR264W	YOR232W	YOR296W
YOR045W	YOR108W	YOR267C	YOR241W	YOR297C
YOR054C	YOR117W	YOR269W	YOR243C	YOR298W
YOR063W	YOR120W	YOR270C	YOR250C	YOR304W
YOR065W	YOR122C	YOR274W	YOR252W	YOR305W
YOR066W	YOR125C	YOR285W	YOR253W	YOR310C
YOR071C	YOR136W	YOR288C	YOR255W	YOR312C
YOR077W	YOR142W	YOR290C	YOR260W	YOR319W
YOR081C	YOR148C	YOR307C	YOR278W	YOR320C
YOR083W	YOR150W	YOR311C	YOR280C	YOR336W
YOR084W	YOR157C	YOR315W	YOR281C	YOR346W
YOR091W	YOR159C	YOR321W	YOR283W	YOR350C
YOR098C	YOR163W	YOR329C	YOR284W	YOR352W
YOR130C	YOR173W	YOR338W	YOR287C	YOR354C
YOR138C	YOR176W	YOR340C	YOR289W	YOR360C
YOR140W	YOR184W	YOR342C	YOR291W	YOR365C
YOR145C	YOR185C	YOR344C	YOR293W	YOR367W
YOR161C	YOR187W	YOR349W	YOR295W	YOR368W
YOR167C	YOR192C	YOR361C	YOR304C-A	YOR386W
YOR181W	YOR196C	YOR370C	YOR308C	YPL272C
YOR186W	YOR197W	YOR371C	YOR313C	YPL268W
YOR201C	YOR224C	YOR372C	YOR326W	YPL260W
YOR204W	YOR228C	YOR381W	YOR334W	YPL259C
YOR222W	YOR233W	YOR390W	YOR341W	YPL253C
YOR223W	YOR236W	YPL270W	YOR351C	YPL243W
YOR226C	YOR239W	YPL264C	YOR353C	YPL242C
YOR229W	YOR251C	YPL256C	YOR355W	YPL228W
YOR230W	YOR272W	YPL255W	YOR363C	YPL227C
YOR246C	YOR276W	YPL249C	YOR377W	YPL216W
YOR247W	YOR294W	YPL248C	YPL269W	YPL215W
YOR271C	YOR299W	YPL244C	YPL267W	YPL211W
YOR273C	YOR303W	YPL240C	YPL254W	YPL210C
YOR298C-A	YOR306C	YPL229W	YPL237W	YPL209C
YOR301W	YOR316C	YPL226W	YPL236C	YPL198W
YOR323C	YOR317W	YPL225W	YPL235W	YPL195W
YOR332W	YOR322C	YPL219W	YPL213W	YPL193W
YOR347C	YOR324C	YPL218W	YPL208W	YPL191C
YOR348C	YOR327C	YPL217C	YPL202C	YPL174C
YOR356W	YOR328W	YPL212C	YPL199C	YPL168W
YOR358W	YOR330C	YPL206C	YPL194W	YPL167C
YOR362C	YOR335C	YPL203W	YPL189W	YPL166W
YOR369C	YOR337W	YPL201C	YPL183C	YPL161C
YOR374W	YOR339C	YPL196W	YPL180W	YPL158C
YOR375C	YOR357C	YPL192C	YPL179W	YPL156C
YOR378W	YOR359W	YPL188W	YPL175W	YPL152W
YOR380W	YOR373W	YPL184C	YPL164C	YPL147W
YOR382W	YOR384W	YPL178W	YPL159C	YPL146C
YOR383C	YPL274W	YPL176C	YPL150W	YPL143W
YOR388C	YPL273W	YPL173W	YPL141C	YPL130W
YPL283C	YPL266W	YPL172C	YPL139C	YPL125W
YPL277C	YPL265W	YPL162C	YPL138C	YPL123C
YPL262W	YPL263C	YPL160W	YPL132W	YPL122C
YPL252C	YPL258C	YPL153C	YPL126W	YPL121C
YPL250C	YPL249C-A	YPL149W	YPL124W	YPL120W
YPL247C	YPL245W	YPL145C	YPL117C	YPL100W
YPL246C	YPL231W	YPL140C	YPL115C	YPL099C
YPL239W	YPL230W	YPL137C	YPL112C	YPL084W
YPL234C	YPL224C	YPL118W	YPL110C	YPL079W
YPL233W	YPL214C	YPL116W	YPL109C	YPL076W
YPL232W	YPL207W	YPL113C	YPL096W	YPL072W
YPL223C	YPL204W	YPL104W	YPL092W	YPL071C
YPL222W	YPL190C	YPL103C	YPL087W	YPL070W
YPL221W	YPL186C	YPL097W	YPL086C	YPL069C
YPL220W	YPL181W	YPL093W	YPL083C	YPL065W
YPL187W	YPL177C	YPL091W	YPL082C	YPL060W
YPL171C	YPL169C	YPL090C	YPL081W	YPL057C
YPL170W	YPL163C	YPL088W	YPL075W	YPL052W
YPL154C	YPL157W	YPL074W	YPL066W	YPL051W
YPL135W	YPL155C	YPL068C	YPL064C	YPL045W
YPL134C	YPL151C	YPL063W	YPL054W	YPL034W
YPL131W	YPL133C	YPL058C	YPL053C	YPL020C
YPL127C	YPL129W	YPL050C	YPL046C	YPL019C
YPL119C	YPL128C	YPL043W	YPL040C	YPL016W
YPL111W	YPL107W	YPL039W	YPL029W	YPL012W
YPL098C	YPL106C	YPL032C	YPL026C	YPL011C
YPL061W	YPL105C	YPL030W	YPL022W	YPL010W
YPL055C	YPL101W	YPL018W	YPL006W	YPL009C
YPL049C	YPL095C	YPR002W	YPL005W	YPL008W
YPL048W	YPL094C	YPR008W	YPL003W	YPL007C
YPL037C	YPL089C	YPR010C	YPL002C	YPL001W
YPL036W	YPL085W	YPR018W	YPR003C	YPR017C
YPL031C	YPL078C	YPR019W	YPR004C	YPR020W
YPL028W	YPL077C	YPR030W	YPR005C	YPR021C
YPL017C	YPL059W	YPR033C	YPR007C	YPR025C
YPL015C	YPL042C	YPR041W	YPR022C	YPR029C
YPL014W	YPL038W	YPR061C	YPR026W	YPR031W
YPR011C	YPL024W	YPR065W	YPR027C	YPR042C
YPR024W	YPL023C	YPR069C	YPR028W	YPR045C
YPR034W	YPL013C	YPR084W	YPR032W	YPR048W
YPR035W	YPL004C	YPR086W	YPR043W	YPR049C
YPR036W	YPR001W	YPR098C	YPR047W	YPR055W
YPR036W-A	YPR006C	YPR100W	YPR057W	YPR056W
YPR037C	YPR013C	YPR104C	YPR067W	YPR060C
YPR040W	YPR016C	YPR112C	YPR078C	YPR068C
YPR062W	YPR023C	YPR115W	YPR082C	YPR070W
YPR074C	YPR054W	YPR118W	YPR083W	YPR072W
YPR075C	YPR058W	YPR121W	YPR085C	YPR073C
YPR079W	YPR063C	YPR124W	YPR091C	YPR089W
YPR080W	YPR066W	YPR125W	YPR101W	YPR097W
YPR093C	YPR081C	YPR128C	YPR106W	YPR105C
YPR102C	YPR088C	YPR133C	YPR108W	YPR117W
YPR113W	YPR103W	YPR139C	YPR109W	YPR119W
YPR127W	YPR110C	YPR148C	YPR116W	YPR120C
YPR129W	YPR114W	YPR159W	YPR122W	YPR141C
YPR138C	YPR134W	YPR160W	YPR131C	YPR143W
YPR145W	YPR140W	YPR161C	YPR135W	YPR147C
YPR151C	YPR149W	YPR167C	YPR137W	YPR158W
YPR152C	YPR156C	YPR169W	YPR144C	YPR162C
YPR154W	YPR163C	YPR172W	YPR155C	YPR164W
YPR157W	YPR165W	YPR175W	YPR168W	YPR166C
YPR174C	YPR171W	YPR176C	YPR185W	YPR179C
YPR181C	YPR173C	YPR178W	YPR190C	YPR180W
YPR183W	YPR184W	YPR187W	YPR196W	YPR186C
YPR191W	YPR193C	YPR188C	YPR198W	YPR189W
YPR192W	YPR202W	YPR199C	YPR200C	YPR194C

## Sheet: Entropy
YAL062W	YAL035W	YAL056W	YAL059W	YAL047C		Biological processes				Biological function
YAL061W	YAL034C	YAL055W	YAL051W	YAL037C-A		Gene cluster 1
YAL060W	YAL033W	YAL048C	YAL041W	YAL034W-A		GOID	TERM	CORRECTED_PVALUE		GOID	TERM	CORRECTED_PVALUE
YAL058W	YAL028W	YAL040C	YAL037W	YAL029C		GO:0044281	small molecule metabolic process	6.57935e-26		GO:0016491	oxidoreductase activity	7.22069e-17
YAL054C	YAL025C	YAL031C	YAL030W	YAL024C		GO:0055114	oxidation-reduction process	7.40772e-22		GO:0048037	cofactor binding	1.07874e-13
YAL053W	YAL019W	YAL018C	YAL027W	YAL002W		GO:0044283	small molecule biosynthetic process	4.5826e-20		GO:0003824	catalytic activity	1.05553e-12
YAL049C	YAL011W	YAL017W	YAL026C	YAL001C		GO:0019752	carboxylic acid metabolic process	9.88453e-16		GO:0050662	coenzyme binding	7.07517e-10
YAL044C	YAL008W	YAL009W	YAL016W	YBL098W		GO:0043436	oxoacid metabolic process	9.88453e-16		GO:0022891	substrate-specific transmembrane transporter activity	2.82597e-07
YAL043C	YAR014C	YAL003W	YAL010C	YBL090W		GO:0006082	organic acid metabolic process	1.24281e-15		GO:0016614	oxidoreductase activity, acting on CH-OH group of donors	1.96378e-06
YAL042W	YAR031W	YAR002W	YAL007C	YBL088C		GO:0042180	cellular ketone metabolic process	1.34284e-15		GO:0016616	oxidoreductase activity, acting on the CH-OH group of donors, NAD or NADP as acceptor	2.69312e-06
YAL039C	YAR033W	YAR002C-A	YAR003W	YBL084C		GO:0009987	cellular process	6.1744e-14		GO:0022857	transmembrane transporter activity	5.13011e-06
YAL038W	YBL101C	YAR007C	YAR008W	YBL078C		GO:0046164	alcohol catabolic process	5.35562e-13		GO:0022892	substrate-specific transporter activity	6.58508e-06
YAL036C	YBL087C	YAR019C	YAR018C	YBL067C		GO:0006066	alcohol metabolic process	1.6234e-12		GO:0019842	vitamin binding	0.000270847
YAL032C	YBL086C	YAR023C	YAR027W	YBL063W		GO:0006007	glucose catabolic process	2.78609e-12		GO:0005215	transporter activity	0.000292004
YAL023C	YBL080C	YBL105C	YAR028W	YBL060W		GO:0046483	heterocycle metabolic process	9.455e-12		GO:0005199	structural constituent of cell wall	0.000316632
YAL022C	YBL076C	YBL085W	YBL107C	YBL059C-A		GO:0019320	hexose catabolic process	2.21837e-11		GO:0016829	lyase activity	0.000408705
YAL021C	YBL075C	YBL066C	YBL106C	YBL052C		GO:0006520	cellular amino acid metabolic process	3.79072e-11		GO:0051287	NAD binding	0.00062476
YAL020C	YBL072C	YBL054W	YBL104C	YBL050W		GO:0044271	cellular nitrogen compound biosynthetic process	5.83008e-11		GO:0003755	peptidyl-prolyl cis-trans isomerase activity	0.00127308
YAL015C	YBL071W-A	YBL046W	YBL103C	YBL034C		GO:0051186	cofactor metabolic process	6.89485e-11		GO:0016859	cis-trans isomerase activity	0.00127308
YAL014C	YBL069W	YBL035C	YBL097W	YBL028C		GO:0046365	monosaccharide catabolic process	6.92365e-11		GO:0046872	metal ion binding	0.00130453
YAL013W	YBL057C	YBL029W	YBL089W	YBL018C		GO:0044106	cellular amine metabolic process	1.34925e-10		GO:0043169	cation binding	0.00137927
YAL012W	YBL047C	YBL027W	YBL079W	YBL010C		GO:0006006	glucose metabolic process	2.59169e-10		GO:0043167	ion binding	0.00148991
YAL005C	YBL041W	YBL024W	YBL074C	YBL009W		GO:0044282	small molecule catabolic process	3.50981e-10		GO:0051082	unfolded protein binding	0.00238632
YAR015W	YBL038W	YBL020W	YBL068W	YBL005W		GO:0006732	coenzyme metabolic process	3.80281e-10		GO:0015101	organic cation transmembrane transporter activity	0.0041661
YAR035W	YBL031W	YBL017C	YBL061C	YBL004W		GO:0009308	amine metabolic process	4.77731e-10		GO:0008519	ammonium transmembrane transporter activity	0.00420392
YAR042W	YBL022C	YBL014C	YBL059W	YBR004C		GO:0008652	cellular amino acid biosynthetic process	1.39208e-09		GO:0016830	carbon-carbon lyase activity	0.00477643
YAR050W	YBR006W	YBL008W	YBL056W	YBR013C		GO:0019318	hexose metabolic process	2.36391e-09		GO:0016853	isomerase activity	0.00630464
YBL099W	YBR008C	YBR003W	YBL055C	YBR018C		GO:0009309	amine biosynthetic process	4.79573e-09		GO:0022890	inorganic cation transmembrane transporter activity	0.00736516
YBL095W	YBR009C	YBR010W	YBL051C	YBR028C		GO:0016053	organic acid biosynthetic process	5.28112e-09
YBL093C	YBR019C	YBR014C	YBL037W	YBR040W		GO:0046394	carboxylic acid biosynthetic process	5.28112e-09
YBL092W	YBR020W	YBR021W	YBL036C	YBR042C		GO:0005996	monosaccharide metabolic process	6.63367e-09
YBL091C-A	YBR024W	YBR023C	YBL026W	YBR045C		GO:0019362	pyridine nucleotide metabolic process	7.01971e-09
YBL091C	YBR026C	YBR030W	YBL025W	YBR047W		GO:0046496	nicotinamide nucleotide metabolic process	1.47803e-08
YBL082C	YBR034C	YBR033W	YBL023C	YBR049C		GO:0046165	alcohol biosynthetic process	1.93335e-08
YBL081W	YBR046C	YBR038W	YBL019W	YBR055C		GO:0006733	oxidoreduction coenzyme metabolic process	2.35819e-08
YBL064C	YBR050C	YBR039W	YBL003C	YBR062C		GO:0072524	pyridine-containing compound metabolic process	2.4068e-08
YBL058W	YBR053C	YBR043C	YBR001C	YBR063C		GO:0006091	generation of precursor metabolites and energy	1.05762e-06
YBL045C	YBR068C	YBR044C	YBR007C	YBR081C		GO:0055086	nucleobase, nucleoside and nucleotide metabolic process	1.99704e-06
YBL039C	YBR069C	YBR054W	YBR017C	YBR087W		GO:0044275	cellular carbohydrate catabolic process	2.49681e-06
YBL033C	YBR071W	YBR056W	YBR022W	YBR095C		GO:0006096	glycolysis	2.65376e-06
YBL032W	YBR077C	YBR059C	YBR025C	YBR097W		GO:0055085	transmembrane transport	3.6679e-06
YBL030C	YBR084W	YBR060C	YBR029C	YBR098W		GO:0006457	protein folding	4.63534e-06
YBL021C	YBR085C-A	YBR061C	YBR041W	YBR102C		GO:0008152	metabolic process	6.03288e-06
YBL016W	YBR111C	YBR065C	YBR057C	YBR109C		GO:0006740	NADPH regeneration	6.27068e-06
YBL015W	YBR112C	YBR078W	YBR058C	YBR110W		GO:0016052	carbohydrate catabolic process	7.77569e-06
YBL013W	YBR114W	YBR079C	YBR066C	YBR111W-A		GO:0006753	nucleoside phosphate metabolic process	2.01191e-05
YBL011W	YBR115C	YBR080C	YBR073W	YBR120C		GO:0009117	nucleotide metabolic process	2.01191e-05
YBL007C	YBR125C	YBR083W	YBR074W	YBR128C		GO:0005975	carbohydrate metabolic process	3.41964e-05
YBL006C	YBR132C	YBR085W	YBR076W	YBR129C		GO:0006090	pyruvate metabolic process	4.69174e-05
YBR002C	YBR133C	YBR103W	YBR082C	YBR130C		GO:0044262	cellular carbohydrate metabolic process	5.58811e-05
YBR005W	YBR139W	YBR121C	YBR086C	YBR136W		GO:0006739	NADP metabolic process	9.91394e-05
YBR011C	YBR149W	YBR122C	YBR088C	YBR138C		GO:0019319	hexose biosynthetic process	0.000168724
YBR015C	YBR151W	YBR137W	YBR094W	YBR140C		GO:0006094	gluconeogenesis	0.000193444
YBR016W	YBR169C	YBR141C	YBR096W	YBR142W		GO:0046364	monosaccharide biosynthetic process	0.000324786
YBR031W	YBR172C	YBR143C	YBR101C	YBR147W		GO:0006734	NADH metabolic process	0.000927891
YBR035C	YBR177C	YBR146W	YBR119W	YBR148W		GO:0034637	cellular carbohydrate biosynthetic process	0.00101572
YBR036C	YBR182C	YBR152W	YBR123C	YBR150C		GO:0044237	cellular metabolic process	0.00116311
YBR037C	YBR183W	YBR155W	YBR131W	YBR154C		GO:0009058	biosynthetic process	0.0016916
YBR052C	YBR188C	YBR156C	YBR157C	YBR166C		GO:0009067	aspartate family amino acid biosynthetic process	0.00218647
YBR067C	YBR193C	YBR160W	YBR158W	YBR168W		GO:0006555	methionine metabolic process	0.0037206
YBR072W	YBR195C	YBR164C	YBR159W	YBR184W		GO:0009081	branched chain family amino acid metabolic process	0.00387278
YBR089C-A	YBR198C	YBR170C	YBR165W	YBR186W		GO:0006810	transport	0.00397943
YBR092C	YBR202W	YBR175W	YBR167C	YBR211C		GO:0051234	establishment of localization	0.0043193
YBR093C	YBR205W	YBR180W	YBR171W	YBR216C		GO:0018130	heterocycle biosynthetic process	0.00466904
YBR104W	YBR207W	YBR187W	YBR176W	YBR217W		GO:0006067	ethanol metabolic process	0.0050838
YBR105C	YBR208C	YBR189W	YBR179C	YBR250W		GO:0034308	primary alcohol metabolic process	0.0050838
YBR106W	YBR212W	YBR192W	YBR185C	YBR255C-A		GO:0044272	sulfur compound biosynthetic process	0.00542466
YBR107C	YBR233W	YBR194W	YBR191W	YBR257W		GO:0016051	carbohydrate biosynthetic process	0.00588184
YBR108W	YBR234C	YBR200W	YBR199W	YBR258C		GO:0044249	cellular biosynthetic process	0.0061649
YBR117C	YBR235W	YBR204C	YBR203W	YBR259W		GO:0009066	aspartate family amino acid metabolic process	0.00620478
YBR126C	YBR239C	YBR228W	YBR215W	YBR272C		GO:0006098	pentose-phosphate shunt	0.00741598
YBR127C	YBR242W	YBR229C	YBR225W	YBR275C		GO:0006116	NADH oxidation	0.00846594
YBR135W	YBR243C	YBR244W	YBR227C	YBR288C		GO:0015980	energy derivation by oxidation of organic compounds	0.00856247
YBR145W	YBR248C	YBR246W	YBR236C	YBR293W
YBR162C	YBR251W	YBR254C	YBR237W	YCL067C
YBR173C	YBR270C	YBR260C	YBR238C	YCL052C		Gene cluster 2
YBR196C	YBR273C	YBR271W	YBR245C	YCL031C		GOID	TERM	CORRECTED_PVALUE		GOID	TERM	CORRECTED_PVALUE
YBR197C	YBR280C	YBR279W	YBR247C	YCL001W		GO:0009987	cellular process	3.74552e-24		GO:0003824	catalytic activity	2.254e-22
YBR213W	YBR282W	YBR283C	YBR255W	YCR007C		GO:0008152	metabolic process	9.29523e-17		GO:0016740	transferase activity	2.67118e-07
YBR214W	YBR287W	YBR284W	YBR256C	YCR015C		GO:0044237	cellular metabolic process	2.01743e-13		GO:0000166	nucleotide binding	1.08348e-06
YBR218C	YBR291C	YBR289W	YBR274W	YCR020W-B		GO:0044281	small molecule metabolic process	2.00996e-11		GO:0035639	purine ribonucleoside triphosphate binding	6.34793e-06
YBR221C	YBR295W	YBR294W	YBR276C	YCR028C-A		GO:0044238	primary metabolic process	1.73006e-10		GO:0032553	ribonucleotide binding	7.71748e-06
YBR222C	YBR296C	YCL064C	YBR278W	YCR032W		GO:0019752	carboxylic acid metabolic process	1.85394e-10		GO:0032555	purine ribonucleotide binding	7.71748e-06
YBR223C	YBR298C	YCL063W	YBR281C	YCR054C		GO:0043436	oxoacid metabolic process	1.85394e-10		GO:0017076	purine nucleotide binding	1.13561e-05
YBR230C	YCL069W	YCL055W	YBR290W	YCR081W		GO:0006082	organic acid metabolic process	2.23093e-10		GO:0022857	transmembrane transporter activity	1.17011e-05
YBR231C	YCL057W	YCL045C	YBR297W	YCR090C		GO:0042180	cellular ketone metabolic process	2.52287e-09		GO:0015171	amino acid transmembrane transporter activity	1.32229e-05
YBR240C	YCL051W	YCR017C	YCL061C	YCR092C		GO:0044283	small molecule biosynthetic process	4.93929e-08		GO:0005275	amine transmembrane transporter activity	1.53574e-05
YBR241C	YCL050C	YCR020C	YCL059C	YCR093W		GO:0009308	amine metabolic process	5.65226e-08		GO:0022891	substrate-specific transmembrane transporter activity	2.08671e-05
YBR249C	YCL038C	YCR023C	YCL054W	YCR094W		GO:0006520	cellular amino acid metabolic process	3.42375e-07		GO:0016491	oxidoreductase activity	2.64576e-05
YBR252W	YCL035C	YCR026C	YCL048W	YCR095C		GO:0044106	cellular amine metabolic process	3.48217e-07		GO:0005488	binding	3.17176e-05
YBR253W	YCL027W	YCR031C	YCL047C	YCR106W		GO:0055114	oxidation-reduction process	5.29503e-06		GO:0005524	ATP binding	3.65457e-05
YBR261C	YCL024W	YCR033W	YCL014W	YDL239C		GO:0044271	cellular nitrogen compound biosynthetic process	7.62551e-06		GO:0005342	organic acid transmembrane transporter activity	4.16185e-05
YBR263W	YCL017C	YCR044C	YCL012C	YDL235C		GO:0051234	establishment of localization	8.83609e-06		GO:0032559	adenyl ribonucleotide binding	4.45256e-05
YBR264C	YCL016C	YCR067C	YCL004W	YDL219W		GO:0016053	organic acid biosynthetic process	1.01986e-05		GO:0046943	carboxylic acid transmembrane transporter activity	5.70323e-05
YBR265W	YCL011C	YCR071C	YCR002C	YDL209C		GO:0046394	carboxylic acid biosynthetic process	1.01986e-05		GO:0030554	adenyl nucleotide binding	5.96875e-05
YBR267W	YCR019W	YCR073C	YCR003W	YDL206W		GO:0051179	localization	1.2265e-05		GO:0030170	pyridoxal phosphate binding	0.000186056
YBR269C	YCR021C	YCR082W	YCR005C	YDL183C		GO:0009056	catabolic process	1.38849e-05		GO:0070279	vitamin B6 binding	0.000186056
YBR286W	YCR028C	YCR083W	YCR008W	YDL176W		GO:0044248	cellular catabolic process	1.48604e-05		GO:0019842	vitamin binding	0.000280258
YCL058W-A	YCR030C	YCR089W	YCR009C	YDL154W		GO:0006807	nitrogen compound metabolic process	1.62105e-05		GO:0005215	transporter activity	0.000571135
YCL057C-A	YCR034W	YCR091W	YCR011C	YDL153C		GO:0055085	transmembrane transport	1.74163e-05		GO:0048037	cofactor binding	0.000853659
YCL049C	YCR036W	YDL247W	YCR014C	YDL148C		GO:0050789	regulation of biological process	1.84946e-05		GO:0022892	substrate-specific transporter activity	0.00100525
YCL048W-A	YCR053W	YDL243C	YCR016W	YDL147W		GO:0065007	biological regulation	1.98678e-05		GO:0022804	active transmembrane transporter activity	0.00125104
YCL044C	YCR057C	YDL237W	YCR024C	YDL146W		GO:0006810	transport	1.99966e-05		GO:0016874	ligase activity	0.00454893
YCL043C	YCR065W	YDL231C	YCR027C	YDL116W		GO:0050794	regulation of cellular process	2.92981e-05
YCL040W	YCR075W-A	YDL225W	YCR035C	YDL115C		GO:0034641	cellular nitrogen compound metabolic process	5.18864e-05
YCL039W	YDL238C	YDL224C	YCR037C	YDL114W		GO:0044249	cellular biosynthetic process	0.000178079
YCL037C	YDL236W	YDL214C	YCR038C	YDL112W		GO:0009058	biosynthetic process	0.00019612
YCL036W	YDL227C	YDL211C	YCR040W	YDL106C		GO:0046483	heterocycle metabolic process	0.000394396
YCL034W	YDL212W	YDL207W	YCR042C	YDL105W		GO:0046942	carboxylic acid transport	0.000408312
YCL033C	YDL210W	YDL199C	YCR066W	YDL098C		GO:0015849	organic acid transport	0.00056929
YCL032W	YDL208W	YDL194W	YCR098C	YDL091C		GO:0006865	amino acid transport	0.000728918
YCL030C	YDL205C	YDL189W	YDL240W	YDL090C		GO:0015837	amine transport	0.000824044
YCL029C	YDL204W	YDL178W	YDL234C	YDL089W		GO:0060255	regulation of macromolecule metabolic process	0.00228716
YCL028W	YDL203C	YDL177C	YDL216C	YDL082W		GO:0009309	amine biosynthetic process	0.002975
YCL026C-B	YDL202W	YDL171C	YDL215C	YDL077C		GO:0071702	organic substance transport	0.0030904
YCL025C	YDL201W	YDL169C	YDL200C	YDL075W		GO:0080090	regulation of primary metabolic process	0.00535674
YCL010C	YDL197C	YDL167C	YDL190C	YDL074C		GO:0008652	cellular amino acid biosynthetic process	0.00882819
YCL009C	YDL195W	YDL164C	YDL180W	YDL073W		GO:0071705	nitrogen compound transport	0.00904689
YCL005W	YDL193W	YDL161W	YDL175C	YDL069C
YCR004C	YDL192W	YDL160C	YDL170W	YDL063C
YCR010C	YDL188C	YDL159W	YDL149W	YDL058W		Gene cluster 3
YCR012W	YDL185W	YDL155W	YDL142C	YDL044C		GOID	TERM	CORRECTED_PVALUE		GOID	TERM	CORRECTED_PVALUE
YCR045C	YDL179W	YDL145C	YDL136W	YDL039C		GO:0009987	cellular process	5.92401e-23		GO:0003824	catalytic activity	1.86968e-13
YCR046C	YDL166C	YDL134C	YDL132W	YDL037C		GO:0008152	metabolic process	6.04396e-10		GO:0000166	nucleotide binding	1.00262e-06
YCR047C	YDL165W	YDL133W	YDL127W	YDL035C		GO:0065007	biological regulation	3.68801e-09		GO:0005488	binding	1.30818e-06
YCR048W	YDL156W	YDL130W-A	YDL122W	YDL030W		GO:0071840	cellular component organization or biogenesis	3.26955e-08		GO:0035639	purine ribonucleoside triphosphate binding	1.0388e-05
YCR051W	YDL150W	YDL125C	YDL121C	YDL028C		GO:0016043	cellular component organization	1.16984e-07		GO:0017076	purine nucleotide binding	1.05087e-05
YCR052W	YDL143W	YDL111C	YDL120W	YDL021W		GO:0044238	primary metabolic process	1.43694e-07		GO:0032553	ribonucleotide binding	1.25837e-05
YCR059C	YDL141W	YDL108W	YDL119C	YDL015C		GO:0050789	regulation of biological process	5.32466e-07		GO:0032555	purine ribonucleotide binding	1.25837e-05
YCR061W	YDL140C	YDL103C	YDL117W	YDL010W		GO:0006139	nucleobase, nucleoside, nucleotide and nucleic acid metabolic process	1.1857e-06		GO:0004674	protein serine/threonine kinase activity	8.78525e-05
YCR068W	YDL139C	YDL102W	YDL113C	YDL002C		GO:0006807	nitrogen compound metabolic process	1.25117e-06		GO:0016740	transferase activity	0.000204662
YCR069W	YDL137W	YDL100C	YDL107W	YDL001W		GO:0034641	cellular nitrogen compound metabolic process	1.80808e-06		GO:0004672	protein kinase activity	0.000349055
YCR072C	YDL135C	YDL099W	YDL104C	YDR005C		GO:0016070	RNA metabolic process	5.56589e-06		GO:0005524	ATP binding	0.000533835
YCR073W-A	YDL131W	YDL093W	YDL101C	YDR013W		GO:0044237	cellular metabolic process	9.42097e-06		GO:0032559	adenyl ribonucleotide binding	0.000637332
YCR076C	YDL130W	YDL088C	YDL076C	YDR014W		GO:0071841	cellular component organization or biogenesis at cellular level	2.3907e-05		GO:0016301	kinase activity	0.0007382
YCR077C	YDL129W	YDL085C-A	YDL070W	YDR016C		GO:0050794	regulation of cellular process	7.66733e-05		GO:0030554	adenyl nucleotide binding	0.000828863
YCR079W	YDL128W	YDL084W	YDL065C	YDR020C		GO:0051179	localization	0.00044538		GO:0016772	transferase activity, transferring phosphorus-containing groups	0.00350847
YCR084C	YDL126C	YDL080C	YDL045C	YDR021W		GO:0051234	establishment of localization	0.000863088
YCR086W	YDL124W	YDL079C	YDL040C	YDR022C		GO:0006810	transport	0.0011944
YCR087C-A	YDL109C	YDL072C	YDL027C	YDR026C		GO:0090304	nucleic acid metabolic process	0.00120852
YCR088W	YDL097C	YDL064W	YDL020C	YDR027C		GO:0071842	cellular component organization at cellular level	0.00229473
YCR105W	YDL067C	YDL060W	YDL018C	YDR030C		GO:0019222	regulation of metabolic process	0.00348673
YDL233W	YDL059C	YDL057W	YDL006W	YDR031W		GO:0044281	small molecule metabolic process	0.00470545
YDL230W	YDL053C	YDL056W	YDL003W	YDR034C		GO:0050896	response to stimulus	0.00621474
YDL229W	YDL051W	YDL054C	YDR002W	YDR057W		GO:0006793	phosphorus metabolic process	0.00652422
YDL226C	YDL045W-A	YDL043C	YDR004W	YDR060W		GO:0006796	phosphate metabolic process	0.00652422
YDL223C	YDL029W	YDL042C	YDR006C	YDR066C
YDL222C	YDL024C	YDL036C	YDR018C	YDR067C
YDL220C	YDL013W	YDL031W	YDR028C	YDR068W		Gene cluster 4
YDL218W	YDL012C	YDL025C	YDR045C	YDR069C		GOID	TERM	CORRECTED_PVALUE		GOID	TERM	CORRECTED_PVALUE
YDL217C	YDR003W	YDL019C	YDR051C	YDR071C		GO:0009987	cellular process	3.46508e-24		GO:0003824	catalytic activity	4.2942e-06
YDL213C	YDR007W	YDL017W	YDR052C	YDR078C		GO:0090304	nucleic acid metabolic process	5.74462e-08		GO:0030554	adenyl nucleotide binding	8.58317e-06
YDL198C	YDR009W	YDL007W	YDR056C	YDR080W		GO:0051716	cellular response to stimulus	5.06798e-07		GO:0017076	purine nucleotide binding	9.34339e-06
YDL186W	YDR014W-A	YDL005C	YDR058C	YDR081C		GO:0043170	macromolecule metabolic process	6.26834e-07		GO:0003677	DNA binding	1.77396e-05
YDL182W	YDR019C	YDL004W	YDR063W	YDR083W		GO:0008152	metabolic process	1.06675e-06		GO:0035639	purine ribonucleoside triphosphate binding	2.81191e-05
YDL181W	YDR025W	YDR001C	YDR065W	YDR089W		GO:0071841	cellular component organization or biogenesis at cellular level	1.6908e-06		GO:0005524	ATP binding	3.00684e-05
YDL174C	YDR033W	YDR011W	YDR075W	YDR097C		GO:0071840	cellular component organization or biogenesis	1.83838e-06		GO:0032553	ribonucleotide binding	3.3819e-05
YDL173W	YDR035W	YDR017C	YDR079W	YDR103W		GO:0006974	response to DNA damage stimulus	2.66432e-06		GO:0032555	purine ribonucleotide binding	3.3819e-05
YDL168W	YDR037W	YDR023W	YDR082W	YDR106W		GO:0044260	cellular macromolecule metabolic process	4.65062e-06		GO:0032559	adenyl ribonucleotide binding	3.66339e-05
YDL144C	YDR038C	YDR036C	YDR085C	YDR108W		GO:0006281	DNA repair	4.79736e-06		GO:0000166	nucleotide binding	6.39088e-05
YDL138W	YDR039C	YDR041W	YDR086C	YDR110W		GO:0071842	cellular component organization at cellular level	5.83468e-06		GO:0008094	DNA-dependent ATPase activity	0.000230586
YDL110C	YDR046C	YDR049W	YDR088C	YDR117C		GO:0044238	primary metabolic process	6.12701e-06		GO:0042623	ATPase activity, coupled	0.000358862
YDL095W	YDR054C	YDR059C	YDR090C	YDR118W		GO:0050896	response to stimulus	8.36622e-06		GO:0016887	ATPase activity	0.00188442
YDL087C	YDR055W	YDR062W	YDR096W	YDR125C		GO:0044237	cellular metabolic process	8.68803e-06		GO:0004386	helicase activity	0.00247998
YDL086W	YDR061W	YDR076W	YDR101C	YDR132C		GO:0006139	nucleobase, nucleoside, nucleotide and nucleic acid metabolic process	1.01677e-05		GO:0016462	pyrophosphatase activity	0.00464215
YDL085W	YDR072C	YDR087C	YDR104C	YDR137W		GO:0016043	cellular component organization	1.05159e-05		GO:0016817	hydrolase activity, acting on acid anhydrides	0.00464215
YDL083C	YDR074W	YDR091C	YDR119W	YDR138W		GO:0065007	biological regulation	1.16129e-05		GO:0016818	hydrolase activity, acting on acid anhydrides, in phosphorus-containing anhydrides	0.00464215
YDL081C	YDR084C	YDR098C	YDR124W	YDR141C		GO:0006807	nitrogen compound metabolic process	0.000239806		GO:0017111	nucleoside-triphosphatase activity	0.00556229
YDL078C	YDR092W	YDR099W	YDR131C	YDR147W		GO:0034641	cellular nitrogen compound metabolic process	0.000334586		GO:0016740	transferase activity	0.00795778
YDL066W	YDR093W	YDR105C	YDR135C	YDR150W		GO:0033554	cellular response to stress	0.000490614
YDL055C	YDR109C	YDR107C	YDR145W	YDR159W		GO:0006464	protein modification process	0.000598354
YDL052C	YDR111C	YDR122W	YDR146C	YDR164C		GO:0050789	regulation of biological process	0.000670375
YDL049C	YDR113C	YDR128W	YDR151C	YDR165W		GO:0006996	organelle organization	0.000686064
YDL048C	YDR116C	YDR129C	YDR160W	YDR166C		GO:0050794	regulation of cellular process	0.00069084
YDL047W	YDR120C	YDR130C	YDR170C	YDR168W		GO:0016070	RNA metabolic process	0.000766982
YDL046W	YDR121W	YDR140W	YDR175C	YDR173C		GO:0006302	double-strand break repair	0.0067167
YDL033C	YDR127W	YDR142C	YDR195W	YDR179W-A		GO:0035556	intracellular signal transduction	0.00799275
YDL022W	YDR148C	YDR144C	YDR196C	YDR180W		GO:0031323	regulation of cellular metabolic process	0.00929383
YDL014W	YDR163W	YDR152W	YDR200C	YDR181C		GO:0032774	RNA biosynthetic process	0.00931513
YDL008W	YDR169C	YDR153C	YDR202C	YDR182W
YDR032C	YDR174W	YDR161W	YDR205W	YDR183W
YDR044W	YDR186C	YDR162C	YDR206W	YDR184C		Gene cluster 5
YDR047W	YDR190C	YDR167W	YDR208W	YDR194C		GOID	TERM	CORRECTED_PVALUE		GOID	TERM	CORRECTED_PVALUE
YDR050C	YDR191W	YDR176W	YDR218C	YDR197W		GO:0006996	organelle organization	6.63468e-28		GO:0005085	guanyl-nucleotide exchange factor activity	0.00113185
YDR070C	YDR213W	YDR177W	YDR221W	YDR198C		GO:0007049	cell cycle	1.39363e-27		GO:0003690	double-stranded DNA binding	0.0015794
YDR077W	YDR233C	YDR189W	YDR227W	YDR211W		GO:0022402	cell cycle process	1.94878e-26		GO:0003774	motor activity	0.00333932
YDR123C	YDR236C	YDR201W	YDR228C	YDR216W		GO:0071841	cellular component organization or biogenesis at cellular level	3.4413e-25		GO:0043566	structure-specific DNA binding	0.0048004
YDR143C	YDR261C	YDR212W	YDR243C	YDR217C		GO:0071840	cellular component organization or biogenesis	8.37308e-25		GO:0005515	protein binding	0.00612789
YDR155C	YDR264C	YDR222W	YDR244W	YDR219C		GO:0071842	cellular component organization at cellular level	9.97652e-25		GO:0030983	mismatched DNA binding	0.00679934
YDR156W	YDR267C	YDR223W	YDR247W	YDR224C		GO:0022403	cell cycle phase	1.63835e-23		GO:0030234	enzyme regulator activity	0.00763302
YDR158W	YDR273W	YDR225W	YDR251W	YDR235W		GO:0000279	M phase	2.74164e-23
YDR171W	YDR277C	YDR237W	YDR252W	YDR240C		GO:0016043	cellular component organization	5.99543e-22
YDR172W	YDR284C	YDR238C	YDR253C	YDR245W		GO:0051641	cellular localization	1.28288e-18
YDR178W	YDR287W	YDR239C	YDR257C	YDR249C		GO:0009987	cellular process	1.52075e-15
YDR185C	YDR297W	YDR242W	YDR262W	YDR254W		GO:0033036	macromolecule localization	4.98479e-15
YDR188W	YDR298C	YDR248C	YDR263C	YDR255C		GO:0008104	protein localization	8.22382e-15
YDR192C	YDR309C	YDR258C	YDR265W	YDR259C		GO:0090304	nucleic acid metabolic process	5.45778e-14
YDR204W	YDR310C	YDR266C	YDR272W	YDR275W		GO:0051649	establishment of localization in cell	8.31514e-14
YDR207C	YDR313C	YDR268W	YDR292C	YDR282C		GO:0007126	meiosis	1.65389e-13
YDR214W	YDR329C	YDR270W	YDR295C	YDR283C		GO:0051327	M phase of meiotic cell cycle	1.65389e-13
YDR226W	YDR345C	YDR279W	YDR299W	YDR285W		GO:0046907	intracellular transport	1.6638e-13
YDR229W	YDR347W	YDR280W	YDR301W	YDR288W		GO:0048193	Golgi vesicle transport	1.86089e-13
YDR231C	YDR354W	YDR293C	YDR311W	YDR289C		GO:0051321	meiotic cell cycle	4.34884e-13
YDR232W	YDR363W-A	YDR300C	YDR322W	YDR291W		GO:0007067	mitosis	1.27028e-12
YDR234W	YDR375C	YDR321W	YDR322C-A	YDR303C		GO:0000280	nuclear division	2.37769e-12
YDR246W	YDR389W	YDR339C	YDR334W	YDR305C		GO:0000278	mitotic cell cycle	2.78805e-12
YDR256C	YDR394W	YDR341C	YDR338C	YDR306C		GO:0051276	chromosome organization	5.22282e-12
YDR260C	YDR398W	YDR349C	YDR346C	YDR307W		GO:0045184	establishment of protein localization	5.64613e-12
YDR294C	YDR399W	YDR368W	YDR352W	YDR308C		GO:0016192	vesicle-mediated transport	6.99198e-12
YDR296W	YDR404C	YDR376W	YDR358W	YDR314C		GO:0015031	protein transport	8.91728e-12
YDR304C	YDR406W	YDR380W	YDR359C	YDR315C		GO:0048285	organelle fission	9.93235e-12
YDR328C	YDR420W	YDR381W	YDR361C	YDR316W		GO:0000226	microtubule cytoskeleton organization	1.82917e-11
YDR348C	YDR438W	YDR392W	YDR362C	YDR317W		GO:0007017	microtubule-based process	2.62295e-11
YDR353W	YDR441C	YDR397C	YDR364C	YDR318W		GO:0007059	chromosome segregation	8.05441e-11
YDR382W	YDR444W	YDR400W	YDR365C	YDR320C		GO:0000087	M phase of mitotic cell cycle	1.06604e-10
YDR384C	YDR450W	YDR402C	YDR373W	YDR323C		GO:0006139	nucleobase, nucleoside, nucleotide and nucleic acid metabolic process	5.82567e-10
YDR385W	YDR451C	YDR409W	YDR377W	YDR324C		GO:0070727	cellular macromolecule localization	1.63415e-09
YDR388W	YDR454C	YDR412W	YDR378C	YDR325W		GO:0048284	organelle fusion	3.341e-09
YDR405W	YDR460W	YDR415C	YDR379W	YDR326C		GO:0007034	vacuolar transport	5.68698e-09
YDR408C	YDR463W	YDR423C	YDR387C	YDR331W		GO:0007127	meiosis I	1.26387e-08
YDR411C	YDR471W	YDR429C	YDR391C	YDR332W		GO:0051301	cell division	1.26813e-08
YDR418W	YDR475C	YDR430C	YDR393W	YDR333C		GO:0007010	cytoskeleton organization	1.31876e-08
YDR432W	YDR478W	YDR435C	YDR403W	YDR336W		GO:0044260	cellular macromolecule metabolic process	1.48874e-08
YDR436W	YDR483W	YDR447C	YDR419W	YDR337W		GO:0043170	macromolecule metabolic process	1.6432e-08
YDR453C	YDR490C	YDR448W	YDR421W	YDR350C		GO:0034613	cellular protein localization	1.69328e-08
YDR462W	YDR492W	YDR452W	YDR422C	YDR351W		GO:0050794	regulation of cellular process	1.39086e-07
YDR476C	YDR493W	YDR459C	YDR424C	YDR356W		GO:0006464	protein modification process	1.68024e-07
YDR481C	YDR498C	YDR464W	YDR437W	YDR357C		GO:0006974	response to DNA damage stimulus	1.73e-07
YDR487C	YDR502C	YDR465C	YDR443C	YDR363W		GO:0016070	RNA metabolic process	2.25205e-07
YDR488C	YDR506C	YDR466W	YDR456W	YDR367W		GO:0051716	cellular response to stimulus	2.53052e-07
YDR497C	YDR508C	YDR468C	YDR470C	YDR369C		GO:0006259	DNA metabolic process	2.9101e-07
YDR516C	YDR530C	YDR472W	YDR479C	YDR370C		GO:0050789	regulation of biological process	4.54331e-07
YDR517W	YDR536W	YDR477W	YDR485C	YDR371W		GO:0006892	post-Golgi vesicle-mediated transport	5.18425e-07
YDR519W	YDR538W	YDR480W	YDR486C	YDR372C		GO:0006891	intra-Golgi vesicle-mediated transport	6.03146e-07
YDR524C-B	YEL071W	YDR501W	YDR500C	YDR374C		GO:0006904	vesicle docking involved in exocytosis	9.62181e-07
YDR533C	YEL063C	YDR505C	YDR507C	YDR383C		GO:0032258	CVT pathway	1.17593e-06
YDR534C	YEL056W	YDR513W	YDR510W	YDR386W		GO:0000819	sister chromatid segregation	1.77332e-06
YEL066W	YEL043W	YDR514C	YDR518W	YDR390C		GO:0006886	intracellular protein transport	3.15628e-06
YEL060C	YEL042W	YDR527W	YDR523C	YDR395W		GO:0006281	DNA repair	4.43871e-06
YEL058W	YEL040W	YDR539W	YDR528W	YDR407C		GO:0033554	cellular response to stress	4.99701e-06
YEL052W	YEL039C	YEL073C	YDR529C	YDR416W		GO:0051179	localization	6.52183e-06
YEL050C	YEL030W	YEL065W	YEL057C	YDR425W		GO:0000070	mitotic sister chromatid segregation	7.32587e-06
YEL047C	YEL024W	YEL031W	YEL055C	YDR427W		GO:0022406	membrane docking	7.96658e-06
YEL046C	YEL021W	YEL026W	YEL041W	YDR428C		GO:0006623	protein targeting to vacuole	1.04024e-05
YEL044W	YEL018W	YEL019C	YEL029C	YDR434W		GO:0072665	protein localization to vacuole	1.04024e-05
YEL038W	YEL016C	YEL015W	YEL025C	YDR439W		GO:0072666	establishment of protein localization to vacuole	1.04024e-05
YEL037C	YEL011W	YEL006W	YEL023C	YDR440W		GO:0006906	vesicle fusion	1.56874e-05
YEL036C	YEL009C	YER003C	YER002W	YDR446W		GO:0065007	biological regulation	1.70062e-05
YEL034W	YEL002C	YER009W	YER007C-A	YDR449C		GO:0007051	spindle organization	3.77351e-05
YEL032W	YEL001C	YER011W	YER013W	YDR457W		GO:0048278	vesicle docking	3.80174e-05
YEL027W	YER005W	YER015W	YER032W	YDR458C		GO:0033365	protein localization to organelle	3.83627e-05
YEL020W-A	YER010C	YER026C	YER037W	YDR469W		GO:0007131	reciprocal meiotic recombination	5.97905e-05
YEL020C	YER016W	YER033C	YER041W	YDR473C		GO:0034641	cellular nitrogen compound metabolic process	6.61292e-05
YEL017W	YER024W	YER047C	YER050C	YDR484W		GO:0006807	nitrogen compound metabolic process	6.96294e-05
YER004W	YER027C	YER048C	YER059W	YDR489W		GO:0009057	macromolecule catabolic process	7.72542e-05
YER014W	YER029C	YER049W	YER064C	YDR494W		GO:0044265	cellular macromolecule catabolic process	8.51065e-05
YER017C	YER036C	YER052C	YER075C	YDR495C		GO:0031023	microtubule organizing center organization	0.000171908
YER018C	YER040W	YER053C	YER077C	YDR496C		GO:0051300	spindle pole body organization	0.000171908
YER019W	YER044C	YER054C	YER079W	YDR499W		GO:0016197	endosome transport	0.00017529
YER020W	YER045C	YER061C	YER080W	YDR515W		GO:0016071	mRNA metabolic process	0.000196817
YER023W	YER046W	YER068W	YER081W	YDR520C		GO:0007031	peroxisome organization	0.000288383
YER025W	YER055C	YER069W	YER087W	YDR522C		GO:0006944	cellular membrane fusion	0.000338878
YER028C	YER060W	YER078C	YER093C	YDR524C		GO:0061025	membrane fusion	0.000338878
YER031C	YER060W-A	YER090W	YER098W	YDR531W		GO:0070192	chromosome organization involved in meiosis	0.000363617
YER034W	YER063W	YER096W	YER113C	YDR532C		GO:0016237	microautophagy	0.000468264
YER035W	YER067W	YER099C	YER123W	YEL072W		GO:0034727	piecemeal microautophagy of nucleus	0.000570557
YER039C	YER070W	YER101C	YER130C	YEL064C		GO:0043412	macromolecule modification	0.000780483
YER043C	YER072W	YER110C	YER132C	YEL062W		GO:0006896	Golgi to vacuole transport	0.000823091
YER057C	YER085C	YER114C	YER136W	YEL061C		GO:0007052	mitotic spindle organization	0.000855306
YER062C	YER086W	YER118C	YER140W	YEL053C		GO:0035493	SNARE complex assembly	0.00172006
YER065C	YER091C	YER122C	YER168C	YEL051W		GO:0016050	vesicle organization	0.00182313
YER073W	YER100W	YER127W	YER172C	YEL048C		GO:0016044	cellular membrane organization	0.00219011
YER076C	YER104W	YER128W	YER173W	YEL022W		GO:0061024	membrane organization	0.00219011
YER082C	YER107C	YER129W	YER179W	YEL013W		GO:0050896	response to stimulus	0.00227267
YER083C	YER109C	YER131W	YER183C	YEL012W		GO:0006351	transcription, DNA-dependent	0.00265411
YER087C-B	YER116C	YER149C	YER184C	YEL007W		GO:0032774	RNA biosynthetic process	0.00315602
YER088C	YER125W	YER151C	YFL048C	YEL003W		GO:0070647	protein modification by small protein conjugation or removal	0.00335466
YER089C	YER126C	YER162C	YFL047W	YER001W		GO:0044248	cellular catabolic process	0.00392961
YER093C-A	YER141W	YER164W	YFL024C	YER006W		GO:0044085	cellular component biogenesis	0.00395039
YER095W	YER144C	YER166W	YFL007W	YER007W		GO:0006310	DNA recombination	0.00405398
YER103W	YER148W	YER175C	YFL004W	YER008C		GO:0006397	mRNA processing	0.00447747
YER119C	YER161C	YFL050C	YFL002C	YER012W		GO:0006325	chromatin organization	0.00563261
YER120W	YER167W	YFL040W	YFR005C	YER021W		GO:0006396	RNA processing	0.00708962
YER134C	YER169W	YFL036W	YFR007W	YER022W		GO:0006605	protein targeting	0.00792417
YER143W	YER170W	YFL033C	YFR010W	YER030W		GO:0006511	ubiquitin-dependent protein catabolic process	0.00837115
YER145C	YER176W	YFL028C	YFR013W	YER038C		GO:0019941	modification-dependent protein catabolic process	0.00837115
YER146W	YER182W	YFL009W	YFR041C	YER042W		GO:0051234	establishment of localization	0.00842873
YER147C	YFL060C	YFL001W	YFR043C	YER051W		GO:0031323	regulation of cellular metabolic process	0.00859902
YER150W	YFL055W	YFR006W	YGL252C	YER071C		GO:0051028	mRNA transport	0.0090501
YER152C	YFL052W	YFR009W	YGL247W	YER092W
YER154W	YFL051C	YFR011C	YGL244W	YER105C
YER156C	YFL049W	YFR016C	YGL231C	YER106W
YER158C	YFL045C	YFR019W	YGL224C	YER111C
YER159C	YFL042C	YFR030W	YGL215W	YER112W
YER163C	YFL041W	YFR038W	YGL206C	YER124C
YER165W	YFL034C-B	YFR048W	YGL201C	YER133W
YER177W	YFL034W	YFR050C	YGL195W	YER137C
YER178W	YFL029C	YGL256W	YGL194C	YER139C
YER187W	YFL023W	YGL254W	YGL176C	YER142C
YFL058W	YFL013C	YGL248W	YGL175C	YER155C
YFL054C	YFL005W	YGL245W	YGL174W	YER157W
YFL053W	YFR003C	YGL242C	YGL170C	YER171W
YFL044C	YFR004W	YGL228W	YGL155W	YER174C
YFL039C	YFR014C	YGL207W	YGL154C	YER180C
YFL038C	YFR021W	YGL205W	YGL150C	YER185W
YFL037W	YFR022W	YGL203C	YGL142C	YFL046W
YFL031W	YFR027W	YGL197W	YGL140C	YFL034C-A
YFL030W	YFR045W	YGL196W	YGL139W	YFL027C
YFL022C	YFR046C	YGL192W	YGL136C	YFL026W
YFL021W	YGL240W	YGL179C	YGL133W	YFL025C
YFL018C	YGL237C	YGL173C	YGL129C	YFL008W
YFL017C	YGL225W	YGL169W	YGL124C	YFL003C
YFL016C	YGL222C	YGL167C	YGL119W	YFR001W
YFL014W	YGL219C	YGL156W	YGL117W	YFR002W
YFL011W	YGL216W	YGL153W	YGL115W	YFR008W
YFL010C	YGL211W	YGL144C	YGL113W	YFR023W
YFR012W-A	YGL209W	YGL134W	YGL112C	YFR031C
YFR015C	YGL202W	YGL130W	YGL107C	YFR039C
YFR017C	YGL191W	YGL116W	YGL101W	YFR040W
YFR018C	YGL189C	YGL111W	YGL098W	YFR052W
YFR024C-A	YGL186C	YGL104C	YGL094C	YGL257C
YFR025C	YGL185C	YGL103W	YGL083W	YGL251C
YFR028C	YGL184C	YGL100W	YGL081W	YGL249W
YFR029W	YGL181W	YGL099W	YGL079W	YGL246C
YFR031C-A	YGL172W	YGL093W	YGL076C	YGL243W
YFR032C	YGL163C	YGL092W	YGL075C	YGL241W
YFR033C	YGL162W	YGL085W	YGL067W	YGL238W
YFR034C	YGL158W	YGL082W	YGL057C	YGL233W
YFR036W	YGL157W	YGL078C	YGL050W	YGL232W
YFR037C	YGL146C	YGL071W	YGL043W	YGL229C
YFR044C	YGL143C	YGL049C	YGL030W	YGL227W
YFR047C	YGL137W	YGL040C	YGL027C	YGL223C
YFR051C	YGL128C	YGL038C	YGL015C	YGL213C
YFR053C	YGL121C	YGL029W	YGL013C	YGL190C
YFR055W	YGL120C	YGL028C	YGL002W	YGL183C
YGL261C	YGL114W	YGL020C	YGR002C	YGL180W
YGL258W	YGL108C	YGL014W	YGR005C	YGL178W
YGL255W	YGL096W	YGL011C	YGR006W	YGL171W
YGL253W	YGL091C	YGL004C	YGR009C	YGL164C
YGL250W	YGL087C	YGL001C	YGR020C	YGL160W
YGL236C	YGL073W	YGR013W	YGR024C	YGL159W
YGL234W	YGL068W	YGR023W	YGR027C	YGL151W
YGL221C	YGL066W	YGR026W	YGR033C	YGL145W
YGL220W	YGL064C	YGR029W	YGR034W	YGL141W
YGL212W	YGL058W	YGR032W	YGR036C	YGL138C
YGL210W	YGL056C	YGR041W	YGR040W	YGL131C
YGL208W	YGL055W	YGR042W	YGR046W	YGL110C
YGL200C	YGL051W	YGR043C	YGR052W	YGL095C
YGL187C	YGL048C	YGR058W	YGR053C	YGL090W
YGL166W	YGL045W	YGR060W	YGR056W	YGL086W
YGL161C	YGL039W	YGR061C	YGR059W	YGL084C
YGL148W	YGL031C	YGR065C	YGR067C	YGL080W
YGL147C	YGL026C	YGR082W	YGR076C	YGL065C
YGL127C	YGL018C	YGR084C	YGR083C	YGL061C
YGL125W	YGL017W	YGR092W	YGR095C	YGL060W
YGL123W	YGL012W	YGR094W	YGR099W	YGL059W
YGL122C	YGL009C	YGR110W	YGR100W	YGL054C
YGL106W	YGL003C	YGR126W	YGR104C	YGL036W
YGL105W	YGR007W	YGR130C	YGR111W	YGL033W
YGL097W	YGR010W	YGR132C	YGR122W	YGL021W
YGL089C	YGR012W	YGR135W	YGR125W	YGL016W
YGL077C	YGR014W	YGR136W	YGR127W	YGL005C
YGL062W	YGR017W	YGR143W	YGR129W	YGR001C
YGL047W	YGR019W	YGR145W	YGR149W	YGR003W
YGL044C	YGR038W	YGR152C	YGR154C	YGR004W
YGL037C	YGR044C	YGR153W	YGR158C	YGR015C
YGL035C	YGR048W	YGR162W	YGR171C	YGR016W
YGL025C	YGR049W	YGR165W	YGR188C	YGR028W
YGL023C	YGR055W	YGR169C	YGR196C	YGR030C
YGL022W	YGR062C	YGR172C	YGR199W	YGR035C
YGL019W	YGR066C	YGR173W	YGR200C	YGR047C
YGL008C	YGR077C	YGR186W	YGR206W	YGR057C
YGR008C	YGR080W	YGR193C	YGR207C	YGR070W
YGR021W	YGR086C	YGR194C	YGR212W	YGR071C
YGR031W	YGR088W	YGR213C	YGR215W	YGR072W
YGR037C	YGR097W	YGR214W	YGR217W	YGR075C
YGR054W	YGR102C	YGR220C	YGR232W	YGR081C
YGR068C	YGR113W	YGR221C	YGR236C	YGR089W
YGR078C	YGR118W	YGR224W	YGR237C	YGR090W
YGR079W	YGR147C	YGR225W	YGR252W	YGR091W
YGR085C	YGR155W	YGR229C	YGR253C	YGR093W
YGR087C	YGR156W	YGR234W	YGR264C	YGR098C
YGR096W	YGR167W	YGR238C	YGR271W	YGR103W
YGR101W	YGR169C-A	YGR245C	YGR274C	YGR106C
YGR112W	YGR175C	YGR246C	YGR275W	YGR108W
YGR119C	YGR177C	YGR249W	YGR276C	YGR109C
YGR121C	YGR178C	YGR255C	YGR281W	YGR116W
YGR124W	YGR180C	YGR258C	YGR283C	YGR117C
YGR144W	YGR181W	YGR263C	YHL039W	YGR120C
YGR148C	YGR185C	YGR266W	YHL030W	YGR123C
YGR159C	YGR189C	YGR267C	YHL023C	YGR128C
YGR161C	YGR191W	YGR270W	YHL022C	YGR134W
YGR174C	YGR195W	YGR284C	YHL017W	YGR140W
YGR192C	YGR205W	YGR288W	YHL010C	YGR146C
YGR197C	YGR208W	YGR289C	YHL003C	YGR150C
YGR201C	YGR209C	YHL040C	YHL002W	YGR157W
YGR202C	YGR223C	YHL038C	YHR001W	YGR163W
YGR204W	YGR231C	YHL024W	YHR003C	YGR166W
YGR210C	YGR240C	YHL021C	YHR004C	YGR168C
YGR211W	YGR241C	YHR005C	YHR005C-A	YGR170W
YGR235C	YGR244C	YHR014W	YHR011W	YGR179C
YGR239C	YGR251W	YHR018C	YHR012W	YGR184C
YGR243W	YGR257C	YHR027C	YHR013C	YGR187C
YGR247W	YGR260W	YHR030C	YHR022C	YGR198W
YGR248W	YGR262C	YHR036W	YHR029C	YGR216C
YGR254W	YGR277C	YHR037W	YHR035W	YGR218W
YGR256W	YGR286C	YHR039C	YHR045W	YGR222W
YGR279C	YGR287C	YHR039C-A	YHR046C	YGR227W
YGR280C	YGR292W	YHR047C	YHR060W	YGR233C
YGR282C	YHL036W	YHR059W	YHR063C	YGR250C
YGR285C	YHL034C	YHR067W	YHR065C	YGR261C
YGR294W	YHL029C	YHR071W	YHR066W	YGR271C-A
YHL043W	YHL019C	YHR073W	YHR075C	YGR273C
YHL032C	YHL016C	YHR080C	YHR103W	YGR278W
YHL031C	YHL008C	YHR084W	YHR109W	YHL044W
YHL028W	YHL007C	YHR085W	YHR110W	YHL035C
YHL027W	YHL004W	YHR090C	YHR114W	YHL014C
YHL026C	YHL001W	YHR098C	YHR118C	YHL013C
YHL025W	YHR006W	YHR111W	YHR120W	YHL012W
YHL020C	YHR007C	YHR117W	YHR121W	YHL011C
YHL018W	YHR009C	YHR122W	YHR123W	YHL009C
YHL015W	YHR016C	YHR126C	YHR124W	YHR001W-A
YHR008C	YHR024C	YHR128W	YHR138C	YHR002W
YHR019C	YHR028C	YHR129C	YHR143W-A	YHR015W
YHR020W	YHR031C	YHR131C	YHR148W	YHR017W
YHR025W	YHR043C	YHR133C	YHR149C	YHR023W
YHR026W	YHR044C	YHR143W	YHR151C	YHR038W
YHR032W	YHR049W	YHR147C	YHR153C	YHR051W
YHR033W	YHR061C	YHR150W	YHR154W	YHR052W
YHR034C	YHR064C	YHR152W	YHR164C	YHR056C
YHR040W	YHR068W	YHR158C	YHR166C	YHR077C
YHR041C	YHR069C	YHR160C	YHR170W	YHR078W
YHR042W	YHR074W	YHR165C	YHR182W	YHR079C
YHR048W	YHR076W	YHR201C	YHR185C	YHR081W
YHR050W	YHR086W	YHR202W	YHR186C	YHR082C
YHR057C	YHR091C	YIL156W	YHR187W	YHR088W
YHR058C	YHR092C	YIL146C	YHR197W	YHR099W
YHR062C	YHR100C	YIL140W	YHR207C	YHR101C
YHR070W	YHR102W	YIL133C	YIL166C	YHR119W
YHR072W	YHR104W	YIL127C	YIL161W	YHR132W-A
YHR083W	YHR105W	YIL124W	YIL151C	YHR140W
YHR087W	YHR106W	YIL120W	YIL147C	YHR141C
YHR089C	YHR107C	YIL117C	YIL132C	YHR144C
YHR094C	YHR108W	YIL115C	YIL126W	YHR155W
YHR096C	YHR112C	YIL112W	YIL110W	YHR156C
YHR097C	YHR127W	YIL111W	YIL105C	YHR157W
YHR113W	YHR132C	YIL090W	YIL104C	YHR167W
YHR115C	YHR134W	YIL085C	YIL092W	YHR171W
YHR116W	YHR136C	YIL084C	YIL091C	YHR172W
YHR135C	YHR137W	YIL079C	YIL088C	YHR184W
YHR139C	YHR142W	YIL075C	YIL083C	YHR196W
YHR146W	YHR159W	YIL072W	YIL076W	YHR209W
YHR161C	YHR168W	YIL044C	YIL074C	YIL159W
YHR162W	YHR169W	YIL039W	YIL070C	YIL149C
YHR163W	YHR177W	YIL036W	YIL052C	YIL144W
YHR174W	YHR178W	YIL034C	YIL045W	YIL139C
YHR176W	YHR190W	YIL030C	YIL040W	YIL138C
YHR179W	YHR191C	YIL021W	YIL038C	YIL130W
YHR188C	YHR192W	YIL019W	YIL037C	YIL129C
YHR193C	YHR195W	YIL013C	YIL017C	YIL128W
YHR194W	YHR204W	YIL011W	YIL014W	YIL119C
YHR199C	YHR205W	YIL010W	YIL007C	YIL107C
YHR200W	YHR206W	YIL008W	YIL005W	YIL103W
YHR208W	YHR210C	YIR011C	YIL002W-A	YIL097W
YHR214W	YIL169C	YIR023W	YIR002C	YIL096C
YHR216W	YIL162W	YIR031C	YIR004W	YIL095W
YIL164C	YIL152W	YIR039C	YIR008C	YIL073C
YIL160C	YIL150C	YIR042C	YIR033W	YIL071C
YIL158W	YIL145C	YJL222W	YJL209W	YIL068C
YIL157C	YIL143C	YJL218W	YJL206C	YIL050W
YIL155C	YIL137C	YJL216C	YJL197W	YIL048W
YIL154C	YIL131C	YJL208C	YJL177W	YIL035C
YIL153W	YIL125W	YJL191W	YJL168C	YIL031W
YIL142W	YIL122W	YJL187C	YJL166W	YIL027C
YIL136W	YIL121W	YJL183W	YJL156C	YIL026C
YIL135C	YIL118W	YJL176C	YJL154C	YIL004C
YIL134W	YIL116W	YJL173C	YJL149W	YIL002C
YIL123W	YIL109C	YJL165C	YJL147C	YIL001W
YIL114C	YIL106W	YJL163C	YJL140W	YIR005W
YIL113W	YIL102C	YJL161W	YJL137C	YIR024C
YIL108W	YIL098C	YJL157C	YJL132W	YIR025W
YIL099W	YIL094C	YJL146W	YJL129C	YIR030C
YIL093C	YIL078W	YJL141C	YJL110C	YJL207C
YIL087C	YIL077C	YJL139C	YJL105W	YJL204C
YIL065C	YIL069C	YJL136C	YJL103C	YJL203W
YIL064W	YIL067C	YJL125C	YJL099W	YJL201W
YIL062C	YIL066C	YJL123C	YJL097W	YJL193W
YIL057C	YIL063C	YJL122W	YJL092W	YJL189W
YIL053W	YIL061C	YJL112W	YJL084C	YJL181W
YIL051C	YIL056W	YJL104W	YJL073W	YJL180C
YIL047C	YIL055C	YJL102W	YJL072C	YJL179W
YIL046W	YIL020C	YJL101C	YJL071W	YJL162C
YIL043C	YIL016W	YJL095W	YJL059W	YJL155C
YIL042C	YIL015W	YJL093C	YJL057C	YJL148W
YIL041W	YIL009W	YJL082W	YJL053W	YJL131C
YIL033C	YIL003W	YJL081C	YJL051W	YJL111W
YIL024C	YIR001C	YJL080C	YJL033W	YJL109C
YIL023C	YIR003W	YJL069C	YJL029C	YJL106W
YIL022W	YIR006C	YJL056C	YJL023C	YJL098W
YIL018W	YIR007W	YJL050W	YJL016W	YJL096W
YIL006W	YIR010W	YJL044C	YJL013C	YJL094C
YIR012W	YIR019C	YJL030W	YJL012C	YJL091C
YIR013C	YIR021W	YJL019W	YJL011C	YJL090C
YIR016W	YIR022W	YJL014W	YJL005W	YJL089W
YIR017C	YIR026C	YJL003W	YJL001W	YJL088W
YIR018W	YIR028W	YJL002C	YJR004C	YJL087C
YIR027C	YIR029W	YJR005C-A	YJR007W	YJL085W
YIR032C	YIR034C	YJR006W	YJR036C	YJL074C
YIR035C	YIR038C	YJR008W	YJR039W	YJL070C
YIR036C	YJL214W	YJR010W	YJR043C	YJL058C
YIR037W	YJL213W	YJR013W	YJR050W	YJL049W
YJL219W	YJL200C	YJR035W	YJR052W	YJL047C
YJL217W	YJL198W	YJR040W	YJR053W	YJL046W
YJL212C	YJL194W	YJR051W	YJR058C	YJL039C
YJL190C	YJL192C	YJR057W	YJR061W	YJL038C
YJL184W	YJL186W	YJR067C	YJR066W	YJL036W
YJL174W	YJL185C	YJR076C	YJR098C	YJL031C
YJL170C	YJL178C	YJR084W	YJR099W	YJL024C
YJL160C	YJL172W	YJR092W	YJR100C	YJL010C
YJL159W	YJL171C	YJR093C	YJR106W	YJL006C
YJL158C	YJL167W	YJR101W	YJR107W	YJR002W
YJL151C	YJL164C	YJR111C	YJR109C	YJR003C
YJL145W	YJL153C	YJR117W	YJR110W	YJR005W
YJL143W	YJL134W	YJR122W	YJR119C	YJR011C
YJL133C-A	YJL133W	YJR124C	YJR132W	YJR012C
YJL121C	YJL130C	YJR125C	YJR136C	YJR022W
YJL116C	YJL128C	YJR126C	YJR137C	YJR030C
YJL100W	YJL127C	YJR130C	YJR142W	YJR031C
YJL083W	YJL126W	YJR133W	YJR152W	YJR032W
YJL079C	YJL124C	YJR139C	YKL203C	YJR033C
YJL078C	YJL117W	YKL221W	YKL201C	YJR041C
YJL068C	YJL115W	YKL220C	YKL196C	YJR042W
YJL066C	YJL108C	YKL216W	YKL180W	YJR054W
YJL065C	YJL076W	YKL215C	YKL174C	YJR062C
YJL063C	YJL062W	YKL214C	YKL161C	YJR082C
YJL055W	YJL060W	YKL213C	YKL155C	YJR086W
YJL052W	YJL054W	YKL206C	YKL154W	YJR088C
YJL042W	YJL048C	YKL197C	YKL143W	YJR089W
YJL026W	YJL035C	YKL195W	YKL140W	YJR090C
YJL020C	YJL034W	YKL194C	YKL137W	YJR094C
YJR009C	YJL025W	YKL184W	YKL130C	YJR097W
YJR015W	YJL008C	YKL176C	YKL122C	YJR102C
YJR016C	YJR001W	YKL173W	YKL121W	YJR108W
YJR017C	YJR014W	YKL172W	YKL119C	YJR118C
YJR019C	YJR025C	YKL168C	YKL117W	YJR134C
YJR021C	YJR034W	YKL160W	YKL114C	YJR135C
YJR024C	YJR046W	YKL159C	YKL104C	YJR138W
YJR045C	YJR049C	YKL157W	YKL101W	YJR140C
YJR047C	YJR056C	YKL144C	YKL099C	YJR141W
YJR048W	YJR063W	YKL132C	YKL089W	YJR149W
YJR059W	YJR064W	YKL129C	YKL082C	YKL222C
YJR060W	YJR065C	YKL124W	YKL080W	YKL209C
YJR069C	YJR068W	YKL120W	YKL077W	YKL205W
YJR070C	YJR075W	YKL113C	YKL075C	YKL193C
YJR072C	YJR080C	YKL112W	YKL073W	YKL189W
YJR073C	YJR083C	YKL109W	YKL065C	YKL188C
YJR074W	YJR085C	YKL108W	YKL064W	YKL179C
YJR077C	YJR091C	YKL106W	YKL049C	YKL178C
YJR078W	YJR095W	YKL105C	YKL047W	YKL167C
YJR096W	YJR127C	YKL095W	YKL042W	YKL165C
YJR103W	YJR129C	YKL091C	YKL041W	YKL162C
YJR104C	YJR131W	YKL090W	YKL034W	YKL149C
YJR105W	YJR143C	YKL088W	YKL028W	YKL142W
YJR112W	YJR145C	YKL078W	YKL017C	YKL139W
YJR113C	YJR150C	YKL071W	YKL013C	YKL135C
YJR116W	YJR151C	YKL068W-A	YKL012W	YKL134C
YJR121W	YJR153W	YKL067W	YKL010C	YKL133C
YJR123W	YJR154W	YKL062W	YKL009W	YKL126W
YJR144W	YJR158W	YKL055C	YKL008C	YKL125W
YJR147W	YKL217W	YKL054C	YKL005C	YKL100C
YJR148W	YKL212W	YKL050C	YKL001C	YKL092C
YJR159W	YKL210W	YKL048C	YKR006C	YKL079W
YKL218C	YKL207W	YKL045W	YKR010C	YKL072W
YKL211C	YKL204W	YKL039W	YKR011C	YKL063C
YKL208W	YKL190W	YKL026C	YKR016W	YKL061W
YKL198C	YKL185W	YKL020C	YKR017C	YKL057C
YKL192C	YKL182W	YKL016C	YKR018C	YKL040C
YKL191W	YKL181W	YKL007W	YKR020W	YKL033W
YKL187C	YKL171W	YKR001C	YKR021W	YKL021C
YKL186C	YKL170W	YKR002W	YKR022C	YKL015W
YKL183W	YKL166C	YKR003W	YKR023W	YKL014C
YKL175W	YKL163W	YKR005C	YKR055W	YKL011C
YKL164C	YKL151C	YKR014C	YKR058W	YKL006C-A
YKL152C	YKL150W	YKR024C	YKR060W	YKL003C
YKL148C	YKL145W	YKR025W	YKR071C	YKR004C
YKL146W	YKL141W	YKR026C	YKR086W	YKR008W
YKL103C	YKL138C	YKR036C	YKR087C	YKR015C
YKL098W	YKL128C	YKR037C	YKR092C	YKR027W
YKL096W-A	YKL127W	YKR052C	YKR094C	YKR028W
YKL094W	YKL116C	YKR056W	YKR096W	YKR029C
YKL087C	YKL110C	YKR057W	YKR099W	YKR031C
YKL085W	YKL107W	YKR063C	YKR100C	YKR051W
YKL068W	YKL093W	YKR068C	YLL050C	YKR054C
YKL060C	YKL081W	YKR074W	YLL049W	YKR061W
YKL059C	YKL074C	YKR084C	YLL048C	YKR064W
YKL056C	YKL069W	YKR106W	YLL035W	YKR078W
YKL052C	YKL058W	YLL062C	YLL026W	YKR079C
YKL046C	YKL051W	YLL055W	YLL006W	YKR081C
YKL043W	YKL027W	YLL041C	YLL003W	YKR082W
YKL038W	YKL023W	YLL036C	YLL002W	YKR083C
YKL035W	YKL004W	YLL034C	YLL001W	YKR088C
YKL033W-A	YKL002W	YLL031C	YLR001C	YKR095W
YKL032C	YKR009C	YLL021W	YLR021W	YKR098C
YKL029C	YKR019C	YLR004C	YLR025W	YKR101W
YKL024C	YKR035W-A	YLR007W	YLR032W	YKR103W
YKL019W	YKR044W	YLR014C	YLR035C	YLL054C
YKR007W	YKR059W	YLR020C	YLR047C	YLL046C
YKR013W	YKR062W	YLR023C	YLR065C	YLL040C
YKR034W	YKR065C	YLR038C	YLR082C	YLL033W
YKR038C	YKR067W	YLR045C	YLR084C	YLL032C
YKR039W	YKR069W	YLR048W	YLR086W	YLL015W
YKR041W	YKR070W	YLR052W	YLR087C	YLL011W
YKR042W	YKR075C	YLR054C	YLR088W	YLL007C
YKR043C	YKR076W	YLR057W	YLR098C	YLL005C
YKR045C	YKR077W	YLR061W	YLR103C	YLL004W
YKR046C	YKR080W	YLR064W	YLR106C	YLR002C
YKR048C	YKR089C	YLR078C	YLR114C	YLR003C
YKR050W	YKR090W	YLR080W	YLR115W	YLR009W
YKR053C	YKR102W	YLR083C	YLR118C	YLR012C
YKR066C	YLL061W	YLR089C	YLR126C	YLR022C
YKR072C	YLL057C	YLR093C	YLR128W	YLR024C
YKR085C	YLL051C	YLR096W	YLR129W	YLR033W
YKR091W	YLL043W	YLR105C	YLR135W	YLR039C
YKR093W	YLL039C	YLR108C	YLR143W	YLR049C
YKR097W	YLL019C	YLR132C	YLR144C	YLR051C
YLL066C	YLL013C	YLR147C	YLR146C	YLR063W
YLL058W	YLL010C	YLR149C	YLR152C	YLR066W
YLL056C	YLL008W	YLR165C	YLR163C	YLR067C
YLL045C	YLR005W	YLR168C	YLR170C	YLR068W
YLL038C	YLR006C	YLR176C	YLR175W	YLR097C
YLL029W	YLR008C	YLR181C	YLR200W	YLR107W
YLL028W	YLR011W	YLR183C	YLR221C	YLR117C
YLL027W	YLR015W	YLR185W	YLR223C	YLR119W
YLL025W	YLR016C	YLR187W	YLR225C	YLR125W
YLL024C	YLR026C	YLR189C	YLR240W	YLR127C
YLL023C	YLR029C	YLR191W	YLR243W	YLR145W
YLL022C	YLR030W	YLR195C	YLR260W	YLR148W
YLL018C-A	YLR034C	YLR196W	YLR262C-A	YLR151C
YLL018C	YLR040C	YLR199C	YLR267W	YLR166C
YLL012W	YLR043C	YLR201C	YLR268W	YLR182W
YLR017W	YLR060W	YLR207W	YLR270W	YLR197W
YLR018C	YLR069C	YLR215C	YLR284C	YLR210W
YLR019W	YLR073C	YLR224W	YLR286C	YLR211C
YLR027C	YLR079W	YLR239C	YLR289W	YLR214W
YLR028C	YLR085C	YLR241W	YLR292C	YLR222C
YLR044C	YLR092W	YLR244C	YLR297W	YLR226W
YLR055C	YLR095C	YLR251W	YLR305C	YLR227C
YLR056W	YLR100W	YLR254C	YLR306W	YLR233C
YLR058C	YLR102C	YLR278C	YLR310C	YLR238W
YLR059C	YLR104W	YLR285W	YLR312C	YLR247C
YLR070C	YLR130C	YLR288C	YLR313C	YLR250W
YLR072W	YLR131C	YLR291C	YLR319C	YLR262C
YLR074C	YLR133W	YLR295C	YLR321C	YLR263W
YLR075W	YLR136C	YLR298C	YLR343W	YLR265C
YLR077W	YLR138W	YLR308W	YLR344W	YLR266C
YLR081W	YLR139C	YLR314C	YLR352W	YLR271W
YLR090W	YLR142W	YLR315W	YLR359W	YLR272C
YLR091W	YLR154C	YLR328W	YLR362W	YLR273C
YLR094C	YLR167W	YLR342W	YLR371W	YLR274W
YLR099C	YLR172C	YLR347C	YLR372W	YLR276C
YLR109W	YLR173W	YLR357W	YLR373C	YLR277C
YLR110C	YLR174W	YLR361C	YLR376C	YLR283W
YLR113W	YLR186W	YLR361C-A	YLR386W	YLR287C
YLR116W	YLR188W	YLR381W	YLR387C	YLR290C
YLR120C	YLR190W	YLR384C	YLR403W	YLR309C
YLR121C	YLR206W	YLR385C	YLR411W	YLR318W
YLR134W	YLR209C	YLR389C	YLR419W	YLR320W
YLR137W	YLR212C	YLR397C	YLR425W	YLR336C
YLR141W	YLR216C	YLR398C	YLR430W	YLR341W
YLR150W	YLR228C	YLR407W	YLR431C	YLR345W
YLR153C	YLR231C	YLR409C	YLR433C	YLR360W
YLR177W	YLR245C	YLR410W	YLR445W	YLR363C
YLR178C	YLR248W	YLR417W	YLR446W	YLR368W
YLR180W	YLR249W	YLR418C	YLR447C	YLR369W
YLR192C	YLR253W	YLR420W	YLR451W	YLR383W
YLR193C	YLR256W	YLR421C	YLR455W	YLR392C
YLR194C	YLR257W	YLR435W	YML130C	YLR394W
YLR203C	YLR258W	YLR436C	YML121W	YLR396C
YLR205C	YLR304C	YLR443W	YML116W	YLR404W
YLR208W	YLR312W-A	YLR448W	YML109W	YLR408C
YLR213C	YLR323C	YLR450W	YML099C	YLR412W
YLR218C	YLR324W	YML131W	YML094W	YLR422W
YLR219W	YLR325C	YML117W	YML093W	YLR423C
YLR220W	YLR326W	YML110C	YML081W	YLR424W
YLR229C	YLR330W	YML107C	YML076C	YLR440C
YLR234W	YLR332W	YML106W	YML073C	YLR442C
YLR237W	YLR333C	YML105C	YML069W	YLR452C
YLR259C	YLR335W	YML088W	YML067C	YLR453C
YLR264W	YLR351C	YML080W	YML065W	YLR454W
YLR293C	YLR353W	YML079W	YML060W	YLR456W
YLR299W	YLR354C	YML075C	YML053C	YLR457C
YLR300W	YLR356W	YML072C	YML050W	YLR459W
YLR301W	YLR363W-A	YML061C	YML049C	YML111W
YLR303W	YLR364W	YML059C	YML043C	YML108W
YLR316C	YLR367W	YML048W	YML041C	YML104C
YLR327C	YLR370C	YML038C	YML023C	YML103C
YLR337C	YLR382C	YML037C	YML016C	YML097C
YLR340W	YLR405W	YML035C	YML005W	YML096W
YLR348C	YLR413W	YML034W	YML001W	YML091C
YLR350W	YLR427W	YML029W	YMR004W	YML077W
YLR355C	YLR432W	YML019W	YMR009W	YML071C
YLR375W	YLR441C	YML017W	YMR015C	YML068W
YLR377C	YML126C	YML011C	YMR021C	YML062C
YLR378C	YML123C	YMR005W	YMR037C	YML055W
YLR380W	YML119W	YMR017W	YMR039C	YML047C
YLR390W	YML118W	YMR020W	YMR041C	YML046W
YLR390W-A	YML115C	YMR024W	YMR044W	YML036W
YLR393W	YML112W	YMR026C	YMR053C	YML006C
YLR399C	YML098W	YMR031C	YMR072W	YMR001C
YLR401C	YML087C	YMR032W	YMR078C	YMR010W
YLR429W	YML086C	YMR048W	YMR079W	YMR013C
YLR437C	YML081C-A	YMR049C	YMR088C	YMR014W
YLR438W	YML066C	YMR054W	YMR091C	YMR018W
YLR439W	YML064C	YMR073C	YMR098C	YMR019W
YLR449W	YML063W	YMR074C	YMR109W	YMR023C
YML129C	YML054C	YMR089C	YMR110C	YMR025W
YML128C	YML051W	YMR093W	YMR113W	YMR029C
YML127W	YML042W	YMR102C	YMR115W	YMR030W
YML125C	YML031W	YMR104C	YMR128W	YMR033W
YML124C	YML025C	YMR106C	YMR130W	YMR036C
YML120C	YML021C	YMR111C	YMR139W	YMR052W
YML114C	YML020W	YMR123W	YMR142C	YMR059W
YML113W	YML015C	YMR124W	YMR144W	YMR060C
YML102W	YML004C	YMR131C	YMR152W	YMR061W
YML101C	YMR006C	YMR133W	YMR157C	YMR064W
YML100W	YMR011W	YMR135C	YMR158W	YMR065W
YML092C	YMR016C	YMR136W	YMR159C	YMR075W
YML085C	YMR027W	YMR140W	YMR164C	YMR076C
YML083C	YMR034C	YMR150C	YMR177W	YMR077C
YML082W	YMR055C	YMR153W	YMR186W	YMR094W
YML078W	YMR062C	YMR156C	YMR190C	YMR097C
YML074C	YMR067C	YMR165C	YMR192W	YMR100W
YML070W	YMR070W	YMR171C	YMR193W	YMR101C
YML058W	YMR080C	YMR172W	YMR194W	YMR117C
YML057W	YMR081C	YMR180C	YMR199W	YMR119W
YML052W	YMR083W	YMR188C	YMR207C	YMR125W
YML032C	YMR086W	YMR189W	YMR209C	YMR126C
YML030W	YMR090W	YMR191W	YMR211W	YMR127C
YML028W	YMR092C	YMR201C	YMR215W	YMR129W
YML027W	YMR095C	YMR208W	YMR219W	YMR132C
YML022W	YMR096W	YMR210W	YMR220W	YMR137C
YML018C	YMR099C	YMR216C	YMR225C	YMR154C
YML014W	YMR112C	YMR221C	YMR229C	YMR155W
YML013W	YMR114C	YMR224C	YMR237W	YMR160W
YML012W	YMR118C	YMR227C	YMR243C	YMR162C
YML010W	YMR120C	YMR233W	YMR255W	YMR163C
YML008C	YMR145C	YMR235C	YMR258C	YMR167W
YMR002W	YMR147W	YMR261C	YMR260C	YMR168C
YMR008C	YMR149W	YMR266W	YMR271C	YMR176W
YMR038C	YMR161W	YMR267W	YMR280C	YMR178W
YMR042W	YMR166C	YMR278W	YMR281W	YMR179W
YMR047C	YMR169C	YMR285C	YMR282C	YMR185W
YMR056C	YMR170C	YMR298W	YMR287C	YMR197C
YMR058W	YMR173W	YMR300C	YMR288W	YMR198W
YMR068W	YMR174C	YMR302C	YMR289W	YMR204C
YMR105C	YMR181C	YMR306W	YMR290C	YMR212C
YMR107W	YMR183C	YMR312W	YMR304W	YMR218C
YMR108W	YMR184W	YMR316W	YMR308C	YMR223W
YMR116C	YMR196W	YNL336W	YMR313C	YMR228W
YMR146C	YMR200W	YNL326C	YNL329C	YMR230W
YMR148W	YMR203W	YNL323W	YNL327W	YMR231W
YMR175W	YMR205C	YNL320W	YNL313C	YMR232W
YMR182C	YMR206W	YNL317W	YNL286W	YMR234W
YMR202W	YMR213W	YNL316C	YNL273W	YMR239C
YMR222C	YMR217W	YNL308C	YNL272C	YMR247C
YMR236W	YMR226C	YNL302C	YNL271C	YMR257C
YMR241W	YMR238W	YNL299W	YNL267W	YMR259C
YMR244W	YMR240C	YNL295W	YNL262W	YMR268C
YMR244C-A	YMR250W	YNL294C	YNL256W	YMR269W
YMR246W	YMR252C	YNL292W	YNL252C	YMR270C
YMR251W-A	YMR253C	YNL291C	YNL247W	YMR283C
YMR262W	YMR291W	YNL275W	YNL242W	YMR284W
YMR263W	YMR301C	YNL264C	YNL236W	YMR293C
YMR264W	YMR307W	YNL254C	YNL233W	YMR294W
YMR265C	YMR317W	YNL248C	YNL231C	YMR299C
YMR272C	YMR319C	YNL234W	YNL224C	YMR309C
YMR273C	YNL331C	YNL229C	YNL223W	YNL325C
YMR276W	YNL330C	YNL221C	YNL219C	YNL318C
YMR277W	YNL315C	YNL216W	YNL218W	YNL311C
YMR279C	YNL314W	YNL215W	YNL212W	YNL297C
YMR286W	YNL312W	YNL214W	YNL207W	YNL287W
YMR295C	YNL307C	YNL213C	YNL206C	YNL265C
YMR296C	YNL306W	YNL197C	YNL201C	YNL261W
YMR297W	YNL301C	YNL193W	YNL196C	YNL260C
YMR303C	YNL298W	YNL189W	YNL183C	YNL258C
YMR305C	YNL293W	YNL186W	YNL177C	YNL257C
YMR310C	YNL289W	YNL181W	YNL172W	YNL253W
YMR311C	YNL288W	YNL180C	YNL151C	YNL250W
YMR314W	YNL284C	YNL175C	YNL136W	YNL249C
YMR315W	YNL280C	YNL167C	YNL133C	YNL227C
YMR318C	YNL279W	YNL166C	YNL132W	YNL225C
YMR322C	YNL268W	YNL164C	YNL130C	YNL222W
YMR325W	YNL244C	YNL163C	YNL123W	YNL210W
YNL335W	YNL238W	YNL161W	YNL121C	YNL192W
YNL333W	YNL232W	YNL156C	YNL118C	YNL188W
YNL328C	YNL220W	YNL152W	YNL107W	YNL182C
YNL322C	YNL217W	YNL149C	YNL102W	YNL159C
YNL321W	YNL204C	YNL141W	YNL101W	YNL155W
YNL310C	YNL199C	YNL138W	YNL100W	YNL147W
YNL309W	YNL191W	YNL137C	YNL093W	YNL139C
YNL305C	YNL178W	YNL115C	YNL091W	YNL129W
YNL304W	YNL176C	YNL112W	YNL062C	YNL128W
YNL300W	YNL169C	YNL111C	YNL058C	YNL127W
YNL290W	YNL168C	YNL108C	YNL049C	YNL119W
YNL283C	YNL165W	YNL106C	YNL027W	YNL110C
YNL282W	YNL157W	YNL099C	YNL026W	YNL088W
YNL281W	YNL154C	YNL096C	YNL022C	YNL085W
YNL278W	YNL144C	YNL095C	YNL012W	YNL084C
YNL277W	YNL131W	YNL090W	YNL005C	YNL082W
YNL274C	YNL117W	YNL087W	YNR007C	YNL075W
YNL270C	YNL116W	YNL083W	YNR010W	YNL051W
YNL263C	YNL113W	YNL076W	YNR012W	YNL050C
YNL255C	YNL103W	YNL069C	YNR023W	YNL048W
YNL251C	YNL094W	YNL061W	YNR030W	YNL041C
YNL246W	YNL092W	YNL059C	YNR038W	YNL038W
YNL243W	YNL081C	YNL056W	YNR044W	YNL025C
YNL241C	YNL080C	YNL054W	YNR063W	YNL021W
YNL240C	YNL077W	YNL047C	YNR067C	YNL011C
YNL237W	YNL074C	YNL042W	YOL144W	YNL009W
YNL230C	YNL073W	YNL039W	YOL141W	YNL008C
YNL209W	YNL068C	YNL032W	YOL137W	YNL002C
YNL208W	YNL065W	YNL020C	YOL136C	YNL001W
YNL202W	YNL064C	YNL010W	YOL132W	YNR004W
YNL200C	YNL063W	YNR003C	YOL129W	YNR024W
YNL195C	YNL053W	YNR006W	YOL128C	YNR031C
YNL194C	YNL045W	YNR011C	YOL127W	YNR061C
YNL190W	YNL044W	YNR021W	YOL124C	YNR066C
YNL187W	YNL040W	YNR026C	YOL122C	YOL159C
YNL185C	YNL036W	YNR028W	YOL115W	YOL149W
YNL173C	YNL035C	YNR034W-A	YOL113W	YOL145C
YNL160W	YNL029C	YNR039C	YOL104C	YOL117W
YNL153C	YNL024C	YNR050C	YOL102C	YOL107W
YNL148C	YNL023C	YNR059W	YOL100W	YOL101C
YNL142W	YNL015W	YNR060W	YOL098C	YOL095C
YNL135C	YNL014W	YNR070W	YOL094C	YOL091W
YNL134C	YNL006W	YNR075W	YOL088C	YOL090W
YNL125C	YNL004W	YOL152W	YOL087C	YOL089C
YNL124W	YNL003C	YOL148C	YOL083W	YOL077C
YNL104C	YNR001C	YOL146W	YOL081W	YOL076W
YNL098C	YNR009W	YOL138C	YOL080C	YOL069W
YNL097C	YNR013C	YOL121C	YOL078W	YOL044W
YNL079C	YNR016C	YOL105C	YOL075C	YOL042W
YNL078W	YNR019W	YOL096C	YOL068C	YOL041C
YNL072W	YNR020C	YOL065C	YOL063C	YOL034W
YNL071W	YNR022C	YOL064C	YOL049W	YOL024W
YNL067W	YNR029C	YOL062C	YOL048C	YOL018C
YNL066W	YNR032W	YOL057W	YOL045W	YOL009C
YNL055C	YNR033W	YOL056W	YOL043C	YOL002C
YNL052W	YNR035C	YOL033W	YOL031C	YOL001W
YNL037C	YNR045W	YOL032W	YOL029C	YOR014W
YNL034W	YNR047W	YOL022C	YOL025W	YOR016C
YNL033W	YNR048W	YOL016C	YOL023W	YOR017W
YNL016W	YNR051C	YOL014W	YOL017W	YOR018W
YNL007C	YNR053C	YOL012C	YOL015W	YOR035C
YNR002C	YNR054C	YOL010W	YOL013C	YOR057W
YNR008W	YNR056C	YOL006C	YOL008W	YOR058C
YNR014W	YNR058W	YOL004W	YOL007C	YOR075W
YNR015W	YNR062C	YOL003C	YOR001W	YOR076C
YNR017W	YNR064C	YOR026W	YOR003W	YOR078W
YNR018W	YNR069C	YOR028C	YOR005C	YOR080W
YNR027W	YNR074C	YOR032C	YOR007C	YOR111W
YNR036C	YOL158C	YOR034C	YOR011W	YOR115C
YNR040W	YOL154W	YOR040W	YOR019W	YOR119C
YNR041C	YOL147C	YOR043W	YOR021C	YOR124C
YNR043W	YOL142W	YOR047C	YOR022C	YOR129C
YNR046W	YOL140W	YOR048C	YOR030W	YOR137C
YNR049C	YOL139C	YOR060C	YOR033C	YOR143C
YNR052C	YOL133W	YOR061W	YOR036W	YOR144C
YNR055C	YOL130W	YOR069W	YOR037W	YOR147W
YNR057C	YOL125W	YOR070C	YOR038C	YOR152C
YNR072W	YOL119C	YOR073W	YOR039W	YOR160W
YNR073C	YOL116W	YOR074C	YOR046C	YOR164C
YOL161C	YOL112W	YOR086C	YOR051C	YOR165W
YOL155C	YOL108C	YOR090C	YOR059C	YOR166C
YOL151W	YOL103W	YOR095C	YOR062C	YOR182C
YOL143C	YOL092W	YOR097C	YOR064C	YOR193W
YOL135C	YOL086W-A	YOR099W	YOR067C	YOR195W
YOL126C	YOL072W	YOR101W	YOR079C	YOR207C
YOL123W	YOL071W	YOR104W	YOR087W	YOR208W
YOL111C	YOL066C	YOR110W	YOR109W	YOR210W
YOL109W	YOL061W	YOR112W	YOR114W	YOR211C
YOL097C	YOL055C	YOR113W	YOR118W	YOR215C
YOL093W	YOL054W	YOR116C	YOR127W	YOR216C
YOL086C	YOL051W	YOR123C	YOR131C	YOR238W
YOL084W	YOL036W	YOR125C	YOR134W	YOR242C
YOL077W-A	YOL030W	YOR126C	YOR141C	YOR243C
YOL073C	YOL027C	YOR128C	YOR149C	YOR244W
YOL070C	YOL021C	YOR132W	YOR151C	YOR249C
YOL067C	YOL019W	YOR153W	YOR154W	YOR254C
YOL060C	YOL011W	YOR155C	YOR162C	YOR256C
YOL059W	YOR004W	YOR156C	YOR168W	YOR257W
YOL058W	YOR006C	YOR158W	YOR175C	YOR258W
YOL040C	YOR010C	YOR171C	YOR177C	YOR261C
YOL039W	YOR012W	YOR172W	YOR178C	YOR262W
YOL038W	YOR020W-A	YOR174W	YOR180C	YOR265W
YOL020W	YOR027W	YOR179C	YOR189W	YOR266W
YOL005C	YOR049C	YOR188W	YOR191W	YOR275C
YOR008C	YOR052C	YOR190W	YOR205C	YOR279C
YOR009W	YOR056C	YOR194C	YOR206W	YOR296W
YOR020C	YOR085W	YOR198C	YOR209C	YOR297C
YOR023C	YOR089C	YOR217W	YOR212W	YOR298W
YOR025W	YOR092W	YOR219C	YOR213C	YOR304W
YOR042W	YOR094W	YOR220W	YOR214C	YOR305W
YOR045W	YOR100C	YOR231W	YOR221C	YOR310C
YOR054C	YOR106W	YOR237W	YOR227W	YOR312C
YOR063W	YOR107W	YOR245C	YOR232W	YOR319W
YOR065W	YOR108W	YOR259C	YOR241W	YOR320C
YOR066W	YOR117W	YOR267C	YOR250C	YOR336W
YOR071C	YOR120W	YOR269W	YOR252W	YOR346W
YOR077W	YOR122C	YOR270C	YOR253W	YOR350C
YOR081C	YOR136W	YOR274W	YOR255W	YOR352W
YOR083W	YOR142W	YOR276W	YOR260W	YOR353C
YOR084W	YOR148C	YOR288C	YOR264W	YOR354C
YOR091W	YOR150W	YOR290C	YOR278W	YOR360C
YOR098C	YOR157C	YOR307C	YOR280C	YOR365C
YOR130C	YOR159C	YOR311C	YOR281C	YOR367W
YOR138C	YOR163W	YOR315W	YOR283W	YOR368W
YOR140W	YOR173W	YOR321W	YOR284W	YOR386W
YOR145C	YOR176W	YOR327C	YOR285W	YPL272C
YOR161C	YOR184W	YOR329C	YOR287C	YPL268W
YOR167C	YOR185C	YOR338W	YOR289W	YPL260W
YOR181W	YOR187W	YOR340C	YOR291W	YPL259C
YOR186W	YOR192C	YOR342C	YOR293W	YPL254W
YOR201C	YOR196C	YOR349W	YOR295W	YPL253C
YOR204W	YOR197W	YOR361C	YOR304C-A	YPL243W
YOR222W	YOR224C	YOR370C	YOR308C	YPL242C
YOR223W	YOR228C	YOR371C	YOR313C	YPL228W
YOR226C	YOR233W	YOR372C	YOR326W	YPL227C
YOR229W	YOR236W	YOR390W	YOR334W	YPL216W
YOR230W	YOR239W	YPL270W	YOR341W	YPL215W
YOR246C	YOR251C	YPL264C	YOR344C	YPL213W
YOR247W	YOR272W	YPL256C	YOR351C	YPL211W
YOR271C	YOR294W	YPL255W	YOR355W	YPL210C
YOR273C	YOR299W	YPL249C	YOR363C	YPL209C
YOR298C-A	YOR303W	YPL248C	YOR377W	YPL195W
YOR301W	YOR306C	YPL244C	YOR381W	YPL193W
YOR323C	YOR316C	YPL240C	YPL269W	YPL174C
YOR332W	YOR317W	YPL229W	YPL267W	YPL168W
YOR347C	YOR322C	YPL226W	YPL237W	YPL167C
YOR348C	YOR324C	YPL219W	YPL236C	YPL166W
YOR356W	YOR328W	YPL217C	YPL235W	YPL161C
YOR358W	YOR330C	YPL212C	YPL208W	YPL158C
YOR362C	YOR335C	YPL206C	YPL202C	YPL156C
YOR369C	YOR337W	YPL204W	YPL199C	YPL152W
YOR374W	YOR339C	YPL203W	YPL198W	YPL147W
YOR375C	YOR357C	YPL201C	YPL194W	YPL146C
YOR378W	YOR359W	YPL196W	YPL191C	YPL143W
YOR380W	YOR373W	YPL192C	YPL189W	YPL130W
YOR382W	YOR384W	YPL188W	YPL183C	YPL125W
YOR383C	YPL274W	YPL184C	YPL180W	YPL124W
YOR388C	YPL273W	YPL178W	YPL179W	YPL123C
YPL283C	YPL266W	YPL176C	YPL175W	YPL122C
YPL277C	YPL265W	YPL173W	YPL164C	YPL121C
YPL262W	YPL263C	YPL172C	YPL159C	YPL120W
YPL252C	YPL258C	YPL162C	YPL150W	YPL100W
YPL250C	YPL249C-A	YPL160W	YPL141C	YPL099C
YPL247C	YPL245W	YPL153C	YPL139C	YPL084W
YPL246C	YPL231W	YPL149W	YPL138C	YPL079W
YPL239W	YPL230W	YPL145C	YPL132W	YPL076W
YPL234C	YPL225W	YPL140C	YPL126W	YPL072W
YPL233W	YPL224C	YPL137C	YPL117C	YPL071C
YPL232W	YPL218W	YPL118W	YPL115C	YPL070W
YPL223C	YPL214C	YPL116W	YPL112C	YPL069C
YPL222W	YPL207W	YPL113C	YPL110C	YPL065W
YPL221W	YPL190C	YPL105C	YPL109C	YPL064C
YPL220W	YPL186C	YPL104W	YPL096W	YPL060W
YPL187W	YPL181W	YPL103C	YPL092W	YPL057C
YPL171C	YPL177C	YPL097W	YPL087W	YPL052W
YPL170W	YPL169C	YPL094C	YPL086C	YPL051W
YPL154C	YPL163C	YPL093W	YPL083C	YPL046C
YPL135W	YPL157W	YPL090C	YPL082C	YPL045W
YPL134C	YPL155C	YPL088W	YPL081W	YPL034W
YPL131W	YPL151C	YPL074W	YPL075W	YPL022W
YPL127C	YPL133C	YPL066W	YPL068C	YPL020C
YPL119C	YPL129W	YPL063W	YPL054W	YPL019C
YPL111W	YPL128C	YPL058C	YPL053C	YPL016W
YPL098C	YPL107W	YPL050C	YPL040C	YPL012W
YPL061W	YPL106C	YPL043W	YPL029W	YPL011C
YPL055C	YPL101W	YPL039W	YPL026C	YPL010W
YPL049C	YPL095C	YPL032C	YPL006W	YPL009C
YPL048W	YPL091W	YPL030W	YPL005W	YPL008W
YPL037C	YPL089C	YPL018W	YPL003W	YPL007C
YPL036W	YPL085W	YPR002W	YPL002C	YPL001W
YPL031C	YPL078C	YPR005C	YPR003C	YPR017C
YPL028W	YPL077C	YPR008W	YPR004C	YPR020W
YPL017C	YPL059W	YPR010C	YPR007C	YPR021C
YPL015C	YPL042C	YPR018W	YPR022C	YPR025C
YPL014W	YPL038W	YPR019W	YPR026W	YPR029C
YPR011C	YPL024W	YPR030W	YPR027C	YPR031W
YPR024W	YPL023C	YPR033C	YPR028W	YPR042C
YPR034W	YPL013C	YPR041W	YPR032W	YPR048W
YPR035W	YPL004C	YPR061C	YPR043W	YPR049C
YPR036W	YPR001W	YPR065W	YPR045C	YPR055W
YPR036W-A	YPR006C	YPR069C	YPR047W	YPR056W
YPR037C	YPR013C	YPR078C	YPR057W	YPR060C
YPR040W	YPR016C	YPR084W	YPR067W	YPR068C
YPR062W	YPR023C	YPR100W	YPR082C	YPR070W
YPR074C	YPR054W	YPR104C	YPR083W	YPR072W
YPR075C	YPR058W	YPR115W	YPR085C	YPR073C
YPR079W	YPR063C	YPR118W	YPR086W	YPR097W
YPR080W	YPR066W	YPR121W	YPR089W	YPR105C
YPR093C	YPR081C	YPR124W	YPR091C	YPR117W
YPR102C	YPR088C	YPR125W	YPR101W	YPR119W
YPR113W	YPR098C	YPR128C	YPR106W	YPR120C
YPR114W	YPR103W	YPR133C	YPR108W	YPR131C
YPR127W	YPR110C	YPR139C	YPR109W	YPR141C
YPR129W	YPR134W	YPR148C	YPR112C	YPR143W
YPR138C	YPR140W	YPR159W	YPR116W	YPR147C
YPR145W	YPR149W	YPR161C	YPR122W	YPR158W
YPR151C	YPR156C	YPR167C	YPR135W	YPR162C
YPR152C	YPR160W	YPR169W	YPR137W	YPR164W
YPR154W	YPR163C	YPR172W	YPR144C	YPR166C
YPR157W	YPR165W	YPR175W	YPR155C	YPR179C
YPR174C	YPR171W	YPR176C	YPR168W	YPR180W
YPR181C	YPR173C	YPR178W	YPR185W	YPR186C
YPR183W	YPR184W	YPR187W	YPR190C	YPR189W
YPR191W	YPR193C	YPR188C	YPR198W	YPR194C
YPR192W	YPR202W	YPR199C	YPR200C	YPR196W

## Sheet: Roll (free DNA)
YAL061W	YAL056W	YAL053W	YAL062W	YAL059W		Biological processes				Biological function
YAL058W	YAL051W	YAL047C	YAL060W	YAL044C		Gene cluster 1
YAL055W	YAL048C	YAL031C	YAL054C	YAL042W		GOID	TERM	CORRECTED_PVALUE		GOID	TERM	CORRECTED_PVALUE
YAL049C	YAL041W	YAL024C	YAL043C	YAL039C		GO:0006810	transport	1.96292e-20		GO:0005215	transporter activity	9.77937e-07
YAL037C-A	YAL040C	YAL020C	YAL036C	YAL038W		GO:0051234	establishment of localization	3.6401e-20		GO:0022892	substrate-specific transporter activity	0.000448959
YAL037W	YAL029C	YAL014C	YAL034W-A	YAL035W		GO:0051179	localization	7.76884e-20		GO:0022857	transmembrane transporter activity	0.00311149
YAL027W	YAL028W	YAL007C	YAL034C	YAL025C		GO:0009987	cellular process	1.82003e-12
YAL018C	YAL026C	YAL003W	YAL033W	YAL013W		GO:0046907	intracellular transport	2.92514e-10
YAL010C	YAL021C	YAL002W	YAL032C	YAL012W		GO:0051649	establishment of localization in cell	1.19451e-09
YAL008W	YAL019W	YAR002W	YAL030W	YAL011W		GO:0046474	glycerophospholipid biosynthetic process	1.55959e-09
YAR008W	YAL016W	YAR002C-A	YAL023C	YAL005C		GO:0015031	protein transport	3.62916e-09
YAR023C	YAR007C	YAR003W	YAL022C	YAR015W		GO:0045184	establishment of protein localization	4.91502e-09
YAR028W	YBL105C	YAR018C	YAL017W	YAR035W		GO:0045017	glycerolipid biosynthetic process	5.29572e-09
YBL106C	YBL103C	YAR019C	YAL015C	YAR042W		GO:0008104	protein localization	1.09056e-08
YBL104C	YBL090W	YAR027W	YAL009W	YAR050W		GO:0051641	cellular localization	1.15128e-08
YBL098W	YBL081W	YAR031W	YAL001C	YBL099W		GO:0033036	macromolecule localization	5.03891e-08
YBL089W	YBL080C	YBL107C	YAR014C	YBL093C		GO:0016192	vesicle-mediated transport	4.2929e-07
YBL088C	YBL079W	YBL097W	YAR033W	YBL092W		GO:0065007	biological regulation	1.10073e-06
YBL084C	YBL071W-A	YBL095W	YBL101C	YBL091C		GO:0006650	glycerophospholipid metabolic process	1.31661e-06
YBL082C	YBL061C	YBL091C-A	YBL086C	YBL072C		GO:0006661	phosphatidylinositol biosynthetic process	2.61879e-06
YBL074C	YBL059C-A	YBL087C	YBL085W	YBL069W		GO:0048193	Golgi vesicle transport	5.2971e-06
YBL068W	YBL050W	YBL067C	YBL078C	YBL058W		GO:0046486	glycerolipid metabolic process	5.67303e-06
YBL063W	YBL046W	YBL066C	YBL076C	YBL045C		GO:0006886	intracellular protein transport	7.98419e-06
YBL059W	YBL034C	YBL060W	YBL075C	YBL033C		GO:0006464	protein modification process	9.71732e-06
YBL057C	YBL025W	YBL047C	YBL064C	YBL030C		GO:0006505	GPI anchor metabolic process	1.15078e-05
YBL056W	YBL021C	YBL041W	YBL054W	YBL029W		GO:0034613	cellular protein localization	2.50343e-05
YBL055C	YBL020W	YBL035C	YBL052C	YBL026W		GO:0055085	transmembrane transport	3.46444e-05
YBL051C	YBL008W	YBL031W	YBL039C	YBL022C		GO:0006629	lipid metabolic process	3.53997e-05
YBL037W	YBL007C	YBL014C	YBL038W	YBL015W		GO:0006506	GPI anchor biosynthetic process	4.95393e-05
YBL036C	YBL005W	YBL013W	YBL032W	YBL011W		GO:0070727	cellular macromolecule localization	0.000114607
YBL018C	YBR001C	YBL010C	YBL028C	YBR009C		GO:0046488	phosphatidylinositol metabolic process	0.000159393
YBL003C	YBR008C	YBL009W	YBL027W	YBR010W		GO:0008610	lipid biosynthetic process	0.000216541
YBR004C	YBR014C	YBL006C	YBL024W	YBR015C		GO:0006497	protein lipidation	0.000245941
YBR013C	YBR019C	YBL004W	YBL023C	YBR031W		GO:0042157	lipoprotein metabolic process	0.000245941
YBR016W	YBR020W	YBR006W	YBL019W	YBR034C		GO:0042158	lipoprotein biosynthetic process	0.000245941
YBR017C	YBR021W	YBR028C	YBL017C	YBR035C		GO:0008654	phospholipid biosynthetic process	0.000249308
YBR018C	YBR029C	YBR030W	YBL016W	YBR037C		GO:0050794	regulation of cellular process	0.000291046
YBR022W	YBR033W	YBR036C	YBR002C	YBR046C		GO:0044255	cellular lipid metabolic process	0.000321842
YBR039W	YBR041W	YBR038W	YBR003W	YBR052C		GO:0050789	regulation of biological process	0.000445537
YBR040W	YBR042C	YBR047W	YBR005W	YBR060C		GO:0006644	phospholipid metabolic process	0.00048971
YBR049C	YBR043C	YBR050C	YBR007C	YBR071W		GO:0016044	cellular membrane organization	0.00054934
YBR056W	YBR044C	YBR053C	YBR011C	YBR072W		GO:0061024	membrane organization	0.00054934
YBR057C	YBR045C	YBR054W	YBR023C	YBR078W		GO:0006605	protein targeting	0.000924599
YBR059C	YBR055C	YBR066C	YBR024W	YBR089C-A		GO:0019637	organophosphate metabolic process	0.00162574
YBR069C	YBR058C	YBR074W	YBR025C	YBR105C		GO:0044248	cellular catabolic process	0.00257896
YBR085W	YBR061C	YBR080C	YBR026C	YBR117C		GO:0033365	protein localization to organelle	0.00413982
YBR086C	YBR062C	YBR081C	YBR077C	YBR122C		GO:0007034	vacuolar transport	0.00654034
YBR087W	YBR063C	YBR082C	YBR079C	YBR126C		GO:0044265	cellular macromolecule catabolic process	0.00659427
YBR101C	YBR065C	YBR084W	YBR083W	YBR127C
YBR109C	YBR067C	YBR092C	YBR088C	YBR142W
YBR110W	YBR068C	YBR102C	YBR093C	YBR172C		Gene cluster 2
YBR112C	YBR073W	YBR103W	YBR095C	YBR189W		GOID	TERM	CORRECTED_PVALUE		GOID	TERM	CORRECTED_PVALUE
YBR128C	YBR076W	YBR107C	YBR104W	YBR194W		GO:0009987	cellular process	2.09772e-28		GO:0003824	catalytic activity	1.85837e-13
YBR129C	YBR085C-A	YBR120C	YBR108W	YBR196C		GO:0065007	biological regulation	6.97307e-17		GO:0043167	ion binding	1.13559e-08
YBR135W	YBR094W	YBR130C	YBR111C	YBR197C		GO:0050789	regulation of biological process	3.61345e-12		GO:0005488	binding	1.77612e-08
YBR145W	YBR096W	YBR133C	YBR111W-A	YBR207W		GO:0050794	regulation of cellular process	6.89593e-11		GO:0043169	cation binding	1.93346e-08
YBR147W	YBR097W	YBR139W	YBR119W	YBR213W		GO:0050896	response to stimulus	5.00231e-10		GO:0008270	zinc ion binding	2.12265e-08
YBR150C	YBR098W	YBR154C	YBR121C	YBR214W		GO:0006464	protein modification process	1.20477e-09		GO:0046914	transition metal ion binding	2.23359e-08
YBR166C	YBR106W	YBR155W	YBR123C	YBR222C		GO:0006996	organelle organization	1.44996e-09		GO:0046872	metal ion binding	2.93857e-08
YBR175W	YBR114W	YBR157C	YBR131W	YBR230C		GO:0051716	cellular response to stimulus	1.16114e-08		GO:0035639	purine ribonucleoside triphosphate binding	3.14347e-05
YBR176W	YBR115C	YBR158W	YBR137W	YBR231C		GO:0051179	localization	2.64385e-08		GO:0017076	purine nucleotide binding	3.16846e-05
YBR180W	YBR125C	YBR160W	YBR143C	YBR248C		GO:0008152	metabolic process	3.00441e-08		GO:0032553	ribonucleotide binding	3.78067e-05
YBR182C	YBR132C	YBR167C	YBR146W	YBR252W		GO:0016043	cellular component organization	1.13432e-07		GO:0032555	purine ribonucleotide binding	3.78067e-05
YBR184W	YBR136W	YBR169C	YBR148W	YBR256C		GO:0071842	cellular component organization at cellular level	1.29132e-07		GO:0000166	nucleotide binding	0.000117564
YBR187W	YBR138C	YBR170C	YBR149W	YBR258C		GO:0080090	regulation of primary metabolic process	2.81128e-07		GO:0003677	DNA binding	0.000119858
YBR212W	YBR140C	YBR173C	YBR152W	YBR263W		GO:0060255	regulation of macromolecule metabolic process	4.79799e-07		GO:0043565	sequence-specific DNA binding	0.000134287
YBR217W	YBR141C	YBR179C	YBR156C	YBR267W		GO:0031323	regulation of cellular metabolic process	6.18333e-07		GO:0030554	adenyl nucleotide binding	0.00028731
YBR236C	YBR151W	YBR183W	YBR162C	YBR269C		GO:0019222	regulation of metabolic process	6.47878e-07		GO:0005524	ATP binding	0.000311769
YBR238C	YBR159W	YBR191W	YBR171W	YBR271W		GO:0031326	regulation of cellular biosynthetic process	2.74839e-06		GO:0032559	adenyl ribonucleotide binding	0.000373719
YBR242W	YBR164C	YBR192W	YBR177C	YBR273C		GO:0009889	regulation of biosynthetic process	3.07206e-06		GO:0016881	acid-amino acid ligase activity	0.00038898
YBR243C	YBR165W	YBR208C	YBR188C	YBR278W		GO:0051234	establishment of localization	3.18583e-06		GO:0016879	ligase activity, forming carbon-nitrogen bonds	0.000431534
YBR246W	YBR168W	YBR216C	YBR193C	YBR279W		GO:0022402	cell cycle process	5.15614e-06		GO:0005215	transporter activity	0.000979063
YBR257W	YBR185C	YBR225W	YBR195C	YBR282W		GO:0044237	cellular metabolic process	6.08417e-06		GO:0016740	transferase activity	0.00144434
YBR259W	YBR186W	YBR227C	YBR199W	YBR286W		GO:0043412	macromolecule modification	6.46713e-06		GO:0016301	kinase activity	0.00163632
YBR276C	YBR198C	YBR233W	YBR200W	YCL067C		GO:0019219	regulation of nucleobase, nucleoside, nucleotide and nucleic acid metabolic process	7.14759e-06		GO:0016874	ligase activity	0.00185438
YBR281C	YBR204C	YBR241C	YBR202W	YCL059C		GO:0051171	regulation of nitrogen compound metabolic process	1.00188e-05		GO:0004674	protein serine/threonine kinase activity	0.00199016
YBR283C	YBR211C	YBR250W	YBR203W	YCL058W-A		GO:2000112	regulation of cellular macromolecule biosynthetic process	1.18213e-05		GO:0016773	phosphotransferase activity, alcohol group as acceptor	0.00305929
YBR288C	YBR228W	YBR254C	YBR205W	YCL057C-A		GO:0010556	regulation of macromolecule biosynthetic process	1.46728e-05		GO:0019787	small conjugating protein ligase activity	0.00377574
YBR289W	YBR229C	YBR255W	YBR215W	YCL049C		GO:0006974	response to DNA damage stimulus	1.51115e-05		GO:0004672	protein kinase activity	0.00651255
YBR290W	YBR234C	YBR255C-A	YBR218C	YCL044C		GO:0006355	regulation of transcription, DNA-dependent	4.02062e-05		GO:0022804	active transmembrane transporter activity	0.00652728
YBR297W	YBR235W	YBR264C	YBR221C	YCL043C		GO:0044238	primary metabolic process	4.6081e-05
YCL064C	YBR239C	YBR265W	YBR223C	YCL040W		GO:0006810	transport	5.04887e-05
YCL051W	YBR240C	YBR274W	YBR237W	YCL037C		GO:0022403	cell cycle phase	7.13969e-05
YCL048W-A	YBR260C	YBR280C	YBR244W	YCL036W		GO:0000279	M phase	8.77915e-05
YCL047C	YBR272C	YBR284W	YBR245C	YCL034W		GO:0007049	cell cycle	9.65172e-05
YCL035C	YBR275C	YBR287W	YBR247C	YCL026C-B		GO:0071840	cellular component organization or biogenesis	0.00011791
YCL031C	YBR294W	YBR291C	YBR249C	YCL024W		GO:0032774	RNA biosynthetic process	0.00013809
YCL012C	YBR295W	YBR293W	YBR251W	YCL011C		GO:0051252	regulation of RNA metabolic process	0.000145478
YCL005W	YBR296C	YBR298C	YBR253W	YCL009C		GO:0006139	nucleobase, nucleoside, nucleotide and nucleic acid metabolic process	0.000195291
YCL001W	YCL048W	YCL063W	YBR261C	YCR004C		GO:0006351	transcription, DNA-dependent	0.000200801
YCR007C	YCL038C	YCL057W	YBR270C	YCR012W		GO:0006807	nitrogen compound metabolic process	0.000252142
YCR008W	YCR005C	YCL055W	YCL069W	YCR016W		GO:0071841	cellular component organization or biogenesis at cellular level	0.000253034
YCR010C	YCR011C	YCL054W	YCL061C	YCR030C		GO:0055085	transmembrane transport	0.000297738
YCR020W-B	YCR015C	YCL052C	YCL039W	YCR036W		GO:0034641	cellular nitrogen compound metabolic process	0.000351797
YCR021C	YCR017C	YCL050C	YCL033C	YCR045C		GO:0006281	DNA repair	0.000366953
YCR023C	YCR026C	YCL045C	YCL032W	YCR046C		GO:0006950	response to stress	0.000385376
YCR032W	YCR028C	YCL028W	YCL030C	YCR047C		GO:0033554	cellular response to stress	0.000515851
YCR034W	YCR028C-A	YCL025C	YCL029C	YCR048W		GO:0010468	regulation of gene expression	0.000638275
YCR044C	YCR037C	YCL004W	YCL027W	YCR051W		GO:0090304	nucleic acid metabolic process	0.00079291
YCR054C	YCR040W	YCR002C	YCL017C	YCR059C		GO:0051276	chromosome organization	0.000835447
YCR081W	YCR042C	YCR014C	YCL016C	YCR065W		GO:0006261	DNA-dependent DNA replication	0.00179749
YCR083W	YCR071C	YCR019W	YCL014W	YCR068W		GO:0044248	cellular catabolic process	0.00263922
YCR090C	YCR073C	YCR020C	YCL010C	YCR072C		GO:0007165	signal transduction	0.00270726
YCR092C	YCR082W	YCR024C	YCR003W	YCR073W-A		GO:0023052	signaling	0.00293355
YCR094W	YCR087C-A	YCR035C	YCR009C	YCR076C		GO:0006793	phosphorus metabolic process	0.0031672
YCR106W	YCR093W	YCR038C	YCR027C	YCR086W		GO:0006796	phosphate metabolic process	0.0031672
YDL233W	YCR095C	YCR057C	YCR031C	YCR088W		GO:0048523	negative regulation of cellular process	0.00359185
YDL218W	YCR098C	YCR067C	YCR033W	YCR089W		GO:0010564	regulation of cell cycle process	0.00381223
YDL217C	YDL243C	YCR077C	YCR052W	YDL229W		GO:0070647	protein modification by small protein conjugation or removal	0.00381223
YDL216C	YDL240W	YDL237W	YCR053W	YDL222C		GO:0006468	protein phosphorylation	0.00425298
YDL210W	YDL236W	YDL231C	YCR061W	YDL213C		GO:0042546	cell wall biogenesis	0.00430755
YDL209C	YDL235C	YDL220C	YCR066W	YDL208W		GO:0006357	regulation of transcription from RNA polymerase II promoter	0.00446422
YDL206W	YDL227C	YDL201W	YCR069W	YDL198C		GO:0051726	regulation of cell cycle	0.00503674
YDL203C	YDL215C	YDL200C	YCR075W-A	YDL183C		GO:0007059	chromosome segregation	0.00722142
YDL180W	YDL214C	YDL188C	YCR079W	YDL181W		GO:0048519	negative regulation of biological process	0.00790946
YDL177C	YDL212W	YDL182W	YCR084C	YDL175C
YDL176W	YDL207W	YDL178W	YCR091W	YDL173W
YDL170W	YDL194W	YDL171C	YCR105W	YDL165W		Gene cluster 3
YDL167C	YDL190C	YDL166C	YDL247W	YDL156W		GOID	TERM	CORRECTED_PVALUE		GOID	TERM	CORRECTED_PVALUE
YDL161W	YDL169C	YDL160C	YDL239C	YDL150W		GO:0009987	cellular process	1.69674e-18		GO:0003824	catalytic activity	2.38515e-19
YDL154W	YDL168W	YDL149W	YDL238C	YDL144C		GO:0008152	metabolic process	4.89044e-08		GO:0016740	transferase activity	1.13912e-08
YDL147W	YDL159W	YDL146W	YDL234C	YDL137W		GO:0044237	cellular metabolic process	4.89276e-07		GO:0005524	ATP binding	5.11075e-07
YDL132W	YDL155W	YDL145C	YDL230W	YDL135C		GO:0006807	nitrogen compound metabolic process	1.05919e-05		GO:0035639	purine ribonucleoside triphosphate binding	5.99452e-07
YDL128W	YDL143W	YDL141W	YDL226C	YDL130W-A		GO:0044238	primary metabolic process	4.68926e-05		GO:0017076	purine nucleotide binding	6.12475e-07
YDL125C	YDL142C	YDL133W	YDL225W	YDL129W		GO:0051179	localization	4.88246e-05		GO:0032559	adenyl ribonucleotide binding	6.40907e-07
YDL119C	YDL138W	YDL127W	YDL224C	YDL087C		GO:0050789	regulation of biological process	7.60831e-05		GO:0032553	ribonucleotide binding	7.39421e-07
YDL114W	YDL134C	YDL126C	YDL223C	YDL086W		GO:0034641	cellular nitrogen compound metabolic process	7.64727e-05		GO:0032555	purine ribonucleotide binding	7.39421e-07
YDL112W	YDL131W	YDL122W	YDL219W	YDL085C-A		GO:0050794	regulation of cellular process	0.000192127		GO:0030554	adenyl nucleotide binding	8.96989e-07
YDL106C	YDL116W	YDL121C	YDL211C	YDL085W		GO:0006139	nucleobase, nucleoside, nucleotide and nucleic acid metabolic process	0.000198731		GO:0000166	nucleotide binding	5.76213e-06
YDL093W	YDL109C	YDL120W	YDL205C	YDL083C		GO:0006810	transport	0.000320113		GO:0016301	kinase activity	2.57875e-05
YDL088C	YDL108W	YDL117W	YDL204W	YDL081C		GO:0006793	phosphorus metabolic process	0.000765099		GO:0016773	phosphotransferase activity, alcohol group as acceptor	0.000104892
YDL080C	YDL107W	YDL111C	YDL202W	YDL078C		GO:0006796	phosphate metabolic process	0.000765099		GO:0016772	transferase activity, transferring phosphorus-containing groups	0.000141015
YDL073W	YDL104C	YDL105W	YDL199C	YDL076C		GO:0051234	establishment of localization	0.000851624		GO:0016787	hydrolase activity	0.000450451
YDL069C	YDL102W	YDL100C	YDL197C	YDL067C		GO:0044248	cellular catabolic process	0.000908699		GO:0016462	pyrophosphatase activity	0.00169975
YDL063C	YDL101C	YDL095W	YDL195W	YDL066W		GO:0065007	biological regulation	0.000941835		GO:0016817	hydrolase activity, acting on acid anhydrides	0.00169975
YDL059C	YDL097C	YDL090C	YDL193W	YDL055C		GO:0016043	cellular component organization	0.00585998		GO:0016818	hydrolase activity, acting on acid anhydrides, in phosphorus-containing anhydrides	0.00169975
YDL057W	YDL091C	YDL084W	YDL192W	YDL051W		GO:0044281	small molecule metabolic process	0.00716852		GO:0017111	nucleoside-triphosphatase activity	0.00199941
YDL053C	YDL089W	YDL079C	YDL189W	YDL047W		GO:0009056	catabolic process	0.00756143
YDL042C	YDL077C	YDL060W	YDL186W	YDL046W		GO:0016070	RNA metabolic process	0.00913866
YDL039C	YDL074C	YDL052C	YDL185W	YDL043C
YDL035C	YDL070W	YDL048C	YDL179W	YDL037C
YDL018C	YDL065C	YDL045W-A	YDL174C	YDL022W		Gene cluster 4
YDL012C	YDL056W	YDL040C	YDL164C	YDL014W		GOID	TERM	CORRECTED_PVALUE		GOID	TERM	CORRECTED_PVALUE
YDL006W	YDL054C	YDL030W	YDL153C	YDL007W		GO:0009987	cellular process	5.73291e-23		GO:0003824	catalytic activity	1.8056e-13
YDL004W	YDL049C	YDL029W	YDL148C	YDL002C		GO:0016043	cellular component organization	2.57238e-12		GO:0016787	hydrolase activity	1.73131e-06
YDR011W	YDL045C	YDL024C	YDL140C	YDR002W		GO:0008152	metabolic process	8.27407e-12		GO:0000166	nucleotide binding	4.18467e-05
YDR013W	YDL044C	YDL019C	YDL139C	YDR003W		GO:0071840	cellular component organization or biogenesis	2.44594e-11		GO:0035639	purine ribonucleoside triphosphate binding	5.25786e-05
YDR014W	YDL028C	YDL005C	YDL136W	YDR014W-A		GO:0071841	cellular component organization or biogenesis at cellular level	7.9197e-10		GO:0032553	ribonucleotide binding	6.30106e-05
YDR016C	YDL021W	YDR005C	YDL130W	YDR023W		GO:0071842	cellular component organization at cellular level	1.90141e-09		GO:0032555	purine ribonucleotide binding	6.30106e-05
YDR020C	YDL017W	YDR009W	YDL124W	YDR025W		GO:0044238	primary metabolic process	2.05832e-09		GO:0017076	purine nucleotide binding	9.0106e-05
YDR021W	YDL015C	YDR019C	YDL115C	YDR035W		GO:0006996	organelle organization	4.60494e-09		GO:0005488	binding	0.000666686
YDR022C	YDL008W	YDR026C	YDL113C	YDR044W		GO:0044237	cellular metabolic process	7.72449e-09		GO:0016462	pyrophosphatase activity	0.00277534
YDR028C	YDL001W	YDR034C	YDL110C	YDR047W		GO:0034641	cellular nitrogen compound metabolic process	1.82942e-07		GO:0016817	hydrolase activity, acting on acid anhydrides	0.00277534
YDR030C	YDR004W	YDR039C	YDL103C	YDR050C		GO:0006807	nitrogen compound metabolic process	7.76396e-07		GO:0016818	hydrolase activity, acting on acid anhydrides, in phosphorus-containing anhydrides	0.00277534
YDR031W	YDR006C	YDR046C	YDL099W	YDR054C		GO:0007049	cell cycle	4.51877e-06
YDR056C	YDR007W	YDR058C	YDL098C	YDR059C		GO:0006139	nucleobase, nucleoside, nucleotide and nucleic acid metabolic process	5.7887e-05
YDR057W	YDR017C	YDR061W	YDL082W	YDR063W		GO:0016070	RNA metabolic process	9.08111e-05
YDR066C	YDR018C	YDR062W	YDL075W	YDR068W		GO:0090304	nucleic acid metabolic process	0.000103259
YDR067C	YDR027C	YDR071C	YDL072C	YDR070C		GO:0050896	response to stimulus	0.000106066
YDR069C	YDR036C	YDR076W	YDL064W	YDR077W		GO:0022402	cell cycle process	0.000129574
YDR072C	YDR038C	YDR091C	YDL058W	YDR079W		GO:0051716	cellular response to stimulus	0.000745374
YDR078C	YDR045C	YDR093W	YDL036C	YDR087C		GO:0065007	biological regulation	0.000923722
YDR080W	YDR052C	YDR101C	YDL033C	YDR113C		GO:0048519	negative regulation of biological process	0.00221924
YDR081C	YDR065W	YDR106W	YDL031W	YDR130C		GO:0000278	mitotic cell cycle	0.00235543
YDR085C	YDR075W	YDR109C	YDL027C	YDR148C		GO:0050789	regulation of biological process	0.0024985
YDR089W	YDR082W	YDR110W	YDL025C	YDR155C		GO:0019752	carboxylic acid metabolic process	0.00256816
YDR090C	YDR084C	YDR111C	YDL020C	YDR156W		GO:0043436	oxoacid metabolic process	0.00256816
YDR097C	YDR086C	YDR120C	YDL013W	YDR171W		GO:0006082	organic acid metabolic process	0.00287528
YDR108W	YDR096W	YDR122W	YDL010W	YDR174W		GO:0042180	cellular ketone metabolic process	0.00315548
YDR116C	YDR105C	YDR123C	YDL003W	YDR178W		GO:0048523	negative regulation of cellular process	0.00358482
YDR119W	YDR107C	YDR124W	YDR001C	YDR185C		GO:0044281	small molecule metabolic process	0.00455366
YDR125C	YDR118W	YDR127W	YDR032C	YDR201W		GO:0034621	cellular macromolecular complex subunit organization	0.00590007
YDR135C	YDR131C	YDR128W	YDR033W	YDR214W		GO:0050794	regulation of cellular process	0.00597986
YDR140W	YDR132C	YDR144C	YDR037W	YDR224C
YDR142C	YDR150W	YDR158W	YDR041W	YDR273W
YDR145W	YDR153C	YDR161W	YDR049W	YDR296W		Gene cluster 5
YDR147W	YDR159W	YDR162C	YDR051C	YDR304C		GOID	TERM	CORRECTED_PVALUE		GOID	TERM	CORRECTED_PVALUE
YDR160W	YDR166C	YDR164C	YDR055W	YDR309C		GO:0009987	cellular process	7.07988e-19		GO:0003735	structural constituent of ribosome	5.71736e-15
YDR165W	YDR173C	YDR168W	YDR060W	YDR322C-A		GO:0071841	cellular component organization or biogenesis at cellular level	3.04014e-11		GO:0005198	structural molecule activity	1.16686e-12
YDR179W-A	YDR177W	YDR170C	YDR074W	YDR328C		GO:0071840	cellular component organization or biogenesis	4.03051e-11		GO:0016491	oxidoreductase activity	2.12253e-05
YDR184C	YDR180W	YDR175C	YDR083W	YDR336W		GO:0008152	metabolic process	6.93588e-11		GO:0005515	protein binding	0.000146269
YDR191W	YDR182W	YDR181C	YDR088C	YDR339C		GO:0044237	cellular metabolic process	4.56378e-09		GO:0003755	peptidyl-prolyl cis-trans isomerase activity	0.0010568
YDR196C	YDR183W	YDR197W	YDR092W	YDR348C		GO:0044085	cellular component biogenesis	4.5872e-09		GO:0016859	cis-trans isomerase activity	0.0010568
YDR198C	YDR189W	YDR202C	YDR098C	YDR354W		GO:0034641	cellular nitrogen compound metabolic process	1.62208e-08		GO:0005488	binding	0.00158312
YDR205W	YDR190C	YDR208W	YDR099W	YDR365C		GO:0006807	nitrogen compound metabolic process	1.78562e-08		GO:0051082	unfolded protein binding	0.00198092
YDR206W	YDR192C	YDR217C	YDR103W	YDR378C		GO:0042254	ribosome biogenesis	4.94531e-08		GO:0016853	isomerase activity	0.00523358
YDR211W	YDR194C	YDR219C	YDR104C	YDR381W		GO:0044238	primary metabolic process	2.07704e-07		GO:0048037	cofactor binding	0.00960133
YDR212W	YDR200C	YDR222W	YDR117C	YDR385W		GO:0022613	ribonucleoprotein complex biogenesis	1.71318e-06
YDR213W	YDR204W	YDR223W	YDR121W	YDR397C		GO:0071843	cellular component biogenesis at cellular level	1.11381e-05
YDR216W	YDR218C	YDR232W	YDR129C	YDR404C		GO:0009058	biosynthetic process	1.13655e-05
YDR228C	YDR225W	YDR235W	YDR137W	YDR405W		GO:0044249	cellular biosynthetic process	5.14613e-05
YDR240C	YDR238C	YDR236C	YDR138W	YDR412W		GO:0043933	macromolecular complex subunit organization	5.20178e-05
YDR252W	YDR242W	YDR245W	YDR141C	YDR418W		GO:0006457	protein folding	5.3965e-05
YDR253C	YDR243C	YDR246W	YDR143C	YDR429C		GO:0006007	glucose catabolic process	7.46583e-05
YDR259C	YDR244W	YDR256C	YDR146C	YDR432W		GO:0055114	oxidation-reduction process	8.7486e-05
YDR263C	YDR247W	YDR257C	YDR151C	YDR436W		GO:0034621	cellular macromolecular complex subunit organization	0.000144436
YDR264C	YDR248C	YDR258C	YDR152W	YDR446W		GO:0006139	nucleobase, nucleoside, nucleotide and nucleic acid metabolic process	0.000186629
YDR275W	YDR249C	YDR260C	YDR163W	YDR447C		GO:0016043	cellular component organization	0.000191942
YDR280W	YDR251W	YDR267C	YDR167W	YDR453C		GO:0065003	macromolecular complex assembly	0.00028513
YDR288W	YDR254W	YDR277C	YDR169C	YDR454C		GO:0042274	ribosomal small subunit biogenesis	0.000296352
YDR297W	YDR255C	YDR298C	YDR172W	YDR458C		GO:0046164	alcohol catabolic process	0.000379554
YDR300C	YDR261C	YDR305C	YDR176W	YDR460W		GO:0034622	cellular macromolecular complex assembly	0.000762567
YDR303C	YDR262W	YDR313C	YDR186C	YDR464W		GO:0019320	hexose catabolic process	0.000780249
YDR308C	YDR265W	YDR317W	YDR188W	YDR475C		GO:0010467	gene expression	0.000860741
YDR315C	YDR268W	YDR320C	YDR195W	YDR476C		GO:0006996	organelle organization	0.0010492
YDR321W	YDR270W	YDR326C	YDR207C	YDR478W		GO:0046365	monosaccharide catabolic process	0.00109115
YDR323C	YDR283C	YDR334W	YDR221W	YDR485C		GO:0071842	cellular component organization at cellular level	0.00144786
YDR331W	YDR289C	YDR345C	YDR226W	YDR502C		GO:0042273	ribosomal large subunit biogenesis	0.00171075
YDR332W	YDR291W	YDR356W	YDR227W	YDR510W		GO:0016070	RNA metabolic process	0.00176505
YDR352W	YDR292C	YDR364C	YDR229W	YDR517W		GO:0006364	rRNA processing	0.00209521
YDR363W-A	YDR293C	YDR369C	YDR231C	YDR519W		GO:0016072	rRNA metabolic process	0.00213192
YDR367W	YDR294C	YDR372C	YDR233C	YDR534C		GO:0030490	maturation of SSU-rRNA	0.00408243
YDR371W	YDR295C	YDR373W	YDR234W	YEL066W		GO:0007005	mitochondrion organization	0.00475274
YDR377W	YDR301W	YDR376W	YDR237W	YEL060C		GO:0000462	maturation of SSU-rRNA from tricistronic rRNA transcript (SSU-rRNA, 5.8S rRNA, LSU-rRNA)	0.006778
YDR380W	YDR306C	YDR388W	YDR239C	YEL050C		GO:0034660	ncRNA metabolic process	0.00973875
YDR387C	YDR307W	YDR392W	YDR266C	YEL047C
YDR390C	YDR311W	YDR402C	YDR272W	YEL046C
YDR395W	YDR314C	YDR409W	YDR279W	YEL044W
YDR400W	YDR318W	YDR411C	YDR282C	YEL039C
YDR407C	YDR325W	YDR415C	YDR284C	YEL037C
YDR408C	YDR333C	YDR419W	YDR285W	YEL036C
YDR416W	YDR337W	YDR420W	YDR287W	YEL034W
YDR424C	YDR338C	YDR421W	YDR299W	YEL017W
YDR425W	YDR341C	YDR450W	YDR310C	YER002W
YDR427W	YDR347W	YDR452W	YDR316W	YER019W
YDR428C	YDR350C	YDR479C	YDR322W	YER029C
YDR434W	YDR351W	YDR481C	YDR324C	YER030W
YDR435C	YDR353W	YDR483W	YDR329C	YER034W
YDR437W	YDR357C	YDR488C	YDR346C	YER035W
YDR439W	YDR358W	YDR490C	YDR349C	YER036C
YDR448W	YDR359C	YDR493W	YDR361C	YER044C
YDR449C	YDR362C	YDR496C	YDR363W	YER046W
YDR456W	YDR368W	YDR497C	YDR375C	YER049W
YDR469W	YDR370C	YDR498C	YDR382W	YER063W
YDR472W	YDR374C	YDR508C	YDR383C	YER071C
YDR477W	YDR379W	YDR516C	YDR384C	YER086W
YDR484W	YDR399W	YDR518W	YDR386W	YER087C-B
YDR486C	YDR403W	YDR522C	YDR389W	YER088C
YDR487C	YDR406W	YDR524C-B	YDR391C	YER089C
YDR499W	YDR422C	YDR538W	YDR393W	YER091C
YDR505C	YDR440W	YDR539W	YDR394W	YER093C-A
YDR515W	YDR441C	YEL058W	YDR398W	YER103W
YDR524C	YDR443C	YEL055C	YDR423C	YER114C
YDR531W	YDR457W	YEL040W	YDR430C	YER120W
YEL073C	YDR459C	YEL025C	YDR438W	YER126C
YEL072W	YDR462W	YEL024W	YDR444W	YER128W
YEL064C	YDR463W	YEL020C	YDR451C	YER131W
YEL061C	YDR465C	YEL019C	YDR471W	YER134C
YEL048C	YDR466W	YER007W	YDR473C	YER141W
YEL031W	YDR468C	YER010C	YDR492W	YER146W
YEL026W	YDR470C	YER011W	YDR494W	YER154W
YEL022W	YDR480W	YER012W	YDR500C	YER158C
YEL020W-A	YDR489W	YER015W	YDR501W	YER159C
YEL016C	YDR495C	YER017C	YDR507C	YER161C
YEL015W	YDR506C	YER022W	YDR527W	YER163C
YEL013W	YDR513W	YER023W	YDR528W	YER170W
YEL012W	YDR514C	YER031C	YDR529C	YER175C
YEL007W	YDR520C	YER032W	YDR530C	YER177W
YEL003W	YDR523C	YER038C	YDR533C	YER178W
YER016W	YDR532C	YER039C	YEL071W	YER182W
YER018C	YDR536W	YER064C	YEL057C	YFL058W
YER021W	YEL065W	YER070W	YEL056W	YFL053W
YER026C	YEL063C	YER073W	YEL051W	YFL045C
YER027C	YEL062W	YER077C	YEL042W	YFL039C
YER037W	YEL053C	YER079W	YEL038W	YFL038C
YER045C	YEL052W	YER082C	YEL032W	YFL034C-A
YER051W	YEL043W	YER092W	YEL030W	YFL031W
YER053C	YEL041W	YER095W	YEL009C	YFL023W
YER057C	YEL029C	YER096W	YEL002C	YFL022C
YER060W	YEL027W	YER101C	YEL001C	YFL021W
YER060W-A	YEL023C	YER105C	YER004W	YFL014W
YER061C	YEL021W	YER109C	YER006W	YFR001W
YER072W	YEL018W	YER122C	YER008C	YFR014C
YER075C	YEL011W	YER127W	YER014W	YFR016C
YER076C	YEL006W	YER136W	YER020W	YFR017C
YER081W	YER001W	YER148W	YER025W	YFR022W
YER087W	YER003C	YER157W	YER028C	YFR024C-A
YER090W	YER005W	YER165W	YER033C	YFR031C-A
YER099C	YER007C-A	YER166W	YER041W	YFR032C
YER107C	YER009W	YER171W	YER043C	YFR033C
YER111C	YER013W	YER173W	YER047C	YFR034C
YER112W	YER024W	YER179W	YER048C	YFR036W
YER113C	YER040W	YER180C	YER050C	YFR037C
YER118C	YER042W	YFL054C	YER062C	YFR041C
YER119C	YER052C	YFL047W	YER083C	YFR044C
YER123W	YER054C	YFL044C	YER100W	YFR046C
YER124C	YER055C	YFL042C	YER104W	YFR051C
YER137C	YER059W	YFL041W	YER116C	YGL261C
YER139C	YER065C	YFL024C	YER125W	YGL244W
YER140W	YER067W	YFL013C	YER129W	YGL222C
YER168C	YER068W	YFL011W	YER130C	YGL212W
YER183C	YER069W	YFL009W	YER132C	YGL202W
YER185W	YER078C	YFL001W	YER143W	YGL200C
YFL046W	YER080W	YFR007W	YER145C	YGL189C
YFL040W	YER085C	YFR009W	YER149C	YGL187C
YFL034C-B	YER093C	YFR010W	YER152C	YGL175C
YFL029C	YER098W	YFR011C	YER156C	YGL164C
YFL027C	YER106W	YFR013W	YER162C	YGL148W
YFL026W	YER110C	YFR015C	YER164W	YGL147C
YFL025C	YER133W	YFR019W	YER167W	YGL127C
YFL017C	YER142C	YFR021W	YER169W	YGL125W
YFL003C	YER144C	YFR030W	YER174C	YGL123W
YFR002W	YER147C	YFR031C	YER176W	YGL121C
YFR008W	YER150W	YFR047C	YFL052W	YGL108C
YFR043C	YER151C	YFR052W	YFL051C	YGL106W
YFR050C	YER155C	YFR055W	YFL037W	YGL096W
YGL257C	YER172C	YGL252C	YFL034W	YGL093W
YGL256W	YER184C	YGL242C	YFL033C	YGL087C
YGL254W	YER187W	YGL228W	YFL030W	YGL078C
YGL247W	YFL060C	YGL225W	YFL028C	YGL068W
YGL243W	YFL055W	YGL210W	YFL018C	YGL064C
YGL241W	YFL050C	YGL208W	YFL016C	YGL055W
YGL238W	YFL049W	YGL207W	YFL010C	YGL048C
YGL237C	YFL048C	YGL206C	YFL008W	YGL045W
YGL233W	YFL036W	YGL201C	YFL004W	YGL035C
YGL231C	YFL007W	YGL186C	YFL002C	YGL031C
YGL229C	YFL005W	YGL174W	YFR003C	YGL030W
YGL224C	YFR005C	YGL173C	YFR004W	YGL029W
YGL215W	YFR006W	YGL169W	YFR018C	YGL028C
YGL213C	YFR012W-A	YGL167C	YFR029W	YGL026C
YGL209W	YFR023W	YGL163C	YFR045W	YGL023C
YGL195W	YFR025C	YGL160W	YFR053C	YGL019W
YGL191W	YFR027W	YGL158W	YGL258W	YGL008C
YGL190C	YFR028C	YGL157W	YGL255W	YGR008C
YGL185C	YFR038W	YGL143C	YGL253W	YGR013W
YGL181W	YFR039C	YGL142C	YGL250W	YGR017W
YGL180W	YFR040W	YGL141W	YGL248W	YGR020C
YGL178W	YFR048W	YGL138C	YGL245W	YGR026W
YGL172W	YGL251C	YGL136C	YGL234W	YGR027C
YGL166W	YGL249W	YGL128C	YGL232W	YGR033C
YGL162W	YGL246C	YGL119W	YGL221C	YGR037C
YGL159W	YGL240W	YGL114W	YGL220W	YGR048W
YGL155W	YGL236C	YGL112C	YGL219C	YGR054W
YGL154C	YGL227W	YGL110C	YGL216W	YGR066C
YGL145W	YGL223C	YGL098W	YGL203C	YGR068C
YGL140C	YGL211W	YGL092W	YGL197W	YGR076C
YGL139W	YGL205W	YGL083W	YGL196W	YGR078C
YGL122C	YGL194C	YGL079W	YGL184C	YGR085C
YGL117W	YGL192W	YGL076C	YGL183C	YGR086C
YGL107C	YGL171W	YGL075C	YGL179C	YGR087C
YGL104C	YGL161C	YGL062W	YGL176C	YGR088W
YGL101W	YGL156W	YGL056C	YGL170C	YGR096W
YGL089C	YGL153W	YGL050W	YGL144C	YGR103W
YGL086W	YGL151W	YGL047W	YGL137W	YGR112W
YGL084C	YGL150C	YGL038C	YGL133W	YGR118W
YGL082W	YGL146C	YGL018C	YGL130W	YGR126W
YGL071W	YGL134W	YGL012W	YGL120C	YGR130C
YGL061C	YGL131C	YGR001C	YGL115W	YGR148C
YGL060W	YGL129C	YGR006W	YGL113W	YGR153W
YGL059W	YGL124C	YGR012W	YGL111W	YGR159C
YGL058W	YGL116W	YGR031W	YGL105W	YGR161C
YGL054C	YGL100W	YGR038W	YGL103W	YGR162W
YGL043W	YGL099W	YGR040W	YGL097W	YGR165W
YGL036W	YGL095C	YGR042W	YGL090W	YGR167W
YGL033W	YGL094C	YGR046W	YGL085W	YGR174C
YGL025C	YGL091C	YGR047C	YGL081W	YGR180C
YGL016W	YGL080W	YGR056W	YGL051W	YGR186W
YGL014W	YGL077C	YGR058W	YGL049C	YGR189C
YGL005C	YGL073W	YGR060W	YGL037C	YGR192C
YGL004C	YGL067W	YGR065C	YGL022W	YGR195W
YGL001C	YGL066W	YGR067C	YGL015C	YGR201C
YGR007W	YGL065C	YGR071C	YGL009C	YGR202C
YGR009C	YGL057C	YGR079W	YGL003C	YGR206W
YGR010W	YGL044C	YGR080W	YGL002W	YGR211W
YGR015C	YGL040C	YGR081C	YGR002C	YGR215W
YGR016W	YGL039W	YGR082W	YGR005C	YGR239C
YGR024C	YGL027C	YGR089W	YGR014W	YGR254W
YGR028W	YGL021W	YGR090W	YGR021W	YGR258C
YGR032W	YGL020C	YGR091W	YGR023W	YGR279C
YGR036C	YGL017W	YGR110W	YGR029W	YGR280C
YGR049W	YGL013C	YGR120C	YGR041W	YGR282C
YGR052W	YGL011C	YGR124W	YGR043C	YGR285C
YGR053C	YGR003W	YGR132C	YGR044C	YGR287C
YGR057C	YGR004W	YGR135W	YGR059W	YGR292W
YGR070W	YGR019W	YGR143W	YGR062C	YGR294W
YGR075C	YGR030C	YGR146C	YGR072W	YHL034C
YGR084C	YGR034W	YGR147C	YGR092W	YHL032C
YGR098C	YGR035C	YGR169C	YGR094W	YHL031C
YGR102C	YGR055W	YGR171C	YGR113W	YHL028W
YGR104C	YGR061C	YGR175C	YGR116W	YHL018W
YGR106C	YGR077C	YGR179C	YGR127W	YHL015W
YGR109C	YGR083C	YGR188C	YGR129W	YHL004W
YGR117C	YGR093W	YGR191W	YGR144W	YHR007C
YGR122W	YGR095C	YGR196C	YGR145W	YHR014W
YGR123C	YGR097W	YGR220C	YGR152C	YHR019C
YGR125W	YGR099W	YGR221C	YGR154C	YHR020W
YGR128C	YGR100W	YGR223C	YGR155W	YHR024C
YGR134W	YGR101W	YGR225W	YGR156W	YHR025W
YGR136W	YGR108W	YGR229C	YGR169C-A	YHR038W
YGR150C	YGR111W	YGR236C	YGR173W	YHR040W
YGR157W	YGR119C	YGR237C	YGR177C	YHR041C
YGR158C	YGR121C	YGR243W	YGR178C	YHR042W
YGR163W	YGR140W	YGR245C	YGR185C	YHR057C
YGR166W	YGR149W	YGR249W	YGR194C	YHR059W
YGR168C	YGR184C	YGR251W	YGR204W	YHR060W
YGR170W	YGR193C	YGR260W	YGR205W	YHR066W
YGR172C	YGR197C	YGR266W	YGR207C	YHR081W
YGR181W	YGR198W	YGR273C	YGR210C	YHR087W
YGR187C	YGR217W	YGR278W	YGR214W	YHR089C
YGR199W	YGR244C	YGR289C	YGR222W	YHR090C
YGR200C	YGR252W	YHL043W	YGR235C	YHR096C
YGR208W	YGR256W	YHL029C	YGR238C	YHR097C
YGR209C	YGR257C	YHL026C	YGR240C	YHR105W
YGR212W	YGR281W	YHL009C	YGR246C	YHR116W
YGR213C	YGR286C	YHL007C	YGR247W	YHR122W
YGR216C	YGR288W	YHR001W-A	YGR248W	YHR128W
YGR218W	YHL038C	YHR011W	YGR255C	YHR132W-A
YGR224W	YHL036W	YHR012W	YGR262C	YHR134W
YGR227W	YHL027W	YHR018C	YGR267C	YHR137W
YGR231C	YHL025W	YHR032W	YGR270W	YHR143W
YGR232W	YHL014C	YHR033W	YGR271C-A	YHR146W
YGR233C	YHL012W	YHR039C-A	YGR275W	YHR159W
YGR234W	YHL010C	YHR050W	YGR276C	YHR160C
YGR241C	YHL002W	YHR051W	YGR277C	YHR168W
YGR250C	YHR001W	YHR058C	YHL039W	YHR174W
YGR253C	YHR005C	YHR062C	YHL021C	YHR176W
YGR261C	YHR026W	YHR071W	YHL020C	YHR179W
YGR263C	YHR027C	YHR076W	YHL019C	YHR191C
YGR264C	YHR029C	YHR079C	YHL008C	YHR193C
YGR271W	YHR034C	YHR102W	YHL001W	YHR194W
YGR274C	YHR036W	YHR103W	YHR003C	YHR195W
YGR283C	YHR045W	YHR107C	YHR004C	YHR199C
YGR284C	YHR046C	YHR108W	YHR006W	YHR214W
YHL044W	YHR048W	YHR110W	YHR008C	YHR216W
YHL040C	YHR068W	YHR112C	YHR009C	YIL169C
YHL035C	YHR070W	YHR114W	YHR016C	YIL164C
YHL030W	YHR074W	YHR117W	YHR023W	YIL161W
YHL024W	YHR075C	YHR119W	YHR028C	YIL157C
YHL023C	YHR078W	YHR136C	YHR031C	YIL155C
YHL022C	YHR085W	YHR147C	YHR044C	YIL154C
YHL017W	YHR091C	YHR150W	YHR047C	YIL153W
YHL016C	YHR099W	YHR151C	YHR049W	YIL150C
YHL013C	YHR109W	YHR152W	YHR052W	YIL145C
YHL011C	YHR111W	YHR162W	YHR061C	YIL138C
YHL003C	YHR118C	YHR165C	YHR064C	YIL136W
YHR002W	YHR120W	YHR169W	YHR065C	YIL127C
YHR005C-A	YHR132C	YHR182W	YHR067W	YIL123W
YHR013C	YHR135C	YHR184W	YHR069C	YIL117C
YHR015W	YHR153C	YHR188C	YHR072W	YIL111W
YHR017W	YHR154W	YHR190W	YHR073W	YIL108W
YHR022C	YHR155W	YHR200W	YHR077C	YIL098C
YHR030C	YHR157W	YHR202W	YHR080C	YIL093C
YHR035W	YHR161C	YHR205W	YHR083W	YIL084C
YHR037W	YHR164C	YHR207C	YHR084W	YIL077C
YHR039C	YHR166C	YIL166C	YHR088W	YIL072W
YHR043C	YHR170W	YIL159W	YHR092C	YIL065C
YHR056C	YHR177W	YIL156W	YHR094C	YIL063C
YHR063C	YHR185C	YIL143C	YHR100C	YIL061C
YHR082C	YHR186C	YIL139C	YHR101C	YIL052C
YHR086W	YHR187W	YIL134W	YHR104W	YIL051C
YHR098C	YHR197W	YIL132C	YHR113W	YIL043C
YHR106W	YHR204W	YIL131C	YHR115C	YIL041W
YHR123W	YHR209W	YIL116W	YHR121W	YIL034C
YHR126C	YHR210C	YIL114C	YHR124W	YIL033C
YHR133C	YIL158W	YIL110W	YHR127W	YIL022W
YHR138C	YIL152W	YIL107C	YHR129C	YIL020C
YHR140W	YIL142W	YIL106W	YHR131C	YIL019W
YHR142W	YIL130W	YIL104C	YHR139C	YIL018W
YHR144C	YIL122W	YIL099W	YHR141C	YIL016W
YHR148W	YIL121W	YIL096C	YHR143W-A	YIL010W
YHR149C	YIL118W	YIL083C	YHR158C	YIL003W
YHR156C	YIL113W	YIL079C	YHR163W	YIL002W-A
YHR171W	YIL095W	YIL066C	YHR167W	YIR001C
YHR172W	YIL092W	YIL062C	YHR201C	YIR003W
YHR178W	YIL087C	YIL057C	YHR208W	YIR013C
YHR192W	YIL076W	YIL056W	YIL162W	YIR016W
YHR196W	YIL075C	YIL046W	YIL160C	YIR018W
YHR206W	YIL067C	YIL042C	YIL149C	YIR019C
YIL151C	YIL045W	YIL038C	YIL147C	YIR021W
YIL144W	YIL044C	YIL021W	YIL146C	YIR029W
YIL129C	YIL039W	YIL015W	YIL140W	YIR032C
YIL128W	YIL035C	YIL011W	YIL137C	YIR035C
YIL124W	YIL031W	YIL007C	YIL135C	YIR036C
YIL120W	YIL026C	YIL006W	YIL133C	YIR037W
YIL119C	YIL014W	YIL005W	YIL126W	YJL192C
YIL109C	YIL013C	YIL004C	YIL125W	YJL184W
YIL105C	YIR006C	YIL002C	YIL115C	YJL170C
YIL103W	YIR008C	YIR002C	YIL112W	YJL167W
YIL097W	YIR012W	YIR004W	YIL102C	YJL164C
YIL090W	YIR017C	YIR010W	YIL094C	YJL159W
YIL088C	YIR022W	YIR024C	YIL091C	YJL151C
YIL074C	YIR025W	YIR027C	YIL085C	YJL148W
YIL073C	YIR026C	YIR042C	YIL078W	YJL140W
YIL071C	YIR028W	YJL222W	YIL070C	YJL133C-A
YIL068C	YIR030C	YJL217W	YIL069C	YJL123C
YIL048W	YJL218W	YJL213W	YIL064W	YJL122W
YIL040W	YJL200C	YJL212C	YIL055C	YJL115W
YIL037C	YJL197W	YJL206C	YIL053W	YJL100W
YIL036W	YJL194W	YJL201W	YIL050W	YJL083W
YIL030C	YJL190C	YJL187C	YIL047C	YJL079C
YIL027C	YJL174W	YJL186W	YIL024C	YJL078C
YIL023C	YJL165C	YJL177W	YIL009W	YJL076W
YIL017C	YJL162C	YJL176C	YIL008W	YJL068C
YIL001W	YJL157C	YJL172W	YIR034C	YJL066C
YIR005W	YJL154C	YJL171C	YIR038C	YJL063C
YIR007W	YJL146W	YJL168C	YJL219W	YJL054W
YIR011C	YJL143W	YJL166W	YJL216C	YJL052W
YIR023W	YJL137C	YJL160C	YJL214W	YJL048C
YIR031C	YJL136C	YJL156C	YJL208C	YJL042W
YIR033W	YJL134W	YJL155C	YJL203W	YJL034W
YIR039C	YJL132W	YJL145W	YJL191W	YJL026W
YJL209W	YJL131C	YJL139C	YJL185C	YJL023C
YJL207C	YJL130C	YJL127C	YJL178C	YJL020C
YJL204C	YJL129C	YJL125C	YJL161W	YJL012C
YJL198W	YJL126W	YJL121C	YJL158C	YJR002W
YJL193W	YJL124C	YJL117W	YJL153C	YJR005C-A
YJL189W	YJL110C	YJL116C	YJL147C	YJR009C
YJL183W	YJL103C	YJL112W	YJL141C	YJR014W
YJL181W	YJL101C	YJL109C	YJL104W	YJR017C
YJL180C	YJL098W	YJL102W	YJL096W	YJR019C
YJL179W	YJL093C	YJL092W	YJL095W	YJR021C
YJL173C	YJL089W	YJL069C	YJL084C	YJR032W
YJL163C	YJL085W	YJL055W	YJL081C	YJR034W
YJL149W	YJL082W	YJL050W	YJL080C	YJR045C
YJL133W	YJL071W	YJL049W	YJL074C	YJR048W
YJL128C	YJL058C	YJL033W	YJL070C	YJR056C
YJL111W	YJL057C	YJL031C	YJL065C	YJR063W
YJL108C	YJL051W	YJL025W	YJL060W	YJR070C
YJL106W	YJL047C	YJL019W	YJL044C	YJR073C
YJL105W	YJL039C	YJL014W	YJL036W	YJR074W
YJL099W	YJL038C	YJL005W	YJL029C	YJR075W
YJL097W	YJL030W	YJR001W	YJL013C	YJR077C
YJL094C	YJL011C	YJR005W	YJL003W	YJR093C
YJL091C	YJL010C	YJR006W	YJL002C	YJR103W
YJL090C	YJR003C	YJR010W	YJR016C	YJR104C
YJL088W	YJR007W	YJR025C	YJR035W	YJR105W
YJL087C	YJR015W	YJR030C	YJR043C	YJR113C
YJL073W	YJR031C	YJR040W	YJR046W	YJR121W
YJL072C	YJR039W	YJR049C	YJR047C	YJR122W
YJL062W	YJR050W	YJR061W	YJR053W	YJR123W
YJL059W	YJR051W	YJR062C	YJR059W	YJR142W
YJL056C	YJR052W	YJR069C	YJR060W	YJR145C
YJL053W	YJR057W	YJR072C	YJR065C	YJR148W
YJL046W	YJR058C	YJR084W	YJR076C	YJR151C
YJL035C	YJR066W	YJR095W	YJR078W	YKL214C
YJL024C	YJR067C	YJR098C	YJR080C	YKL211C
YJL016W	YJR068W	YJR101W	YJR083C	YKL201C
YJL008C	YJR089W	YJR110W	YJR085C	YKL198C
YJL006C	YJR091C	YJR117W	YJR092W	YKL194C
YJL001W	YJR108W	YJR126C	YJR096W	YKL193C
YJR004C	YJR109C	YJR134C	YJR100C	YKL190W
YJR008W	YJR119C	YJR135C	YJR107W	YKL172W
YJR011C	YJR127C	YJR136C	YJR112W	YKL152C
YJR013W	YJR129C	YJR137C	YJR116W	YKL150W
YJR012C	YJR132W	YJR138W	YJR125C	YKL142W
YJR022W	YJR140C	YJR141W	YJR130C	YKL141W
YJR024C	YJR143C	YJR153W	YJR131W	YKL138C
YJR033C	YJR144W	YJR154W	YJR133W	YKL119C
YJR036C	YJR152W	YJR159W	YJR139C	YKL110C
YJR041C	YKL222C	YKL216W	YJR147W	YKL108W
YJR042W	YKL204W	YKL215C	YJR158W	YKL103C
YJR054W	YKL197C	YKL212W	YKL210W	YKL099C
YJR064W	YKL189W	YKL192C	YKL208W	YKL093W
YJR082C	YKL187C	YKL183W	YKL195W	YKL087C
YJR086W	YKL185W	YKL176C	YKL191W	YKL085W
YJR088C	YKL184W	YKL168C	YKL182W	YKL082C
YJR090C	YKL181W	YKL166C	YKL180W	YKL079W
YJR094C	YKL175W	YKL163W	YKL179C	YKL077W
YJR097W	YKL174C	YKL160W	YKL173W	YKL068W-A
YJR099W	YKL170W	YKL151C	YKL171W	YKL067W
YJR102C	YKL167C	YKL146W	YKL157W	YKL060C
YJR106W	YKL164C	YKL145W	YKL155C	YKL059C
YJR111C	YKL161C	YKL144C	YKL148C	YKL058W
YJR118C	YKL140W	YKL128C	YKL143W	YKL056C
YJR124C	YKL139W	YKL125W	YKL133C	YKL049C
YJR149W	YKL132C	YKL124W	YKL127W	YKL042W
YJR150C	YKL130C	YKL122C	YKL116C	YKL035W
YKL221W	YKL126W	YKL113C	YKL109W	YKL029C
YKL220C	YKL121W	YKL107W	YKL105C	YKL027W
YKL218C	YKL114C	YKL104C	YKL095W	YKL026C
YKL217W	YKL106W	YKL101W	YKL091C	YKL024C
YKL213C	YKL094W	YKL098W	YKL089W	YKL023W
YKL209C	YKL092C	YKL090W	YKL081W	YKL009W
YKL207W	YKL080W	YKL088W	YKL078W	YKR001C
YKL206C	YKL065C	YKL075C	YKL068W	YKR005C
YKL205W	YKL064W	YKL074C	YKL050C	YKR007W
YKL203C	YKL061W	YKL073W	YKL048C	YKR020W
YKL196C	YKL057C	YKL072W	YKL033W-A	YKR034W
YKL188C	YKL055C	YKL071W	YKL019W	YKR037C
YKL186C	YKL043W	YKL062W	YKL016C	YKR041W
YKL178C	YKL040C	YKL052C	YKL012W	YKR042W
YKL165C	YKL034W	YKL045W	YKL011C	YKR045C
YKL162C	YKL032C	YKL041W	YKL007W	YKR046C
YKL159C	YKL028W	YKL038W	YKL005C	YKR048C
YKL154W	YKL021C	YKL020C	YKL002W	YKR056W
YKL149C	YKL017C	YKL010C	YKR015C	YKR059W
YKL137W	YKL014C	YKL003C	YKR016W	YKR062W
YKL135C	YKL008C	YKL001C	YKR019C	YKR066C
YKL134C	YKL006C-A	YKR002W	YKR025W	YKR067W
YKL129C	YKR006C	YKR010C	YKR039W	YKR069W
YKL120W	YKR009C	YKR011C	YKR050W	YKR071C
YKL117W	YKR014C	YKR013W	YKR053C	YKR072C
YKL112W	YKR018C	YKR021W	YKR076W	YKR091W
YKL100C	YKR022C	YKR023W	YKR077W	YKR092C
YKL096W-A	YKR027W	YKR024C	YKR080W	YKR095W
YKL069W	YKR036C	YKR028W	YKR090W	YLL058W
YKL063C	YKR055W	YKR031C	YKR093W	YLL050C
YKL054C	YKR057W	YKR038C	YKR097W	YLL046C
YKL051W	YKR061W	YKR043C	YKR100C	YLL045C
YKL047W	YKR070W	YKR054C	YKR102W	YLL039C
YKL046C	YKR078W	YKR058W	YLL066C	YLL038C
YKL039W	YKR081C	YKR060W	YLL036C	YLL024C
YKL033W	YKR082W	YKR063C	YLL035W	YLL022C
YKL015W	YKR085C	YKR065C	YLL034C	YLL018C
YKL013C	YKR089C	YKR074W	YLL029W	YLL008W
YKL004W	YKR098C	YKR075C	YLL027W	YLL001W
YKR003W	YKR101W	YKR086W	YLL021W	YLR002C
YKR004C	YKR106W	YKR099W	YLL018C-A	YLR003C
YKR008W	YLL056C	YKR103W	YLL013C	YLR008C
YKR017C	YLL055W	YLL062C	YLL012W	YLR009W
YKR026C	YLL048C	YLL061W	YLL010C	YLR026C
YKR029C	YLL041C	YLL057C	YLL006W	YLR027C
YKR035W-A	YLL040C	YLL025W	YLL002W	YLR029C
YKR044W	YLL033W	YLL011W	YLR001C	YLR030W
YKR051W	YLL028W	YLL003W	YLR006C	YLR035C
YKR052C	YLL026W	YLR004C	YLR014C	YLR044C
YKR064W	YLL023C	YLR005W	YLR015W	YLR048W
YKR068C	YLL019C	YLR017W	YLR016C	YLR051C
YKR079C	YLL015W	YLR028C	YLR019W	YLR055C
YKR083C	YLL007C	YLR032W	YLR025W	YLR058C
YKR084C	YLL005C	YLR038C	YLR033W	YLR061W
YKR087C	YLL004W	YLR049C	YLR045C	YLR068W
YKR088C	YLR007W	YLR057W	YLR056W	YLR074C
YKR094C	YLR023C	YLR060W	YLR059C	YLR075W
YKR096W	YLR047C	YLR081W	YLR070C	YLR079W
YLL054C	YLR063W	YLR085C	YLR072W	YLR086W
YLL051C	YLR069C	YLR095C	YLR078C	YLR089C
YLL049W	YLR077W	YLR098C	YLR080W	YLR090W
YLL043W	YLR083C	YLR099C	YLR082C	YLR091W
YLL032C	YLR084C	YLR106C	YLR092W	YLR105C
YLL031C	YLR087C	YLR115W	YLR094C	YLR109W
YLR011W	YLR093C	YLR117C	YLR100W	YLR116W
YLR012C	YLR096W	YLR131C	YLR102C	YLR121C
YLR018C	YLR103C	YLR135W	YLR108C	YLR125W
YLR020C	YLR113W	YLR142W	YLR110C	YLR136C
YLR021W	YLR114C	YLR147C	YLR119W	YLR137W
YLR022C	YLR126C	YLR151C	YLR120C	YLR150W
YLR024C	YLR128W	YLR165C	YLR130C	YLR154C
YLR034C	YLR129W	YLR187W	YLR132C	YLR167W
YLR039C	YLR143W	YLR189C	YLR133W	YLR175W
YLR040C	YLR144C	YLR195C	YLR134W	YLR178C
YLR043C	YLR148W	YLR199C	YLR138W	YLR180W
YLR052W	YLR149C	YLR200W	YLR139C	YLR183C
YLR054C	YLR163C	YLR201C	YLR141W	YLR185W
YLR064W	YLR168C	YLR206W	YLR153C	YLR186W
YLR065C	YLR176C	YLR212C	YLR172C	YLR190W
YLR066W	YLR188W	YLR238W	YLR173W	YLR192C
YLR067C	YLR196W	YLR240W	YLR174W	YLR194C
YLR073C	YLR207W	YLR250W	YLR191W	YLR197W
YLR088W	YLR209C	YLR253W	YLR193C	YLR203C
YLR097C	YLR211C	YLR258W	YLR205C	YLR208W
YLR104W	YLR216C	YLR267W	YLR213C	YLR218C
YLR107W	YLR223C	YLR271W	YLR215C	YLR219W
YLR118C	YLR225C	YLR276C	YLR221C	YLR220W
YLR127C	YLR226W	YLR277C	YLR229C	YLR234W
YLR145W	YLR241W	YLR293C	YLR244C	YLR237W
YLR146C	YLR247C	YLR299W	YLR259C	YLR248W
YLR152C	YLR256W	YLR310C	YLR262C-A	YLR249W
YLR166C	YLR260W	YLR312C	YLR263W	YLR254C
YLR170C	YLR266C	YLR319C	YLR270W	YLR257W
YLR177W	YLR272C	YLR328W	YLR285W	YLR264W
YLR181C	YLR273C	YLR332W	YLR287C	YLR268W
YLR182W	YLR274W	YLR345W	YLR289W	YLR301W
YLR210W	YLR283W	YLR348C	YLR295C	YLR323C
YLR214W	YLR286C	YLR359W	YLR300W	YLR324W
YLR222C	YLR290C	YLR364W	YLR303W	YLR325C
YLR224W	YLR291C	YLR367W	YLR309C	YLR327C
YLR227C	YLR292C	YLR376C	YLR314C	YLR330W
YLR228C	YLR298C	YLR382C	YLR316C	YLR335W
YLR231C	YLR304C	YLR383W	YLR333C	YLR337C
YLR233C	YLR306W	YLR384C	YLR344W	YLR340W
YLR239C	YLR312W-A	YLR392C	YLR351C	YLR350W
YLR243W	YLR313C	YLR398C	YLR352W	YLR354C
YLR245C	YLR320W	YLR408C	YLR353W	YLR355C
YLR251W	YLR321C	YLR412W	YLR361C	YLR356W
YLR262C	YLR336C	YLR418C	YLR361C-A	YLR357W
YLR265C	YLR341W	YLR419W	YLR372W	YLR363W-A
YLR278C	YLR368W	YLR425W	YLR390W	YLR370C
YLR284C	YLR373C	YLR431C	YLR397C	YLR377C
YLR288C	YLR375W	YLR442C	YLR410W	YLR378C
YLR297W	YLR387C	YLR443W	YLR417W	YLR380W
YLR305C	YLR389C	YLR445W	YLR421C	YLR390W-A
YLR308W	YLR394W	YLR451W	YLR424W	YLR393W
YLR315W	YLR409C	YLR453C	YLR433C	YLR399C
YLR318W	YLR420W	YML126C	YLR435W	YLR401C
YLR326W	YLR422W	YML123C	YLR448W	YLR407W
YLR342W	YLR423C	YML121W	YLR455W	YLR427W
YLR343W	YLR430W	YML117W	YML131W	YLR429W
YLR347C	YLR447C	YML113W	YML127W	YLR432W
YLR360W	YLR454W	YML109W	YML118W	YLR437C
YLR362W	YML119W	YML102W	YML112W	YLR438W
YLR363C	YML115C	YML072C	YML105C	YLR439W
YLR369W	YML107C	YML065W	YML100W	YLR441C
YLR371W	YML106W	YML052W	YML098W	YLR449W
YLR381W	YML099C	YML036W	YML097C	YLR457C
YLR385C	YML096W	YML035C	YML087C	YML129C
YLR386W	YML088W	YML018C	YML086C	YML128C
YLR396C	YML083C	YML017W	YML081C-A	YML125C
YLR403W	YML081W	YML006C	YML078W	YML124C
YLR404W	YML080W	YMR001C	YML073C	YML120C
YLR405W	YML076C	YMR002W	YML070W	YML114C
YLR411W	YML075C	YMR004W	YML062C	YML110C
YLR413W	YML066C	YMR014W	YML061C	YML108W
YLR436C	YML064C	YMR020W	YML059C	YML101C
YLR440C	YML060W	YMR024W	YML057W	YML093W
YLR446W	YML042W	YMR026C	YML048W	YML092C
YLR450W	YML038C	YMR030W	YML043C	YML085C
YLR452C	YML037C	YMR032W	YML041C	YML082W
YLR456W	YML031W	YMR033W	YML034W	YML079W
YLR459W	YML029W	YMR047C	YML032C	YML074C
YML130C	YML016C	YMR068W	YML021C	YML071C
YML116W	YMR006C	YMR074C	YML020W	YML069W
YML111W	YMR008C	YMR075W	YML015C	YML063W
YML104C	YMR009W	YMR077C	YML011C	YML058W
YML103C	YMR015C	YMR079W	YML010W	YML055W
YML094W	YMR023C	YMR080C	YMR011W	YML054C
YML091C	YMR029C	YMR083W	YMR017W	YML030W
YML077W	YMR041C	YMR090W	YMR027W	YML028W
YML068W	YMR053C	YMR097C	YMR031C	YML027W
YML067C	YMR059W	YMR099C	YMR036C	YML025C
YML053C	YMR061W	YMR100W	YMR048W	YML022W
YML051W	YMR073C	YMR108W	YMR049C	YML014W
YML050W	YMR076C	YMR112C	YMR055C	YML013W
YML049C	YMR078C	YMR118C	YMR058W	YML012W
YML047C	YMR093W	YMR119W	YMR067C	YML008C
YML046W	YMR094W	YMR120C	YMR072W	YML004C
YML023C	YMR110C	YMR123W	YMR081C	YMR005W
YML019W	YMR115W	YMR126C	YMR089C	YMR038C
YML005W	YMR124W	YMR127C	YMR091C	YMR039C
YML001W	YMR125W	YMR130W	YMR092C	YMR042W
YMR010W	YMR129W	YMR131C	YMR095C	YMR044W
YMR013C	YMR135C	YMR157C	YMR102C	YMR056C
YMR016C	YMR136W	YMR158W	YMR105C	YMR086W
YMR018W	YMR137C	YMR161W	YMR106C	YMR098C
YMR019W	YMR139W	YMR169C	YMR116C	YMR104C
YMR021C	YMR144W	YMR170C	YMR128W	YMR107W
YMR025W	YMR154C	YMR175W	YMR133W	YMR111C
YMR034C	YMR156C	YMR180C	YMR140W	YMR114C
YMR037C	YMR163C	YMR194W	YMR142C	YMR117C
YMR052W	YMR166C	YMR198W	YMR146C	YMR145C
YMR054W	YMR172W	YMR207C	YMR147W	YMR173W
YMR060C	YMR176W	YMR210W	YMR148W	YMR181C
YMR062C	YMR179W	YMR216C	YMR149W	YMR186W
YMR064W	YMR183C	YMR218C	YMR153W	YMR193W
YMR065W	YMR185W	YMR220W	YMR165C	YMR206W
YMR070W	YMR189W	YMR224C	YMR167W	YMR217W
YMR088C	YMR190C	YMR237W	YMR174C	YMR227C
YMR096W	YMR197C	YMR252C	YMR184W	YMR233W
YMR101C	YMR202W	YMR253C	YMR188C	YMR235C
YMR109W	YMR204C	YMR261C	YMR191W	YMR236W
YMR113W	YMR208W	YMR262W	YMR192W	YMR240C
YMR132C	YMR211W	YMR265C	YMR196W	YMR241W
YMR150C	YMR226C	YMR268C	YMR200W	YMR244W
YMR152W	YMR231W	YMR270C	YMR201C	YMR244C-A
YMR155W	YMR234W	YMR272C	YMR203W	YMR255W
YMR159C	YMR250W	YMR276W	YMR205C	YMR260C
YMR160W	YMR263W	YMR287C	YMR213W	YMR269W
YMR162C	YMR278W	YMR294W	YMR219W	YMR273C
YMR164C	YMR279C	YMR301C	YMR222C	YMR277W
YMR168C	YMR280C	YMR309C	YMR229C	YMR286W
YMR171C	YMR282C	YMR315W	YMR246W	YMR295C
YMR177W	YMR283C	YMR318C	YMR264W	YMR297W
YMR178W	YMR300C	YMR319C	YMR267W	YMR303C
YMR182C	YMR304W	YMR322C	YMR290C	YMR311C
YMR199W	YMR306W	YNL326C	YMR291W	YMR314W
YMR209C	YMR312W	YNL311C	YMR293C	YMR317W
YMR212C	YMR316W	YNL307C	YMR296C	YNL328C
YMR215W	YNL335W	YNL302C	YMR302C	YNL322C
YMR221C	YNL321W	YNL293W	YMR305C	YNL314W
YMR223W	YNL316C	YNL286W	YMR307W	YNL308C
YMR225C	YNL312W	YNL273W	YMR310C	YNL306W
YMR228W	YNL295W	YNL267W	YMR325W	YNL305C
YMR230W	YNL288W	YNL265C	YNL336W	YNL301C
YMR232W	YNL287W	YNL255C	YNL331C	YNL292W
YMR238W	YNL275W	YNL234W	YNL327W	YNL289W
YMR239C	YNL272C	YNL232W	YNL320W	YNL284C
YMR243C	YNL268W	YNL225C	YNL315C	YNL283C
YMR247C	YNL262W	YNL223W	YNL310C	YNL281W
YMR251W-A	YNL257C	YNL212W	YNL309W	YNL278W
YMR257C	YNL253W	YNL210W	YNL304W	YNL264C
YMR258C	YNL251C	YNL202W	YNL299W	YNL254C
YMR259C	YNL250W	YNL201C	YNL290W	YNL248C
YMR266W	YNL243W	YNL200C	YNL277W	YNL246W
YMR271C	YNL242W	YNL189W	YNL274C	YNL244C
YMR281W	YNL237W	YNL188W	YNL271C	YNL241C
YMR284W	YNL218W	YNL186W	YNL270C	YNL240C
YMR285C	YNL217W	YNL181W	YNL260C	YNL233W
YMR288W	YNL216W	YNL172W	YNL252C	YNL231C
YMR289W	YNL204C	YNL165W	YNL238W	YNL230C
YMR298W	YNL185C	YNL163C	YNL227C	YNL215W
YMR299C	YNL183C	YNL157W	YNL224C	YNL209W
YMR308C	YNL168C	YNL132W	YNL220W	YNL208W
YMR313C	YNL156C	YNL128W	YNL213C	YNL196C
YNL333W	YNL142W	YNL121C	YNL207W	YNL195C
YNL330C	YNL129W	YNL107W	YNL206C	YNL194C
YNL329C	YNL123W	YNL103W	YNL193W	YNL190W
YNL325C	YNL118C	YNL101W	YNL191W	YNL180C
YNL323W	YNL117W	YNL088W	YNL187W	YNL178W
YNL318C	YNL116W	YNL071W	YNL176C	YNL177C
YNL317W	YNL115C	YNL069C	YNL167C	YNL175C
YNL313C	YNL102W	YNL065W	YNL166C	YNL173C
YNL300W	YNL098C	YNL062C	YNL164C	YNL169C
YNL298W	YNL097C	YNL053W	YNL160W	YNL153C
YNL297C	YNL085W	YNL047C	YNL155W	YNL152W
YNL294C	YNL076W	YNL044W	YNL147W	YNL149C
YNL291C	YNL063W	YNL036W	YNL144C	YNL148C
YNL282W	YNL052W	YNL026W	YNL138W	YNL141W
YNL280C	YNL049C	YNL022C	YNL137C	YNL136W
YNL279W	YNL042W	YNL021W	YNL134C	YNL135C
YNL263C	YNL041C	YNL014W	YNL125C	YNL133C
YNL261W	YNL038W	YNL008C	YNL112W	YNL124W
YNL258C	YNL006W	YNL001W	YNL108C	YNL113W
YNL256W	YNR013C	YNR008W	YNL106C	YNL110C
YNL249C	YNR019W	YNR011C	YNL094W	YNL104C
YNL247W	YNR026C	YNR021W	YNL093W	YNL099C
YNL236W	YNR029C	YNR027W	YNL091W	YNL096C
YNL229C	YNR031C	YNR032W	YNL087W	YNL079C
YNL222W	YNR043W	YNR033W	YNL083W	YNL078W
YNL221C	YNR048W	YNR044W	YNL081C	YNL072W
YNL219C	YNR052C	YNR050C	YNL080C	YNL067W
YNL214W	YNR056C	YNR055C	YNL077W	YNL066W
YNL199C	YNR057C	YNR059W	YNL074C	YNL061W
YNL197C	YNR058W	YNR061C	YNL073W	YNL059C
YNL192W	YNR060W	YNR063W	YNL064C	YNL055C
YNL182C	YNR066C	YNR064C	YNL058C	YNL039W
YNL161W	YNR067C	YNR075W	YNL050C	YNL034W
YNL159C	YNR073C	YOL152W	YNL045W	YNL033W
YNL154C	YOL154W	YOL147C	YNL040W	YNL024C
YNL151C	YOL145C	YOL146W	YNL037C	YNL007C
YNL139C	YOL141W	YOL138C	YNL035C	YNL005C
YNL131W	YOL140W	YOL130W	YNL032W	YNL004W
YNL130C	YOL136C	YOL128C	YNL029C	YNL002C
YNL127W	YOL132W	YOL124C	YNL015W	YNR002C
YNL119W	YOL126C	YOL116W	YNL012W	YNR003C
YNL111C	YOL123W	YOL115W	YNL010W	YNR009W
YNL100W	YOL121C	YOL107W	YNL003C	YNR014W
YNL095C	YOL117W	YOL100W	YNR001C	YNR017W
YNL092W	YOL104C	YOL096C	YNR004W	YNR018W
YNL090W	YOL103W	YOL092W	YNR006W	YNR022C
YNL084C	YOL102C	YOL086W-A	YNR007C	YNR024W
YNL082W	YOL101C	YOL083W	YNR010W	YNR028W
YNL075W	YOL094C	YOL077W-A	YNR015W	YNR035C
YNL068C	YOL091W	YOL071W	YNR016C	YNR036C
YNL056W	YOL089C	YOL065C	YNR020C	YNR040W
YNL054W	YOL087C	YOL063C	YNR034W-A	YNR041C
YNL051W	YOL081W	YOL062C	YNR038W	YNR046W
YNL048W	YOL077C	YOL061W	YNR045W	YNR049C
YNL027W	YOL076W	YOL059W	YNR047W	YNR051C
YNL025C	YOL073C	YOL055C	YNR072W	YNR053C
YNL023C	YOL069W	YOL049W	YNR074C	YNR054C
YNL020C	YOL068C	YOL044W	YOL144W	YNR069C
YNL016W	YOL057W	YOL023W	YOL142W	YOL161C
YNL011C	YOL048C	YOL019W	YOL139C	YOL155C
YNL009W	YOL045W	YOL017W	YOL135C	YOL151W
YNR012W	YOL042W	YOL015W	YOL127W	YOL111C
YNR023W	YOL032W	YOL011W	YOL125W	YOL109W
YNR030W	YOL031C	YOL010W	YOL112W	YOL108C
YNR039C	YOL025W	YOL009C	YOL097C	YOL105C
YNR062C	YOL024W	YOL007C	YOL093W	YOL088C
YNR070W	YOL022C	YOL004W	YOL080C	YOL086C
YOL159C	YOL020W	YOL002C	YOL078W	YOL084W
YOL158C	YOL016C	YOR001W	YOL072W	YOL070C
YOL149W	YOL012C	YOR003W	YOL066C	YOL067C
YOL148C	YOL003C	YOR014W	YOL064C	YOL058W
YOL143C	YOL001W	YOR020W-A	YOL060C	YOL041C
YOL137W	YOR011W	YOR028C	YOL056W	YOL040C
YOL133W	YOR012W	YOR033C	YOL054W	YOL039W
YOL129W	YOR018W	YOR034C	YOL043C	YOL038W
YOL122C	YOR027W	YOR036W	YOL034W	YOL036W
YOL119C	YOR030W	YOR043W	YOL033W	YOL027C
YOL113W	YOR038C	YOR046C	YOL030W	YOL006C
YOL098C	YOR040W	YOR048C	YOL021C	YOL005C
YOL095C	YOR047C	YOR066W	YOR005C	YOR004W
YOL090W	YOR076C	YOR074C	YOR006C	YOR009W
YOL075C	YOR087W	YOR077W	YOR008C	YOR010C
YOL051W	YOR089C	YOR085W	YOR016C	YOR020C
YOL029C	YOR099W	YOR100C	YOR017W	YOR021C
YOL018C	YOR111W	YOR104W	YOR019W	YOR023C
YOL014W	YOR113W	YOR106W	YOR022C	YOR025W
YOL013C	YOR114W	YOR109W	YOR037W	YOR042W
YOL008W	YOR119C	YOR110W	YOR056C	YOR051C
YOR007C	YOR128C	YOR112W	YOR057W	YOR052C
YOR026W	YOR129C	YOR115C	YOR058C	YOR054C
YOR032C	YOR132W	YOR116C	YOR069W	YOR061W
YOR035C	YOR147W	YOR124C	YOR070C	YOR063W
YOR039W	YOR149C	YOR126C	YOR071C	YOR064C
YOR045W	YOR156C	YOR127W	YOR078W	YOR065W
YOR049C	YOR157C	YOR134W	YOR081C	YOR073W
YOR059C	YOR161C	YOR142W	YOR084W	YOR083W
YOR060C	YOR175C	YOR143C	YOR086C	YOR090C
YOR062C	YOR177C	YOR150W	YOR092W	YOR091W
YOR067C	YOR184W	YOR153W	YOR098C	YOR094W
YOR075W	YOR190W	YOR154W	YOR107W	YOR101W
YOR079C	YOR195W	YOR162C	YOR108W	YOR120W
YOR080W	YOR211C	YOR165W	YOR117W	YOR123C
YOR095C	YOR241W	YOR171C	YOR130C	YOR145C
YOR097C	YOR242C	YOR172W	YOR136W	YOR148C
YOR118W	YOR249C	YOR176W	YOR138C	YOR155C
YOR122C	YOR254C	YOR178C	YOR140W	YOR158W
YOR125C	YOR256C	YOR188W	YOR141C	YOR163W
YOR131C	YOR257W	YOR206W	YOR152C	YOR167C
YOR137C	YOR260W	YOR209C	YOR181W	YOR168W
YOR144C	YOR262W	YOR213C	YOR186W	YOR173W
YOR151C	YOR264W	YOR217W	YOR187W	YOR174W
YOR159C	YOR274W	YOR222W	YOR191W	YOR182C
YOR160W	YOR275C	YOR237W	YOR192C	YOR189W
YOR164C	YOR281C	YOR243C	YOR196C	YOR194C
YOR166C	YOR283W	YOR245C	YOR198C	YOR204W
YOR179C	YOR290C	YOR250C	YOR201C	YOR216C
YOR180C	YOR296W	YOR266W	YOR205C	YOR223W
YOR185C	YOR297C	YOR272W	YOR210W	YOR224C
YOR193W	YOR298W	YOR273C	YOR214C	YOR226C
YOR197W	YOR307C	YOR276W	YOR219C	YOR229W
YOR207C	YOR317W	YOR278W	YOR220W	YOR230W
YOR208W	YOR320C	YOR288C	YOR221C	YOR232W
YOR212W	YOR321W	YOR289W	YOR227W	YOR246C
YOR215C	YOR327C	YOR291W	YOR228C	YOR247W
YOR238W	YOR336W	YOR301W	YOR231W	YOR251C
YOR253W	YOR339C	YOR304W	YOR233W	YOR252W
YOR258W	YOR341W	YOR304C-A	YOR236W	YOR255W
YOR261C	YOR346W	YOR306C	YOR239W	YOR265W
YOR267C	YOR349W	YOR313C	YOR244W	YOR271C
YOR269W	YOR355W	YOR323C	YOR259C	YOR279C
YOR270C	YOR372C	YOR330C	YOR280C	YOR287C
YOR284W	YOR378W	YOR334W	YOR293W	YOR294W
YOR285W	YOR380W	YOR340C	YOR295W	YOR298C-A
YOR299W	YOR381W	YOR347C	YOR303W	YOR308C
YOR305W	YOR384W	YOR351C	YOR315W	YOR310C
YOR311C	YPL273W	YOR354C	YOR322C	YOR324C
YOR312C	YPL262W	YPL277C	YOR332W	YOR337W
YOR316C	YPL259C	YPL274W	YOR335C	YOR344C
YOR319W	YPL256C	YPL270W	YOR338W	YOR348C
YOR326W	YPL253C	YPL265W	YOR342C	YOR356W
YOR328W	YPL248C	YPL264C	YOR362C	YOR357C
YOR329C	YPL244C	YPL260W	YOR363C	YOR358W
YOR350C	YPL243W	YPL258C	YOR367W	YOR361C
YOR352W	YPL235W	YPL250C	YOR370C	YOR369C
YOR353C	YPL230W	YPL245W	YOR371C	YOR374W
YOR359W	YPL224C	YPL242C	YOR373W	YOR375C
YOR360C	YPL213W	YPL228W	YOR383C	YOR382W
YOR365C	YPL208W	YPL222W	YOR388C	YPL263C
YOR368W	YPL203W	YPL218W	YPL283C	YPL255W
YOR377W	YPL194W	YPL215W	YPL269W	YPL252C
YOR386W	YPL193W	YPL212C	YPL267W	YPL249C-A
YOR390W	YPL191C	YPL210C	YPL266W	YPL246C
YPL272C	YPL183C	YPL209C	YPL249C	YPL240C
YPL268W	YPL174C	YPL207W	YPL247C	YPL239W
YPL254W	YPL169C	YPL204W	YPL236C	YPL237W
YPL234C	YPL167C	YPL198W	YPL233W	YPL232W
YPL229W	YPL164C	YPL195W	YPL231W	YPL225W
YPL227C	YPL162C	YPL190C	YPL226W	YPL223C
YPL221W	YPL160W	YPL188W	YPL219W	YPL220W
YPL214C	YPL153C	YPL179W	YPL217C	YPL196W
YPL211W	YPL152W	YPL178W	YPL216W	YPL192C
YPL206C	YPL147W	YPL177C	YPL202C	YPL186C
YPL199C	YPL139C	YPL168W	YPL201C	YPL181W
YPL189W	YPL138C	YPL157W	YPL176C	YPL173W
YPL187W	YPL133C	YPL151C	YPL175W	YPL171C
YPL184C	YPL126W	YPL150W	YPL163C	YPL170W
YPL180W	YPL125W	YPL149W	YPL158C	YPL159C
YPL172C	YPL120W	YPL141C	YPL156C	YPL146C
YPL166W	YPL117C	YPL137C	YPL155C	YPL145C
YPL161C	YPL113C	YPL123C	YPL154C	YPL140C
YPL135W	YPL112C	YPL118W	YPL143W	YPL131W
YPL132W	YPL110C	YPL104W	YPL134C	YPL129W
YPL122C	YPL109C	YPL098C	YPL130W	YPL128C
YPL116W	YPL100W	YPL093W	YPL119C	YPL127C
YPL092W	YPL096W	YPL091W	YPL115C	YPL124W
YPL087W	YPL094C	YPL086C	YPL111W	YPL121C
YPL079W	YPL089C	YPL085W	YPL103C	YPL107W
YPL072W	YPL082C	YPL084W	YPL097W	YPL106C
YPL071C	YPL076W	YPL078C	YPL088W	YPL105C
YPL070W	YPL064C	YPL055C	YPL083C	YPL101W
YPL069C	YPL060W	YPL052W	YPL077C	YPL099C
YPL068C	YPL040C	YPL049C	YPL075W	YPL095C
YPL065W	YPL038W	YPL046C	YPL066W	YPL090C
YPL058C	YPL032C	YPL037C	YPL063W	YPL081W
YPL054W	YPL028W	YPL034W	YPL059W	YPL074W
YPL053C	YPL026C	YPL023C	YPL057C	YPL061W
YPL050C	YPL024W	YPL022W	YPL051W	YPL048W
YPL045W	YPL017C	YPL011C	YPL043W	YPL031C
YPL042C	YPL012W	YPL010W	YPL036W	YPL015C
YPL039W	YPL006W	YPL008W	YPL030W	YPL014W
YPL029W	YPR001W	YPL003W	YPL020C	YPL013C
YPL016W	YPR002W	YPL001W	YPL019C	YPL009C
YPL007C	YPR003C	YPR005C	YPL018W	YPR011C
YPL002C	YPR004C	YPR006C	YPL005W	YPR016C
YPR017C	YPR013C	YPR008W	YPL004C	YPR018W
YPR022C	YPR020W	YPR010C	YPR007C	YPR035W
YPR027C	YPR021C	YPR028W	YPR019W	YPR036W-A
YPR029C	YPR024W	YPR030W	YPR023C	YPR040W
YPR055W	YPR026W	YPR033C	YPR025C	YPR062W
YPR056W	YPR031W	YPR036W	YPR037C	YPR065W
YPR058W	YPR032W	YPR045C	YPR041W	YPR067W
YPR061C	YPR034W	YPR047W	YPR043W	YPR074C
YPR066W	YPR042C	YPR054W	YPR060C	YPR079W
YPR068C	YPR048W	YPR063C	YPR069C	YPR080W
YPR073C	YPR049C	YPR070W	YPR072W	YPR101W
YPR082C	YPR057W	YPR089W	YPR075C	YPR102C
YPR083W	YPR085C	YPR103W	YPR078C	YPR127W
YPR088C	YPR086W	YPR104C	YPR081C	YPR129W
YPR093C	YPR097W	YPR110C	YPR084W	YPR133C
YPR098C	YPR100W	YPR113W	YPR091C	YPR134W
YPR105C	YPR106W	YPR116W	YPR112C	YPR140W
YPR108W	YPR109W	YPR119W	YPR114W	YPR145W
YPR124W	YPR117W	YPR122W	YPR115W	YPR148C
YPR131C	YPR120C	YPR139C	YPR118W	YPR152C
YPR138C	YPR121W	YPR149W	YPR125W	YPR156C
YPR141C	YPR128C	YPR159W	YPR137W	YPR163C
YPR147C	YPR135W	YPR160W	YPR143W	YPR165W
YPR154W	YPR144C	YPR161C	YPR157W	YPR171W
YPR158W	YPR151C	YPR166C	YPR162C	YPR173C
YPR167C	YPR155C	YPR172W	YPR169W	YPR174C
YPR176C	YPR164W	YPR175W	YPR184W	YPR181C
YPR180W	YPR168W	YPR179C	YPR185W	YPR183W
YPR194C	YPR178W	YPR187W	YPR193C	YPR188C
YPR196W	YPR186C	YPR190C	YPR199C	YPR191W
YPR198W	YPR189W	YPR192W	YPR202W	YPR200C

## Sheet: Rise (free DNA)
YAL037C-A	YAL047C	YAL053W	YAL059W	YAL062W		Biological processes				Biological function
YAL024C	YAL038W	YAL051W	YAL056W	YAL061W		Gene cluster 1
YAL018C	YAL037W	YAL048C	YAL049C	YAL060W		GOID	TERM	CORRECTED_PVALUE		GOID	TERM	CORRECTED_PVALUE
YAL010C	YAL030W	YAL041W	YAL036C	YAL058W		GO:0009987	cellular process	1.62844e-17		GO:0005198	structural molecule activity	1.33357e-10
YAL007C	YAL029C	YAL035W	YAL033W	YAL055W		GO:0071840	cellular component organization or biogenesis	1.0427e-15		GO:0003735	structural constituent of ribosome	1.5961e-07
YAR027W	YAL026C	YAL034W-A	YAL023C	YAL054C		GO:0071841	cellular component organization or biogenesis at cellular level	1.21354e-15		GO:0003924	GTPase activity	0.000729278
YAR050W	YAL016W	YAL027W	YAL019W	YAL044C		GO:0051641	cellular localization	8.79488e-12		GO:0005525	GTP binding	0.00103942
YBL076C	YAL008W	YAL025C	YAL017W	YAL043C		GO:0016043	cellular component organization	4.06046e-11		GO:0019001	guanyl nucleotide binding	0.00103942
YBL063W	YAL002W	YAL005C	YAR002W	YAL042W		GO:0071842	cellular component organization at cellular level	5.75082e-11		GO:0032561	guanyl ribonucleotide binding	0.00103942
YBL059W	YAL001C	YAL003W	YAR003W	YAL040C		GO:0046907	intracellular transport	1.23328e-10		GO:0017111	nucleoside-triphosphatase activity	0.00137852
YBL052C	YAR002C-A	YAR007C	YAR008W	YAL039C		GO:0051649	establishment of localization in cell	2.48368e-10		GO:0016462	pyrophosphatase activity	0.00216117
YBL039C	YAR031W	YAR015W	YAR023C	YAL034C		GO:0006996	organelle organization	7.23974e-10		GO:0016817	hydrolase activity, acting on acid anhydrides	0.00216117
YBL034C	YBL107C	YAR018C	YAR033W	YAL032C		GO:0048284	organelle fusion	2.1407e-08		GO:0016818	hydrolase activity, acting on acid anhydrides, in phosphorus-containing anhydrides	0.00216117
YBL026W	YBL105C	YAR019C	YBL104C	YAL031C		GO:0033036	macromolecule localization	2.36002e-08
YBL024W	YBL097W	YBL106C	YBL103C	YAL028W		GO:0045184	establishment of protein localization	2.03316e-07
YBL018C	YBL092W	YBL081W	YBL101C	YAL022C		GO:0015031	protein transport	7.01292e-07
YBL005W	YBL088C	YBL074C	YBL099W	YAL021C		GO:0008104	protein localization	7.02554e-07
YBL004W	YBL087C	YBL066C	YBL091C	YAL020C		GO:0090304	nucleic acid metabolic process	1.67834e-06
YBR004C	YBL086C	YBL059C-A	YBL089W	YAL015C		GO:0048193	Golgi vesicle transport	1.69362e-06
YBR009C	YBL079W	YBL056W	YBL085W	YAL014C		GO:0006139	nucleobase, nucleoside, nucleotide and nucleic acid metabolic process	2.56078e-06
YBR013C	YBL069W	YBL051C	YBL084C	YAL013W		GO:0016192	vesicle-mediated transport	4.38792e-06
YBR014C	YBL067C	YBL047C	YBL080C	YAL012W		GO:0050794	regulation of cellular process	5.78195e-06
YBR026C	YBL060W	YBL041W	YBL068W	YAL011W		GO:0044085	cellular component biogenesis	7.76441e-06
YBR034C	YBL038W	YBL036C	YBL064C	YAL009W		GO:0050789	regulation of biological process	1.61711e-05
YBR046C	YBL037W	YBL035C	YBL061C	YAR014C		GO:0007129	synapsis	2.64029e-05
YBR047W	YBL031W	YBR007C	YBL055C	YAR028W		GO:0065007	biological regulation	4.27617e-05
YBR050C	YBL030C	YBR008C	YBL045C	YAR035W		GO:0071843	cellular component biogenesis at cellular level	6.74609e-05
YBR053C	YBL029W	YBR019C	YBL022C	YAR042W		GO:0007049	cell cycle	8.67584e-05
YBR060C	YBL028C	YBR024W	YBL014C	YBL098W		GO:0006906	vesicle fusion	0.000105057
YBR063C	YBL027W	YBR025C	YBL008W	YBL095W		GO:0070726	cell wall assembly	0.000107011
YBR065C	YBL020W	YBR038W	YBR001C	YBL093C		GO:0016070	RNA metabolic process	0.000128135
YBR076W	YBL019W	YBR039W	YBR002C	YBL091C-A		GO:0042274	ribosomal small subunit biogenesis	0.000278753
YBR077C	YBL017C	YBR044C	YBR003W	YBL090W		GO:0031326	regulation of cellular biosynthetic process	0.000291919
YBR078W	YBL010C	YBR055C	YBR017C	YBL082C		GO:0009889	regulation of biosynthetic process	0.000320974
YBR093C	YBL009W	YBR056W	YBR018C	YBL078C		GO:0006944	cellular membrane fusion	0.000346163
YBR097W	YBR006W	YBR069C	YBR020W	YBL075C		GO:0061025	membrane fusion	0.000346163
YBR104W	YBR011C	YBR086C	YBR021W	YBL072C		GO:0030476	ascospore wall assembly	0.000361151
YBR111W-A	YBR015C	YBR088C	YBR028C	YBL071W-A		GO:0042244	spore wall assembly	0.000361151
YBR119W	YBR022W	YBR094W	YBR030W	YBL058W		GO:0070590	spore wall biogenesis	0.000361151
YBR120C	YBR023C	YBR095C	YBR031W	YBL057C		GO:0070591	ascospore wall biogenesis	0.000361151
YBR125C	YBR029C	YBR101C	YBR036C	YBL054W		GO:0071940	fungal-type cell wall assembly	0.000361151
YBR130C	YBR033W	YBR103W	YBR042C	YBL050W		GO:0070192	chromosome organization involved in meiosis	0.000371433
YBR131W	YBR040W	YBR105C	YBR043C	YBL046W		GO:0034613	cellular protein localization	0.000388482
YBR140C	YBR041W	YBR107C	YBR049C	YBL033C		GO:0070727	cellular macromolecule localization	0.000409734
YBR142W	YBR045C	YBR114W	YBR061C	YBL032W		GO:0044260	cellular macromolecule metabolic process	0.000418616
YBR143C	YBR054W	YBR121C	YBR079C	YBL025W		GO:0051179	localization	0.000591453
YBR148W	YBR058C	YBR122C	YBR083W	YBL023C		GO:0031323	regulation of cellular metabolic process	0.000796343
YBR164C	YBR062C	YBR123C	YBR084W	YBL021C		GO:0043170	macromolecule metabolic process	0.000887873
YBR165W	YBR066C	YBR127C	YBR085C-A	YBL016W		GO:2000112	regulation of cellular macromolecule biosynthetic process	0.00110119
YBR167C	YBR072W	YBR132C	YBR102C	YBL015W		GO:0080090	regulation of primary metabolic process	0.00110669
YBR168W	YBR073W	YBR139W	YBR106W	YBL013W		GO:0010556	regulation of macromolecule biosynthetic process	0.00132154
YBR179C	YBR074W	YBR146W	YBR109C	YBL011W		GO:0010927	cellular component assembly involved in morphogenesis	0.00147141
YBR184W	YBR080C	YBR149W	YBR126C	YBL007C		GO:0051234	establishment of localization	0.00173983
YBR185C	YBR081C	YBR155W	YBR129C	YBL006C		GO:0019222	regulation of metabolic process	0.00189581
YBR191W	YBR087W	YBR172C	YBR133C	YBL003C		GO:0022402	cell cycle process	0.00220878
YBR196C	YBR092C	YBR173C	YBR137W	YBR005W		GO:0000279	M phase	0.0025844
YBR215W	YBR096W	YBR176W	YBR141C	YBR010W		GO:0006886	intracellular protein transport	0.00292452
YBR216C	YBR098W	YBR183W	YBR147W	YBR016W		GO:0032989	cellular component morphogenesis	0.00299453
YBR228W	YBR110W	YBR199W	YBR152W	YBR035C		GO:0006913	nucleocytoplasmic transport	0.00314189
YBR250W	YBR111C	YBR202W	YBR157C	YBR037C		GO:0051169	nuclear transport	0.00314189
YBR256C	YBR115C	YBR203W	YBR160W	YBR052C		GO:0051301	cell division	0.0032383
YBR257W	YBR128C	YBR205W	YBR162C	YBR057C		GO:0048278	vesicle docking	0.00351561
YBR258C	YBR136W	YBR207W	YBR166C	YBR059C		GO:0006810	transport	0.00361242
YBR259W	YBR138C	YBR208C	YBR169C	YBR067C		GO:0030490	maturation of SSU-rRNA	0.00383999
YBR275C	YBR150C	YBR211C	YBR170C	YBR068C		GO:0042254	ribosome biogenesis	0.0042095
YBR283C	YBR151W	YBR221C	YBR180W	YBR071W		GO:0022403	cell cycle phase	0.00577333
YBR288C	YBR154C	YBR225W	YBR188C	YBR082C		GO:0032505	reproduction of a single-celled organism	0.00638578
YCL067C	YBR156C	YBR229C	YBR193C	YBR085W		GO:0022406	membrane docking	0.00667677
YCL055W	YBR158W	YBR230C	YBR198C	YBR089C-A		GO:0051168	nuclear export	0.00802427
YCL050C	YBR159W	YBR234C	YBR218C	YBR108W		GO:0016044	cellular membrane organization	0.0091797
YCL048W	YBR171W	YBR235W	YBR222C	YBR112C		GO:0061024	membrane organization	0.0091797
YCL031C	YBR186W	YBR238C	YBR223C	YBR117C
YCR002C	YBR189W	YBR245C	YBR233W	YBR135W
YCR003W	YBR192W	YBR246W	YBR236C	YBR145W		Gene cluster 2
YCR007C	YBR194W	YBR248C	YBR247C	YBR175W		GOID	TERM	CORRECTED_PVALUE		GOID	TERM	CORRECTED_PVALUE
YCR009C	YBR200W	YBR253W	YBR249C	YBR177C		GO:0009987	cellular process	3.19414e-26		GO:0003824	catalytic activity	1.12559e-17
YCR014C	YBR204C	YBR254C	YBR251W	YBR182C		GO:0008152	metabolic process	4.82445e-14		GO:0005488	binding	1.60465e-07
YCR015C	YBR217W	YBR270C	YBR255C-A	YBR187W		GO:0044237	cellular metabolic process	6.81923e-10		GO:0000166	nucleotide binding	3.15728e-07
YCR016W	YBR227C	YBR273C	YBR260C	YBR195C		GO:0044238	primary metabolic process	3.47007e-09		GO:0030554	adenyl nucleotide binding	8.15746e-07
YCR020W-B	YBR237W	YBR276C	YBR263W	YBR197C		GO:0016043	cellular component organization	1.94684e-06		GO:0005524	ATP binding	8.82068e-07
YCR024C	YBR244W	YBR279W	YBR264C	YBR212W		GO:0006807	nitrogen compound metabolic process	7.06948e-06		GO:0032559	adenyl ribonucleotide binding	1.10156e-06
YCR031C	YBR255W	YBR284W	YBR267W	YBR213W		GO:0034641	cellular nitrogen compound metabolic process	2.31959e-05		GO:0016787	hydrolase activity	1.7783e-06
YCR032W	YBR272C	YBR286W	YBR271W	YBR214W		GO:0006996	organelle organization	3.30367e-05		GO:0035639	purine ribonucleoside triphosphate binding	1.81415e-06
YCR034W	YBR274W	YBR287W	YBR289W	YBR231C		GO:0071840	cellular component organization or biogenesis	5.56766e-05		GO:0017076	purine nucleotide binding	1.84594e-06
YCR038C	YBR281C	YBR296C	YBR291C	YBR239C		GO:0050896	response to stimulus	0.000109879		GO:0032553	ribonucleotide binding	2.22155e-06
YCR042C	YBR282W	YBR297W	YBR295W	YBR240C		GO:0051716	cellular response to stimulus	0.000164988		GO:0032555	purine ribonucleotide binding	2.22155e-06
YCR066W	YBR290W	YCL063W	YBR298C	YBR241C		GO:0006281	DNA repair	0.000167533		GO:0043169	cation binding	7.70196e-06
YCR081W	YBR293W	YCL061C	YCL064C	YBR242W		GO:0043170	macromolecule metabolic process	0.000174331		GO:0043167	ion binding	8.46068e-06
YCR089W	YBR294W	YCL059C	YCL058W-A	YBR243C		GO:0065007	biological regulation	0.000181795		GO:0046872	metal ion binding	1.18171e-05
YCR093W	YCL069W	YCL057W	YCL049C	YBR252W		GO:0046907	intracellular transport	0.000231279		GO:0016740	transferase activity	0.000894818
YCR098C	YCL045C	YCL054W	YCL037C	YBR261C		GO:0071842	cellular component organization at cellular level	0.000318223		GO:0003677	DNA binding	0.00112863
YDL240W	YCL038C	YCL052C	YCL033C	YBR265W		GO:0051179	localization	0.000446507		GO:0046914	transition metal ion binding	0.00120531
YDL239C	YCL027W	YCL030C	YCL032W	YBR269C		GO:0050789	regulation of biological process	0.000471413		GO:0008270	zinc ion binding	0.00150539
YDL225W	YCL001W	YCL016C	YCL029C	YBR278W		GO:0006793	phosphorus metabolic process	0.00077736		GO:0016462	pyrophosphatase activity	0.00154579
YDL216C	YCR011C	YCL014W	YCL024W	YBR280C		GO:0006796	phosphate metabolic process	0.00077736		GO:0016817	hydrolase activity, acting on acid anhydrides	0.00154579
YDL215C	YCR023C	YCL012C	YCR005C	YCL057C-A		GO:0006974	response to DNA damage stimulus	0.00077736		GO:0016818	hydrolase activity, acting on acid anhydrides, in phosphorus-containing anhydrides	0.00154579
YDL212W	YCR028C-A	YCL004W	YCR026C	YCL051W		GO:0071841	cellular component organization or biogenesis at cellular level	0.00080853		GO:0042578	phosphoric ester hydrolase activity	0.00595324
YDL206W	YCR035C	YCR010C	YCR027C	YCL048W-A		GO:0050794	regulation of cellular process	0.00116098		GO:0017111	nucleoside-triphosphatase activity	0.00620555
YDL202W	YCR037C	YCR012W	YCR028C	YCL047C		GO:0051641	cellular localization	0.00138832		GO:0003690	double-stranded DNA binding	0.00902586
YDL200C	YCR040W	YCR017C	YCR030C	YCL044C		GO:0022402	cell cycle process	0.00144394		GO:0016788	hydrolase activity, acting on ester bonds	0.00970603
YDL192W	YCR054C	YCR020C	YCR057C	YCL043C		GO:0006464	protein modification process	0.00193773
YDL183C	YCR090C	YCR033W	YCR072C	YCL040W		GO:0033554	cellular response to stress	0.00308148
YDL179W	YCR092C	YCR036W	YCR075W-A	YCL039W		GO:0051649	establishment of localization in cell	0.00376208
YDL167C	YCR094W	YCR044C	YCR082W	YCL036W		GO:0044260	cellular macromolecule metabolic process	0.00702371
YDL148C	YCR095C	YCR053W	YCR084C	YCL035C		GO:0007049	cell cycle	0.00783288
YDL146W	YCR106W	YCR067C	YCR086W	YCL034W		GO:0033036	macromolecule localization	0.00921113
YDL140C	YDL237W	YCR069W	YDL247W	YCL028W
YDL137W	YDL236W	YCR073C	YDL243C	YCL026C-B
YDL136W	YDL235C	YCR091W	YDL238C	YCL025C		Gene cluster 3
YDL135C	YDL234C	YDL231C	YDL233W	YCL017C		GOID	TERM	CORRECTED_PVALUE		GOID	TERM	CORRECTED_PVALUE
YDL133W	YDL229W	YDL223C	YDL227C	YCL011C		GO:0009987	cellular process	9.17353e-30		GO:0003824	catalytic activity	1.43183e-20
YDL121C	YDL219W	YDL214C	YDL224C	YCL010C		GO:0008152	metabolic process	1.49132e-13		GO:0000166	nucleotide binding	5.18142e-17
YDL107W	YDL211C	YDL213C	YDL210W	YCL009C		GO:0044238	primary metabolic process	1.3357e-12		GO:0017076	purine nucleotide binding	2.19053e-14
YDL106C	YDL199C	YDL208W	YDL205C	YCL005W		GO:0044237	cellular metabolic process	1.38472e-10		GO:0035639	purine ribonucleoside triphosphate binding	4.52569e-14
YDL102W	YDL193W	YDL201W	YDL204W	YCR004C		GO:0065007	biological regulation	3.06214e-08		GO:0032553	ribonucleotide binding	6.08169e-14
YDL101C	YDL190C	YDL194W	YDL188C	YCR008W		GO:0006807	nitrogen compound metabolic process	3.07435e-07		GO:0032555	purine ribonucleotide binding	6.08169e-14
YDL084W	YDL189W	YDL185W	YDL186W	YCR019W		GO:0071840	cellular component organization or biogenesis	5.00072e-07		GO:0030554	adenyl nucleotide binding	7.08578e-14
YDL083C	YDL178W	YDL180W	YDL182W	YCR021C		GO:0034641	cellular nitrogen compound metabolic process	2.64684e-06		GO:0005524	ATP binding	1.72509e-13
YDL079C	YDL176W	YDL177C	YDL170W	YCR045C		GO:0006464	protein modification process	5.14686e-06		GO:0032559	adenyl ribonucleotide binding	2.3556e-13
YDL077C	YDL171C	YDL175C	YDL166C	YCR046C		GO:0071841	cellular component organization or biogenesis at cellular level	9.79612e-06		GO:0005488	binding	3.41763e-11
YDL076C	YDL159W	YDL161W	YDL165W	YCR047C		GO:0051179	localization	1.16346e-05		GO:0016874	ligase activity	0.000139048
YDL075W	YDL154W	YDL160C	YDL164C	YCR048W		GO:0050789	regulation of biological process	1.75441e-05		GO:0004674	protein serine/threonine kinase activity	0.000258243
YDL073W	YDL149W	YDL153C	YDL156W	YCR051W		GO:0006139	nucleobase, nucleoside, nucleotide and nucleic acid metabolic process	2.4536e-05		GO:0016301	kinase activity	0.000323332
YDL069C	YDL147W	YDL145C	YDL155W	YCR052W		GO:0016043	cellular component organization	3.85343e-05		GO:0016740	transferase activity	0.000555073
YDL058W	YDL141W	YDL131W	YDL143W	YCR059C		GO:0043412	macromolecule modification	6.13993e-05		GO:0016773	phosphotransferase activity, alcohol group as acceptor	0.000573031
YDL055C	YDL132W	YDL127W	YDL139C	YCR061W		GO:0050896	response to stimulus	6.38607e-05		GO:0016787	hydrolase activity	0.000647596
YDL049C	YDL130W-A	YDL124W	YDL134C	YCR065W		GO:0044281	small molecule metabolic process	0.000104447		GO:0004672	protein kinase activity	0.000960981
YDL044C	YDL122W	YDL117W	YDL129W	YCR068W		GO:0051716	cellular response to stimulus	0.00015562		GO:0016462	pyrophosphatase activity	0.00522111
YDL043C	YDL113C	YDL114W	YDL126C	YCR071C		GO:0043170	macromolecule metabolic process	0.00023627		GO:0016817	hydrolase activity, acting on acid anhydrides	0.00522111
YDL037C	YDL112W	YDL111C	YDL119C	YCR073W-A		GO:0050794	regulation of cellular process	0.000290463		GO:0016818	hydrolase activity, acting on acid anhydrides, in phosphorus-containing anhydrides	0.00522111
YDL027C	YDL100C	YDL108W	YDL116W	YCR076C		GO:0051234	establishment of localization	0.000531481		GO:0016887	ATPase activity	0.00868175
YDL020C	YDL099W	YDL105W	YDL115C	YCR077C		GO:0090304	nucleic acid metabolic process	0.000773255
YDL015C	YDL074C	YDL104C	YDL103C	YCR079W		GO:0006810	transport	0.0017212
YDL005C	YDL070W	YDL095W	YDL098C	YCR083W		GO:0044260	cellular macromolecule metabolic process	0.0025072
YDR013W	YDL065C	YDL093W	YDL097C	YCR087C-A		GO:0006950	response to stress	0.00302225
YDR014W	YDL064W	YDL091C	YDL090C	YCR088W		GO:0006468	protein phosphorylation	0.00414756
YDR021W	YDL063C	YDL089W	YDL086W	YCR105W		GO:0071842	cellular component organization at cellular level	0.00460142
YDR023W	YDL060W	YDL088C	YDL085W	YDL230W		GO:0007049	cell cycle	0.00738811
YDR025W	YDL056W	YDL066W	YDL082W	YDL226C		GO:0033036	macromolecule localization	0.0086881
YDR030C	YDL051W	YDL052C	YDL080C	YDL222C		GO:0033554	cellular response to stress	0.00880945
YDR033W	YDL035C	YDL045W-A	YDL078C	YDL220C
YDR034C	YDL018C	YDL040C	YDL072C	YDL218W
YDR044W	YDL004W	YDL036C	YDL054C	YDL217C		Gene cluster 4
YDR045C	YDL003W	YDL031W	YDL047W	YDL209C		GOID	TERM	CORRECTED_PVALUE		GOID	TERM	CORRECTED_PVALUE
YDR065W	YDL001W	YDL029W	YDL046W	YDL207W		GO:0009987	cellular process	2.50946e-23		GO:0003824	catalytic activity	1.83449e-15
YDR067C	YDR017C	YDL028C	YDL045C	YDL203C		GO:0008152	metabolic process	1.05956e-09		GO:0005488	binding	0.000272018
YDR069C	YDR019C	YDL025C	YDL042C	YDL198C		GO:0065007	biological regulation	1.63755e-07		GO:0043169	cation binding	0.000549611
YDR075W	YDR022C	YDL024C	YDL030W	YDL197C		GO:0050789	regulation of biological process	1.59737e-06		GO:0043167	ion binding	0.000595676
YDR077W	YDR036C	YDL021W	YDL022W	YDL195W		GO:0044238	primary metabolic process	2.03283e-06		GO:0016740	transferase activity	0.000602075
YDR078C	YDR037W	YDL017W	YDL019C	YDL181W		GO:0050794	regulation of cellular process	6.98617e-06		GO:0030528	transcription regulator activity	0.000897688
YDR080W	YDR050C	YDL010W	YDL008W	YDL174C		GO:0044237	cellular metabolic process	9.92152e-06		GO:0022857	transmembrane transporter activity	0.00186384
YDR082W	YDR051C	YDL007W	YDR001C	YDL173W		GO:0051179	localization	3.29691e-05		GO:0046872	metal ion binding	0.00217334
YDR086C	YDR052C	YDL006W	YDR002W	YDL169C		GO:0009056	catabolic process	4.59614e-05		GO:0022891	substrate-specific transmembrane transporter activity	0.00383651
YDR091C	YDR055W	YDL002C	YDR004W	YDL168W		GO:0060255	regulation of macromolecule metabolic process	6.04907e-05
YDR106W	YDR057W	YDR005C	YDR007W	YDL150W		GO:0034641	cellular nitrogen compound metabolic process	8.16199e-05
YDR117C	YDR058C	YDR006C	YDR009W	YDL144C		GO:0044281	small molecule metabolic process	0.000116323
YDR131C	YDR060W	YDR011W	YDR014W-A	YDL142C		GO:0006807	nitrogen compound metabolic process	0.000127079
YDR137W	YDR062W	YDR018C	YDR020C	YDL138W		GO:0006810	transport	0.000138677
YDR141C	YDR063W	YDR027C	YDR026C	YDL130W		GO:0032774	RNA biosynthetic process	0.000149981
YDR146C	YDR066C	YDR028C	YDR031W	YDL128W		GO:0006351	transcription, DNA-dependent	0.000218091
YDR151C	YDR068W	YDR041W	YDR035W	YDL125C		GO:0051234	establishment of localization	0.000246209
YDR166C	YDR071C	YDR056C	YDR038C	YDL120W		GO:0055085	transmembrane transport	0.000323375
YDR172W	YDR074W	YDR081C	YDR039C	YDL110C		GO:0055114	oxidation-reduction process	0.00038584
YDR180W	YDR076W	YDR088C	YDR046C	YDL109C		GO:0019222	regulation of metabolic process	0.000528445
YDR183W	YDR079W	YDR093W	YDR049W	YDL087C		GO:0031323	regulation of cellular metabolic process	0.0009622
YDR194C	YDR083W	YDR097C	YDR054C	YDL085C-A		GO:0006355	regulation of transcription, DNA-dependent	0.000989409
YDR197W	YDR084C	YDR108W	YDR059C	YDL081C		GO:0070887	cellular response to chemical stimulus	0.00102114
YDR202C	YDR087C	YDR119W	YDR061W	YDL067C		GO:0044262	cellular carbohydrate metabolic process	0.00120169
YDR211W	YDR089W	YDR120C	YDR070C	YDL059C		GO:0005975	carbohydrate metabolic process	0.00133485
YDR218C	YDR096W	YDR128W	YDR072C	YDL057W		GO:0016043	cellular component organization	0.00148221
YDR219C	YDR099W	YDR129C	YDR085C	YDL053C		GO:0051716	cellular response to stimulus	0.00217307
YDR222W	YDR101C	YDR144C	YDR092W	YDL048C		GO:0050896	response to stimulus	0.00280503
YDR227W	YDR103W	YDR145W	YDR098C	YDL039C		GO:0051252	regulation of RNA metabolic process	0.00305855
YDR228C	YDR104C	YDR150W	YDR109C	YDL033C		GO:0080090	regulation of primary metabolic process	0.00352958
YDR235W	YDR105C	YDR155C	YDR121W	YDL014W		GO:0034637	cellular carbohydrate biosynthetic process	0.00361821
YDR236C	YDR107C	YDR164C	YDR123C	YDL013W		GO:0006139	nucleobase, nucleoside, nucleotide and nucleic acid metabolic process	0.00430122
YDR248C	YDR110W	YDR181C	YDR124W	YDL012C		GO:0048518	positive regulation of biological process	0.00446792
YDR254W	YDR113C	YDR182W	YDR132C	YDR003W		GO:0016070	RNA metabolic process	0.00447973
YDR255C	YDR118W	YDR191W	YDR140W	YDR016C		GO:0006357	regulation of transcription from RNA polymerase II promoter	0.00484862
YDR257C	YDR125C	YDR201W	YDR142C	YDR032C		GO:0000278	mitotic cell cycle	0.00509445
YDR263C	YDR127W	YDR205W	YDR143C	YDR047W		GO:2000112	regulation of cellular macromolecule biosynthetic process	0.00640176
YDR279W	YDR130C	YDR212W	YDR148C	YDR090C		GO:0010556	regulation of macromolecule biosynthetic process	0.0075879
YDR284C	YDR135C	YDR221W	YDR152W	YDR111C		GO:0019219	regulation of nucleobase, nucleoside, nucleotide and nucleic acid metabolic process	0.00802485
YDR285W	YDR138W	YDR239C	YDR160W	YDR116C		GO:0044248	cellular catabolic process	0.00811943
YDR292C	YDR147W	YDR240C	YDR161W	YDR122W		GO:0010468	regulation of gene expression	0.00970697
YDR301W	YDR159W	YDR242W	YDR169C	YDR153C
YDR303C	YDR162C	YDR243C	YDR173C	YDR156W
YDR305C	YDR165W	YDR246W	YDR175C	YDR158W		Gene cluster 5
YDR307W	YDR168W	YDR247W	YDR177W	YDR163W		GOID	TERM	CORRECTED_PVALUE		GOID	TERM	CORRECTED_PVALUE
YDR308C	YDR170C	YDR249C	YDR192C	YDR167W		GO:0051186	cofactor metabolic process	8.45237e-09		GO:0016491	oxidoreductase activity	2.17633e-06
YDR311W	YDR176W	YDR258C	YDR206W	YDR171W		GO:0009987	cellular process	2.31335e-07		GO:0048037	cofactor binding	4.13916e-05
YDR314C	YDR179W-A	YDR259C	YDR223W	YDR174W		GO:0044281	small molecule metabolic process	1.47819e-06		GO:0005515	protein binding	0.000519236
YDR315C	YDR184C	YDR264C	YDR224C	YDR178W		GO:0055114	oxidation-reduction process	4.92882e-06		GO:0030170	pyridoxal phosphate binding	0.000865134
YDR316W	YDR185C	YDR265W	YDR229W	YDR188W		GO:0042180	cellular ketone metabolic process	1.46239e-05		GO:0070279	vitamin B6 binding	0.000865134
YDR317W	YDR186C	YDR267C	YDR252W	YDR204W		GO:0046483	heterocycle metabolic process	1.8239e-05		GO:0003824	catalytic activity	0.00168455
YDR318W	YDR189W	YDR268W	YDR262W	YDR207C		GO:0006732	coenzyme metabolic process	7.04111e-05		GO:0016829	lyase activity	0.00357098
YDR324C	YDR190C	YDR282C	YDR272W	YDR213W		GO:0019752	carboxylic acid metabolic process	8.59589e-05		GO:0019842	vitamin binding	0.00407748
YDR326C	YDR195W	YDR291W	YDR273W	YDR214W		GO:0043436	oxoacid metabolic process	8.59589e-05		GO:0005199	structural constituent of cell wall	0.00454528
YDR332W	YDR196C	YDR294C	YDR275W	YDR225W		GO:0006082	organic acid metabolic process	9.78521e-05
YDR336W	YDR198C	YDR295C	YDR280W	YDR226W		GO:0044271	cellular nitrogen compound biosynthetic process	0.000154776
YDR339C	YDR200C	YDR300C	YDR287W	YDR231C		GO:0051188	cofactor biosynthetic process	0.000257803
YDR345C	YDR208W	YDR323C	YDR288W	YDR232W		GO:0044248	cellular catabolic process	0.000489241
YDR351W	YDR216W	YDR329C	YDR293C	YDR234W		GO:0006807	nitrogen compound metabolic process	0.00214965
YDR356W	YDR217C	YDR341C	YDR298C	YDR244W		GO:0034641	cellular nitrogen compound metabolic process	0.0029458
YDR357C	YDR233C	YDR346C	YDR309C	YDR245W		GO:0006778	porphyrin metabolic process	0.00360542
YDR361C	YDR237W	YDR349C	YDR310C	YDR256C		GO:0033013	tetrapyrrole metabolic process	0.00360542
YDR367W	YDR238C	YDR354W	YDR313C	YDR260C		GO:0042168	heme metabolic process	0.00360542
YDR369C	YDR251W	YDR364C	YDR320C	YDR277C		GO:0044283	small molecule biosynthetic process	0.00388097
YDR370C	YDR253C	YDR373W	YDR333C	YDR296W		GO:0006733	oxidoreduction coenzyme metabolic process	0.00599632
YDR372C	YDR261C	YDR375C	YDR348C	YDR297W		GO:0006790	sulfur compound metabolic process	0.00824974
YDR374C	YDR266C	YDR381W	YDR358W	YDR321W
YDR378C	YDR270W	YDR389W	YDR359C	YDR322C-A
YDR393W	YDR283C	YDR390C	YDR362C	YDR328C
YDR403W	YDR289C	YDR392W	YDR368W	YDR337W
YDR404C	YDR299W	YDR398W	YDR383C	YDR338C
YDR424C	YDR304C	YDR399W	YDR387C	YDR347W
YDR427W	YDR306C	YDR402C	YDR391C	YDR352W
YDR428C	YDR322W	YDR409W	YDR394W	YDR353W
YDR434W	YDR325W	YDR412W	YDR400W	YDR377W
YDR438W	YDR331W	YDR416W	YDR406W	YDR382W
YDR449C	YDR334W	YDR420W	YDR415C	YDR384C
YDR450W	YDR350C	YDR425W	YDR418W	YDR388W
YDR460W	YDR363W	YDR429C	YDR419W	YDR397C
YDR468C	YDR363W-A	YDR456W	YDR421W	YDR405W
YDR469W	YDR365C	YDR459C	YDR422C	YDR408C
YDR471W	YDR371W	YDR470C	YDR435C	YDR411C
YDR478W	YDR376W	YDR483W	YDR443C	YDR423C
YDR484W	YDR379W	YDR485C	YDR444W	YDR432W
YDR495C	YDR380W	YDR494W	YDR453C	YDR436W
YDR496C	YDR385W	YDR501W	YDR454C	YDR437W
YDR500C	YDR386W	YDR508C	YDR463W	YDR441C
YDR505C	YDR395W	YDR513W	YDR464W	YDR448W
YDR515W	YDR407C	YDR514C	YDR465C	YDR451C
YDR522C	YDR430C	YDR523C	YDR477W	YDR462W
YDR532C	YDR439W	YDR527W	YDR479C	YDR472W
YEL062W	YDR440W	YDR531W	YDR489W	YDR475C
YEL061C	YDR446W	YDR536W	YDR497C	YDR476C
YEL057C	YDR447C	YEL042W	YDR498C	YDR480W
YEL055C	YDR452W	YEL041W	YDR530C	YDR481C
YEL053C	YDR457W	YEL040W	YDR538W	YDR486C
YEL039C	YDR458C	YEL034W	YDR539W	YDR487C
YEL027W	YDR466W	YEL019C	YEL073C	YDR488C
YEL003W	YDR473C	YEL018W	YEL066W	YDR490C
YEL002C	YDR492W	YEL013W	YEL065W	YDR493W
YER007W	YDR499W	YEL012W	YEL063C	YDR510W
YER009W	YDR502C	YEL009C	YEL056W	YDR516C
YER022W	YDR506C	YEL007W	YEL052W	YDR517W
YER025W	YDR507C	YEL006W	YEL050C	YDR519W
YER038C	YDR518W	YEL001C	YEL047C	YDR524C-B
YER044C	YDR520C	YER001W	YEL043W	YDR529C
YER046W	YDR524C	YER003C	YEL030W	YDR534C
YER053C	YDR528W	YER010C	YEL026W	YEL060C
YER067W	YDR533C	YER012W	YEL024W	YEL058W
YER071C	YEL072W	YER013W	YEL017W	YEL046C
YER077C	YEL071W	YER015W	YEL015W	YEL044W
YER087C-B	YEL064C	YER016W	YEL011W	YEL038W
YER098W	YEL051W	YER021W	YER005W	YEL037C
YER106W	YEL048C	YER024W	YER026C	YEL036C
YER111C	YEL031W	YER033C	YER030W	YEL032W
YER112W	YEL029C	YER040W	YER031C	YEL021W
YER122C	YEL025C	YER047C	YER037W	YEL020C
YER123W	YEL023C	YER054C	YER039C	YEL016C
YER124C	YEL022W	YER063W	YER048C	YER004W
YER126C	YEL020W-A	YER064C	YER050C	YER006W
YER128W	YER002W	YER069W	YER051W	YER011W
YER133W	YER007C-A	YER070W	YER068W	YER017C
YER155C	YER008C	YER080W	YER073W	YER018C
YER157W	YER014W	YER082C	YER078C	YER019W
YER182W	YER032W	YER087W	YER079W	YER020W
YFL049W	YER036C	YER100W	YER090W	YER023W
YFL046W	YER041W	YER104W	YER092W	YER027C
YFL045C	YER042W	YER129W	YER093C-A	YER028C
YFL039C	YER043C	YER130C	YER103W	YER029C
YFL038C	YER049W	YER132C	YER109C	YER034W
YFL034C-A	YER052C	YER141W	YER110C	YER035W
YFL026W	YER055C	YER142C	YER116C	YER045C
YFL003C	YER059W	YER151C	YER118C	YER057C
YFR001W	YER072W	YER159C	YER120W	YER060W
YFR005C	YER075C	YER162C	YER139C	YER060W-A
YFR009W	YER081W	YER165W	YER144C	YER061C
YFR010W	YER086W	YER168C	YER145C	YER062C
YFR011C	YER091C	YER173W	YER149C	YER065C
YFR023W	YER093C	YFL051C	YER164W	YER076C
YFR031C	YER101C	YFL050C	YER169W	YER083C
YFR031C-A	YER105C	YFL047W	YER175C	YER085C
YFR041C	YER113C	YFL013C	YER177W	YER088C
YFR045W	YER125W	YFL011W	YER180C	YER089C
YGL258W	YER134C	YFL009W	YFL058W	YER095W
YGL255W	YER136W	YFR002W	YFL052W	YER096W
YGL251C	YER137C	YFR008W	YFL044C	YER099C
YGL249W	YER140W	YFR014C	YFL042C	YER107C
YGL241W	YER148W	YFR016C	YFL041W	YER114C
YGL238W	YER166W	YFR030W	YFL040W	YER119C
YGL233W	YER167W	YFR040W	YFL034W	YER127W
YGL232W	YER171W	YFR046C	YFL033C	YER131W
YGL231C	YER172C	YFR053C	YFL023W	YER143W
YGL223C	YER176W	YGL257C	YFL022C	YER146W
YGL215W	YER179W	YGL256W	YFL018C	YER147C
YGL207W	YER184C	YGL244W	YFL014W	YER150W
YGL196W	YER185W	YGL243W	YFR013W	YER152C
YGL190C	YFL060C	YGL222C	YFR015C	YER154W
YGL187C	YFL048C	YGL221C	YFR024C-A	YER156C
YGL183C	YFL036W	YGL205W	YFR025C	YER158C
YGL176C	YFL034C-B	YGL203C	YFR027W	YER161C
YGL170C	YFL028C	YGL202W	YFR039C	YER163C
YGL167C	YFL027C	YGL201C	YFR043C	YER170W
YGL159W	YFL025C	YGL200C	YFR048W	YER174C
YGL151W	YFL024C	YGL197W	YFR052W	YER178W
YGL147C	YFL008W	YGL195W	YGL254W	YER183C
YGL145W	YFL007W	YGL180W	YGL252C	YER187W
YGL138C	YFL005W	YGL175C	YGL248W	YFL055W
YGL131C	YFL004W	YGL163C	YGL247W	YFL054C
YGL129C	YFL002C	YGL158W	YGL242C	YFL053W
YGL121C	YFL001W	YGL150C	YGL234W	YFL037W
YGL117W	YFR004W	YGL139W	YGL220W	YFL031W
YGL115W	YFR006W	YGL137W	YGL216W	YFL030W
YGL112C	YFR007W	YGL136C	YGL213C	YFL029C
YGL103W	YFR019W	YGL130W	YGL189C	YFL021W
YGL101W	YFR038W	YGL128C	YGL185C	YFL017C
YGL098W	YGL253W	YGL123W	YGL184C	YFL016C
YGL095C	YGL250W	YGL119W	YGL179C	YFL010C
YGL087C	YGL246C	YGL111W	YGL174W	YFR003C
YGL086W	YGL245W	YGL110C	YGL169W	YFR012W-A
YGL083W	YGL229C	YGL107C	YGL164C	YFR017C
YGL081W	YGL228W	YGL105W	YGL161C	YFR018C
YGL078C	YGL227W	YGL099W	YGL155W	YFR021W
YGL076C	YGL225W	YGL096W	YGL154C	YFR022W
YGL065C	YGL224C	YGL093W	YGL143C	YFR028C
YGL057C	YGL219C	YGL090W	YGL140C	YFR029W
YGL055W	YGL210W	YGL084C	YGL122C	YFR032C
YGL054C	YGL206C	YGL082W	YGL120C	YFR033C
YGL036W	YGL194C	YGL077C	YGL116W	YFR034C
YGL033W	YGL192W	YGL075C	YGL104C	YFR036W
YGL030W	YGL186C	YGL073W	YGL100W	YFR037C
YGL021W	YGL178W	YGL067W	YGL097W	YFR044C
YGL016W	YGL173C	YGL061C	YGL071W	YFR047C
YGL005C	YGL171W	YGL056C	YGL066W	YFR050C
YGR001C	YGL160W	YGL050W	YGL051W	YFR051C
YGR016W	YGL157W	YGL047W	YGL044C	YFR055W
YGR017W	YGL156W	YGL045W	YGL026C	YGL261C
YGR020C	YGL144C	YGL039W	YGL018C	YGL240W
YGR024C	YGL142C	YGL038C	YGL014W	YGL237C
YGR026W	YGL141W	YGL037C	YGL011C	YGL236C
YGR030C	YGL134W	YGL029W	YGL003C	YGL212W
YGR034W	YGL133W	YGL027C	YGR006W	YGL211W
YGR046W	YGL124C	YGL020C	YGR013W	YGL209W
YGR059W	YGL113W	YGL004C	YGR014W	YGL208W
YGR065C	YGL094C	YGL001C	YGR015C	YGL191W
YGR070W	YGL092W	YGR002C	YGR023W	YGL181W
YGR071C	YGL085W	YGR005C	YGR028W	YGL172W
YGR072W	YGL080W	YGR008C	YGR036C	YGL166W
YGR075C	YGL064C	YGR032W	YGR040W	YGL162W
YGR076C	YGL060W	YGR033C	YGR044C	YGL153W
YGR077C	YGL059W	YGR038W	YGR049W	YGL148W
YGR085C	YGL049C	YGR042W	YGR056W	YGL146C
YGR088W	YGL048C	YGR047C	YGR061C	YGL127C
YGR089W	YGL043W	YGR052W	YGR081C	YGL125W
YGR090W	YGL035C	YGR054W	YGR084C	YGL114W
YGR092W	YGL028C	YGR057C	YGR086C	YGL108C
YGR098C	YGL015C	YGR058W	YGR087C	YGL106W
YGR104C	YGL013C	YGR060W	YGR091W	YGL091C
YGR117C	YGL012W	YGR093W	YGR095C	YGL089C
YGR118W	YGL009C	YGR100W	YGR097W	YGL079W
YGR128C	YGL008C	YGR111W	YGR099W	YGL068W
YGR145W	YGL002W	YGR119C	YGR108W	YGL062W
YGR149W	YGR003W	YGR123C	YGR110W	YGL058W
YGR150C	YGR004W	YGR129W	YGR112W	YGL040C
YGR153W	YGR035C	YGR130C	YGR113W	YGL031C
YGR157W	YGR053C	YGR135W	YGR122W	YGL025C
YGR168C	YGR055W	YGR156W	YGR124W	YGL023C
YGR172C	YGR066C	YGR162W	YGR132C	YGL022W
YGR175C	YGR067C	YGR169C	YGR134W	YGL019W
YGR198W	YGR083C	YGR170W	YGR143W	YGL017W
YGR206W	YGR094W	YGR171C	YGR146C	YGR007W
YGR212W	YGR103W	YGR177C	YGR159C	YGR009C
YGR213C	YGR106C	YGR179C	YGR167W	YGR010W
YGR216C	YGR109C	YGR185C	YGR180C	YGR012W
YGR218W	YGR116W	YGR187C	YGR191W	YGR019W
YGR227W	YGR120C	YGR193C	YGR194C	YGR021W
YGR264C	YGR125W	YGR199W	YGR195W	YGR027C
YGR276C	YGR126W	YGR200C	YGR196C	YGR029W
YGR284C	YGR127W	YGR207C	YGR201C	YGR031W
YHL039W	YGR140W	YGR208W	YGR209C	YGR037C
YHL035C	YGR144W	YGR211W	YGR221C	YGR041W
YHL028W	YGR152C	YGR217W	YGR223C	YGR043C
YHL015W	YGR154C	YGR220C	YGR224W	YGR048W
YHL012W	YGR155W	YGR229C	YGR231C	YGR062C
YHL003C	YGR165W	YGR234W	YGR232W	YGR068C
YHR005C	YGR166W	YGR235C	YGR236C	YGR078C
YHR007C	YGR173W	YGR237C	YGR241C	YGR079W
YHR015W	YGR184C	YGR238C	YGR247W	YGR080W
YHR023W	YGR188C	YGR239C	YGR249W	YGR082W
YHR028C	YGR189C	YGR245C	YGR251W	YGR096W
YHR038W	YGR192C	YGR250C	YGR254W	YGR101W
YHR039C-A	YGR202C	YGR252W	YGR255C	YGR102C
YHR052W	YGR205W	YGR261C	YGR258C	YGR121C
YHR056C	YGR214W	YGR263C	YGR260W	YGR136W
YHR060W	YGR222W	YGR270W	YGR262C	YGR147C
YHR077C	YGR225W	YGR274C	YGR266W	YGR148C
YHR078W	YGR233C	YGR287C	YGR271C-A	YGR158C
YHR090C	YGR240C	YGR292W	YGR273C	YGR161C
YHR092C	YGR246C	YHL044W	YGR277C	YGR163W
YHR094C	YGR267C	YHL043W	YGR279C	YGR169C-A
YHR101C	YGR271W	YHL038C	YGR280C	YGR174C
YHR118C	YGR278W	YHL036W	YGR286C	YGR178C
YHR121W	YGR281W	YHL030W	YGR289C	YGR181W
YHR128W	YGR282C	YHL022C	YHL040C	YGR186W
YHR139C	YGR283C	YHL019C	YHL029C	YGR197C
YHR140W	YHL023C	YHL010C	YHL024W	YGR204W
YHR141C	YHL017W	YHR019C	YHL021C	YGR210C
YHR143W	YHL008C	YHR020W	YHL016C	YGR215W
YHR153C	YHL001W	YHR027C	YHL014C	YGR243W
YHR154W	YHR001W-A	YHR031C	YHL013C	YGR244C
YHR155W	YHR004C	YHR037W	YHL011C	YGR248W
YHR171W	YHR005C-A	YHR043C	YHL009C	YGR253C
YHR172W	YHR012W	YHR044C	YHL007C	YGR256W
YHR182W	YHR014W	YHR045W	YHR002W	YGR257C
YHR184W	YHR022C	YHR046C	YHR003C	YGR275W
YHR185C	YHR035W	YHR058C	YHR006W	YGR285C
YHR196W	YHR047C	YHR064C	YHR017W	YGR288W
YHR197W	YHR063C	YHR069C	YHR018C	YGR294W
YHR206W	YHR066W	YHR073W	YHR024C	YHL034C
YIL161W	YHR067W	YHR074W	YHR026W	YHL032C
YIL159W	YHR068W	YHR075C	YHR029C	YHL031C
YIL149C	YHR079C	YHR076W	YHR036W	YHL027W
YIL144W	YHR081W	YHR080C	YHR039C	YHL026C
YIL139C	YHR082C	YHR086W	YHR049W	YHL025W
YIL130W	YHR083W	YHR091C	YHR051W	YHL020C
YIL128W	YHR085W	YHR103W	YHR057C	YHL018W
YIL127C	YHR088W	YHR108W	YHR059W	YHL004W
YIL119C	YHR096C	YHR114W	YHR061C	YHL002W
YIL118W	YHR098C	YHR119W	YHR065C	YHR001W
YIL110W	YHR099W	YHR124W	YHR071W	YHR008C
YIL097W	YHR100C	YHR142W	YHR072W	YHR009C
YIL096C	YHR109W	YHR148W	YHR084W	YHR011W
YIL090W	YHR120W	YHR151C	YHR097C	YHR013C
YIL083C	YHR123W	YHR152W	YHR102W	YHR016C
YIL078W	YHR146W	YHR158C	YHR104W	YHR025W
YIL076W	YHR147C	YHR159W	YHR107C	YHR030C
YIL073C	YHR156C	YHR161C	YHR110W	YHR032W
YIL072W	YHR160C	YHR179W	YHR111W	YHR033W
YIL071C	YHR164C	YHR195W	YHR113W	YHR034C
YIL069C	YHR165C	YHR201C	YHR122W	YHR040W
YIL052C	YHR170W	YHR205W	YHR127W	YHR041C
YIL050W	YHR186C	YHR208W	YHR129C	YHR042W
YIL048W	YHR187W	YHR210C	YHR132C	YHR048W
YIL045W	YHR190W	YHR214W	YHR133C	YHR050W
YIL040W	YHR202W	YIL145C	YHR138C	YHR062C
YIL037C	YHR209W	YIL137C	YHR144C	YHR070W
YIL035C	YHR216W	YIL132C	YHR150W	YHR087W
YIL031W	YIL169C	YIL129C	YHR157W	YHR089C
YIL027C	YIL166C	YIL125W	YHR163W	YHR105W
YIL020C	YIL162W	YIL117C	YHR166C	YHR106W
YIL014W	YIL156W	YIL116W	YHR167W	YHR112C
YIL008W	YIL151C	YIL112W	YHR168W	YHR115C
YIL002W-A	YIL147C	YIL107C	YHR174W	YHR116W
YIR002C	YIL140W	YIL106W	YHR176W	YHR117W
YIR033W	YIL133C	YIL102C	YHR178W	YHR126C
YJL207C	YIL126W	YIL098C	YHR192W	YHR131C
YJL204C	YIL115C	YIL094C	YHR204W	YHR132W-A
YJL201W	YIL111W	YIL092W	YHR207C	YHR134W
YJL190C	YIL105C	YIL085C	YIL158W	YHR135C
YJL189W	YIL104C	YIL084C	YIL150C	YHR136C
YJL179W	YIL103W	YIL075C	YIL146C	YHR137W
YJL171C	YIL095W	YIL066C	YIL143C	YHR143W-A
YJL164C	YIL093C	YIL064W	YIL138C	YHR149C
YJL162C	YIL091C	YIL039W	YIL134W	YHR162W
YJL160C	YIL079C	YIL030C	YIL131C	YHR169W
YJL154C	YIL074C	YIL021W	YIL124W	YHR177W
YJL147C	YIL070C	YIL019W	YIL120W	YHR188C
YJL145W	YIL068C	YIL013C	YIL114C	YHR191C
YJL136C	YIL063C	YIL010W	YIL088C	YHR193C
YJL109C	YIL051C	YIL009W	YIL067C	YHR194W
YJL103C	YIL044C	YIL005W	YIL057C	YHR199C
YJL089W	YIL026C	YIL004C	YIL056W	YHR200W
YJL087C	YIL024C	YIL002C	YIL053W	YIL164C
YJL085W	YIL018W	YIL001W	YIL047C	YIL160C
YJL074C	YIL017C	YIR001C	YIL038C	YIL157C
YJL070C	YIL016W	YIR007W	YIL036W	YIL155C
YJL057C	YIL015W	YIR011C	YIL034C	YIL154C
YJL049W	YIR030C	YIR021W	YIL033C	YIL153W
YJL048C	YIR037W	YIR023W	YIL007C	YIL152W
YJL044C	YIR042C	YIR024C	YIL003W	YIL142W
YJL039C	YJL222W	YIR031C	YIR004W	YIL136W
YJL031C	YJL218W	YJL203W	YIR005W	YIL135C
YJL030W	YJL214W	YJL191W	YIR008C	YIL123W
YJL023C	YJL209W	YJL187C	YIR010W	YIL122W
YJL010C	YJL206C	YJL181W	YIR019C	YIL121W
YJR003C	YJL197W	YJL176C	YIR028W	YIL113W
YJR005W	YJL193W	YJL172W	YIR029W	YIL109C
YJR007W	YJL192C	YJL170C	YIR038C	YIL108W
YJR011C	YJL177W	YJL161W	YIR039C	YIL099W
YJR031C	YJL174W	YJL149W	YJL219W	YIL087C
YJR039W	YJL173C	YJL141C	YJL217W	YIL077C
YJR041C	YJL168C	YJL140W	YJL216C	YIL065C
YJR048W	YJL166W	YJL139C	YJL213W	YIL062C
YJR054W	YJL157C	YJL132W	YJL212C	YIL061C
YJR068W	YJL156C	YJL129C	YJL208C	YIL055C
YJR083C	YJL155C	YJL127C	YJL200C	YIL046W
YJR086W	YJL148W	YJL125C	YJL198W	YIL043C
YJR090C	YJL137C	YJL117W	YJL194W	YIL042C
YJR094C	YJL131C	YJL108C	YJL186W	YIL041W
YJR110W	YJL130C	YJL102W	YJL183W	YIL023C
YJR118C	YJL112W	YJL099W	YJL180C	YIL022W
YJR119C	YJL106W	YJL098W	YJL167W	YIL011W
YJR122W	YJL105W	YJL095W	YJL165C	YIL006W
YJR123W	YJL097W	YJL093C	YJL163C	YIR003W
YJR134C	YJL096W	YJL092W	YJL153C	YIR006C
YJR136C	YJL091C	YJL081C	YJL134W	YIR012W
YJR138W	YJL090C	YJL080C	YJL128C	YIR013C
YJR140C	YJL088W	YJL071W	YJL123C	YIR016W
YJR141W	YJL073W	YJL060W	YJL116C	YIR017C
YJR142W	YJL072C	YJL056C	YJL111W	YIR018W
YJR143C	YJL069C	YJL050W	YJL110C	YIR022W
YJR145C	YJL059W	YJL038C	YJL101C	YIR025W
YJR151C	YJL058C	YJL033W	YJL094C	YIR026C
YJR153W	YJL051W	YJL029C	YJL084C	YIR027C
YKL222C	YJL047C	YJL026W	YJL076W	YIR032C
YKL216W	YJL046W	YJL019W	YJL065C	YIR034C
YKL205W	YJL036W	YJL002C	YJL062W	YIR035C
YKL196C	YJL034W	YJR004C	YJL053W	YIR036C
YKL193C	YJL024C	YJR010W	YJL052W	YJL185C
YKL189W	YJL016W	YJR012C	YJL035C	YJL184W
YKL182W	YJL014W	YJR033C	YJL025W	YJL178C
YKL173W	YJL013C	YJR035W	YJL011C	YJL159W
YKL167C	YJL012C	YJR040W	YJL008C	YJL158C
YKL165C	YJL006C	YJR042W	YJL003W	YJL151C
YKL157W	YJL005W	YJR049C	YJR002W	YJL146W
YKL140W	YJL001W	YJR052W	YJR008W	YJL143W
YKL139W	YJR006W	YJR057W	YJR014W	YJL133C-A
YKL133C	YJR009C	YJR058C	YJR016C	YJL133W
YKL122C	YJR013W	YJR062C	YJR022W	YJL126W
YKL119C	YJR015W	YJR064W	YJR050W	YJL124C
YKL110C	YJR025C	YJR067C	YJR056C	YJL122W
YKL109W	YJR030C	YJR069C	YJR059W	YJL121C
YKL100C	YJR032W	YJR075W	YJR065C	YJL115W
YKL092C	YJR036C	YJR076C	YJR066W	YJL104W
YKL090W	YJR043C	YJR082C	YJR074W	YJL100W
YKL079W	YJR045C	YJR091C	YJR077C	YJL083W
YKL078W	YJR051W	YJR092W	YJR084W	YJL082W
YKL077W	YJR053W	YJR097W	YJR095W	YJL079C
YKL072W	YJR061W	YJR098C	YJR096W	YJL078C
YKL068W-A	YJR063W	YJR101W	YJR099W	YJL068C
YKL061W	YJR080C	YJR107W	YJR104C	YJL066C
YKL060C	YJR088C	YJR109C	YJR108W	YJL063C
YKL057C	YJR089W	YJR117W	YJR111C	YJL055W
YKL056C	YJR100C	YJR121W	YJR124C	YJL054W
YKL054C	YJR102C	YJR131W	YJR126C	YJL042W
YKL026C	YJR130C	YJR152W	YJR127C	YJL020C
YKL017C	YJR132W	YJR154W	YJR135C	YJR001W
YKL015W	YJR137C	YJR158W	YJR149W	YJR005C-A
YKL014C	YJR139C	YKL220C	YKL221W	YJR017C
YKL011C	YKL212W	YKL213C	YKL217W	YJR019C
YKL009W	YKL209C	YKL210W	YKL211C	YJR021C
YKL008C	YKL194C	YKL208W	YKL203C	YJR024C
YKR001C	YKL190W	YKL201C	YKL185W	YJR034W
YKR004C	YKL180W	YKL197C	YKL184W	YJR046W
YKR005C	YKL179C	YKL188C	YKL181W	YJR047C
YKR008W	YKL178C	YKL176C	YKL175W	YJR060W
YKR011C	YKL174C	YKL160W	YKL172W	YJR070C
YKR014C	YKL170W	YKL155C	YKL171W	YJR072C
YKR054C	YKL166C	YKL134C	YKL168C	YJR073C
YKR056W	YKL162C	YKL132C	YKL159C	YJR078W
YKR057W	YKL161C	YKL129C	YKL152C	YJR085C
YKR059W	YKL154W	YKL126W	YKL145W	YJR093C
YKR060W	YKL150W	YKL125W	YKL144C	YJR103W
YKR063C	YKL138C	YKL124W	YKL143W	YJR105W
YKR064W	YKL137W	YKL114C	YKL142W	YJR106W
YKR071C	YKL135C	YKL104C	YKL141W	YJR112W
YKR074W	YKL130C	YKL101W	YKL128C	YJR113C
YKR078W	YKL121W	YKL099C	YKL127W	YJR116W
YKR079C	YKL120W	YKL093W	YKL113C	YJR125C
YKR080W	YKL116C	YKL091C	YKL108W	YJR129C
YKR082W	YKL112W	YKL089W	YKL107W	YJR133W
YKR094C	YKL106W	YKL082C	YKL105C	YJR144W
YKR095W	YKL081W	YKL080W	YKL095W	YJR147W
YKR097W	YKL073W	YKL075C	YKL094W	YJR148W
YKR098C	YKL068W	YKL074C	YKL085W	YJR150C
YLL048C	YKL067W	YKL063C	YKL071W	YJR159W
YLL046C	YKL065C	YKL059C	YKL069W	YKL218C
YLL039C	YKL062W	YKL042W	YKL064W	YKL215C
YLL033W	YKL058W	YKL040C	YKL050C	YKL214C
YLL032C	YKL049C	YKL039W	YKL046C	YKL207W
YLL007C	YKL048C	YKL034W	YKL038W	YKL206C
YLL005C	YKL047W	YKL033W-A	YKL028W	YKL204W
YLL004W	YKL045W	YKL032C	YKL023W	YKL198C
YLR001C	YKL035W	YKL027W	YKL012W	YKL195W
YLR003C	YKL033W	YKL007W	YKL003C	YKL192C
YLR004C	YKL021C	YKL006C-A	YKR009C	YKL191W
YLR026C	YKL020C	YKL005C	YKR013W	YKL187C
YLR029C	YKL016C	YKL004W	YKR021W	YKL186C
YLR033W	YKL013C	YKL002W	YKR022C	YKL183W
YLR039C	YKL010C	YKR003W	YKR034W	YKL164C
YLR049C	YKL001C	YKR016W	YKR035W-A	YKL163W
YLR054C	YKR002W	YKR020W	YKR036C	YKL151C
YLR061W	YKR010C	YKR024C	YKR039W	YKL149C
YLR064W	YKR015C	YKR026C	YKR061W	YKL148C
YLR066W	YKR017C	YKR028W	YKR065C	YKL146W
YLR067C	YKR023W	YKR029C	YKR072C	YKL117W
YLR078C	YKR027W	YKR031C	YKR084C	YKL103C
YLR080W	YKR053C	YKR045C	YKR089C	YKL098W
YLR082C	YKR058W	YKR051W	YKR090W	YKL096W-A
YLR083C	YKR062W	YKR069W	YKR093W	YKL088W
YLR084C	YKR067W	YKR070W	YKR099W	YKL087C
YLR086W	YKR068C	YKR075C	YLL058W	YKL055C
YLR093C	YKR076W	YKR081C	YLL045C	YKL052C
YLR109W	YKR077W	YKR087C	YLL036C	YKL051W
YLR115W	YKR086W	YKR088C	YLL029W	YKL043W
YLR119W	YKR096W	YKR100C	YLL026W	YKL041W
YLR127C	YKR101W	YKR106W	YLL021W	YKL029C
YLR132C	YKR102W	YLL055W	YLL013C	YKL024C
YLR143W	YKR103W	YLL051C	YLL002W	YKL019W
YLR148W	YLL054C	YLL049W	YLR002C	YKR006C
YLR165C	YLL050C	YLL041C	YLR005W	YKR007W
YLR166C	YLL031C	YLL040C	YLR006C	YKR018C
YLR167W	YLL024C	YLL035W	YLR007W	YKR019C
YLR168C	YLL015W	YLL034C	YLR009W	YKR025W
YLR185W	YLL011W	YLL018C	YLR011W	YKR037C
YLR195C	YLL006W	YLL012W	YLR016C	YKR038C
YLR197W	YLL003W	YLL010C	YLR017W	YKR041W
YLR200W	YLL001W	YLL008W	YLR018C	YKR042W
YLR211C	YLR008C	YLR032W	YLR019W	YKR043C
YLR214W	YLR012C	YLR034C	YLR021W	YKR044W
YLR216C	YLR014C	YLR045C	YLR022C	YKR046C
YLR225C	YLR015W	YLR048W	YLR030W	YKR048C
YLR226W	YLR020C	YLR056W	YLR038C	YKR050W
YLR227C	YLR023C	YLR058C	YLR065C	YKR052C
YLR229C	YLR024C	YLR060W	YLR068W	YKR055W
YLR233C	YLR035C	YLR069C	YLR072W	YKR066C
YLR239C	YLR044C	YLR075W	YLR077W	YKR083C
YLR251W	YLR047C	YLR081W	YLR085C	YKR085C
YLR254C	YLR051C	YLR088W	YLR092W	YKR091W
YLR263W	YLR052W	YLR097C	YLR096W	YKR092C
YLR264W	YLR057W	YLR114C	YLR100W	YLL066C
YLR265C	YLR063W	YLR117C	YLR102C	YLL062C
YLR266C	YLR087C	YLR120C	YLR104W	YLL061W
YLR267W	YLR089C	YLR126C	YLR116W	YLL057C
YLR268W	YLR098C	YLR129W	YLR128W	YLL056C
YLR272C	YLR103C	YLR144C	YLR131C	YLL043W
YLR276C	YLR105C	YLR146C	YLR133W	YLL038C
YLR287C	YLR106C	YLR151C	YLR138W	YLL028W
YLR293C	YLR107W	YLR163C	YLR139C	YLL027W
YLR301W	YLR108C	YLR176C	YLR147C	YLL025W
YLR303W	YLR134W	YLR181C	YLR172C	YLL023C
YLR309C	YLR135W	YLR182W	YLR173W	YLL022C
YLR310C	YLR136C	YLR183C	YLR174W	YLL019C
YLR318W	YLR145W	YLR186W	YLR180W	YLL018C-A
YLR325C	YLR149C	YLR187W	YLR188W	YLR025W
YLR341W	YLR150W	YLR189C	YLR190W	YLR027C
YLR352W	YLR153C	YLR193C	YLR191W	YLR028C
YLR360W	YLR170C	YLR196W	YLR192C	YLR040C
YLR363W-A	YLR175W	YLR199C	YLR194C	YLR043C
YLR367W	YLR201C	YLR210W	YLR206W	YLR055C
YLR372W	YLR223C	YLR215C	YLR208W	YLR059C
YLR376C	YLR237W	YLR222C	YLR212C	YLR070C
YLR390W	YLR238W	YLR241W	YLR220W	YLR073C
YLR408C	YLR240W	YLR248W	YLR221C	YLR074C
YLR418C	YLR244C	YLR253W	YLR224W	YLR079W
YLR419W	YLR247C	YLR262C	YLR228C	YLR090W
YLR423C	YLR249W	YLR278C	YLR250W	YLR091W
YLR432W	YLR270W	YLR286C	YLR256W	YLR094C
YLR435W	YLR271W	YLR292C	YLR257W	YLR095C
YLR441C	YLR273C	YLR298C	YLR258W	YLR099C
YLR445W	YLR274W	YLR304C	YLR259C	YLR110C
YLR447C	YLR277C	YLR305C	YLR260W	YLR113W
YLR448W	YLR283W	YLR306W	YLR284C	YLR118C
YLR452C	YLR285W	YLR313C	YLR288C	YLR121C
YLR453C	YLR289W	YLR319C	YLR290C	YLR125W
YLR454W	YLR291C	YLR320W	YLR308W	YLR130C
YLR455W	YLR300W	YLR321C	YLR316C	YLR137W
YLR456W	YLR312C	YLR323C	YLR324W	YLR141W
YML130C	YLR312W-A	YLR332W	YLR328W	YLR142W
YML129C	YLR314C	YLR340W	YLR335W	YLR152C
YML128C	YLR330W	YLR350W	YLR336C	YLR154C
YML126C	YLR342W	YLR362W	YLR343W	YLR177W
YML111W	YLR344W	YLR369W	YLR353W	YLR178C
YML108W	YLR345W	YLR371W	YLR357W	YLR203C
YML103C	YLR354C	YLR382C	YLR361C-A	YLR205C
YML091C	YLR355C	YLR383W	YLR364W	YLR207W
YML087C	YLR359W	YLR387C	YLR370C	YLR209C
YML077W	YLR361C	YLR389C	YLR401C	YLR213C
YML073C	YLR363C	YLR394W	YLR407W	YLR218C
YML066C	YLR368W	YLR398C	YLR417W	YLR219W
YML065W	YLR373C	YLR404W	YLR420W	YLR231C
YML063W	YLR381W	YLR410W	YLR431C	YLR234W
YML055W	YLR384C	YLR411W	YLR440C	YLR243W
YML053C	YLR386W	YLR413W	YLR446W	YLR245C
YML047C	YLR392C	YLR421C	YLR457C	YLR262C-A
YML046W	YLR396C	YLR427W	YML125C	YLR295C
YML043C	YLR403W	YLR430W	YML120C	YLR297W
YML041C	YLR409C	YLR433C	YML115C	YLR299W
YML036W	YLR412W	YLR449W	YML114C	YLR315W
YML019W	YLR422W	YLR450W	YML110C	YLR326W
YML012W	YLR424W	YLR451W	YML105C	YLR327C
YML006C	YLR425W	YLR459W	YML100W	YLR333C
YML005W	YLR436C	YML131W	YML099C	YLR337C
YMR004W	YLR442C	YML124C	YML092C	YLR347C
YMR010W	YLR443W	YML121W	YML080W	YLR348C
YMR011W	YML123C	YML117W	YML061C	YLR351C
YMR013C	YML104C	YML112W	YML057W	YLR356W
YMR025W	YML096W	YML109W	YML031W	YLR375W
YMR033W	YML094W	YML107C	YML029W	YLR377C
YMR052W	YML085C	YML097C	YML028W	YLR378C
YMR060C	YML081W	YML093W	YML025C	YLR380W
YMR061W	YML076C	YML088W	YML022W	YLR385C
YMR065W	YML072C	YML086C	YML021C	YLR390W-A
YMR075W	YML071C	YML079W	YML018C	YLR393W
YMR076C	YML069W	YML078W	YML010W	YLR397C
YMR079W	YML067C	YML075C	YMR009W	YLR399C
YMR080C	YML054C	YML074C	YMR016C	YLR405W
YMR094W	YML049C	YML070W	YMR017W	YLR429W
YMR098C	YML023C	YML068W	YMR021C	YLR437C
YMR099C	YML017W	YML059C	YMR027W	YLR438W
YMR100W	YML016C	YML042W	YMR030W	YLR439W
YMR101C	YML015C	YML038C	YMR032W	YML127W
YMR107W	YML008C	YML035C	YMR034C	YML119W
YMR110C	YMR001C	YML034W	YMR041C	YML118W
YMR112C	YMR015C	YML020W	YMR047C	YML116W
YMR116C	YMR018W	YML011C	YMR048W	YML113W
YMR117C	YMR019W	YML004C	YMR049C	YML106W
YMR119W	YMR020W	YML001W	YMR070W	YML102W
YMR125W	YMR026C	YMR006C	YMR072W	YML101C
YMR126C	YMR029C	YMR008C	YMR081C	YML098W
YMR129W	YMR037C	YMR014W	YMR083W	YML083C
YMR132C	YMR053C	YMR023C	YMR091C	YML082W
YMR133W	YMR064W	YMR024W	YMR093W	YML081C-A
YMR137C	YMR077C	YMR036C	YMR104C	YML064C
YMR152W	YMR090W	YMR039C	YMR108W	YML062C
YMR157C	YMR092C	YMR054W	YMR109W	YML060W
YMR158W	YMR095C	YMR058W	YMR114C	YML058W
YMR163C	YMR097C	YMR059W	YMR115W	YML052W
YMR173W	YMR105C	YMR062C	YMR120C	YML051W
YMR176W	YMR106C	YMR067C	YMR124W	YML050W
YMR181C	YMR127C	YMR073C	YMR140W	YML048W
YMR184W	YMR128W	YMR078C	YMR142C	YML037C
YMR185W	YMR130W	YMR086W	YMR149W	YML032C
YMR193W	YMR139W	YMR088C	YMR153W	YML030W
YMR194W	YMR144W	YMR089C	YMR164C	YML027W
YMR212C	YMR146C	YMR102C	YMR165C	YML014W
YMR218C	YMR154C	YMR113W	YMR169C	YML013W
YMR229C	YMR156C	YMR131C	YMR170C	YMR002W
YMR230W	YMR160W	YMR136W	YMR171C	YMR005W
YMR231W	YMR162C	YMR145C	YMR189W	YMR031C
YMR232W	YMR167W	YMR147W	YMR191W	YMR038C
YMR241W	YMR168C	YMR155W	YMR196W	YMR042W
YMR247C	YMR177W	YMR159C	YMR208W	YMR044W
YMR257C	YMR178W	YMR179W	YMR220W	YMR055C
YMR258C	YMR180C	YMR183C	YMR225C	YMR056C
YMR259C	YMR186W	YMR190C	YMR227C	YMR068W
YMR260C	YMR188C	YMR192W	YMR246W	YMR074C
YMR268C	YMR198W	YMR197C	YMR261C	YMR096W
YMR272C	YMR199W	YMR201C	YMR270C	YMR111C
YMR284W	YMR200W	YMR202W	YMR273C	YMR118C
YMR286W	YMR211W	YMR203W	YMR279C	YMR123W
YMR287C	YMR217W	YMR204C	YMR289W	YMR135C
YMR307W	YMR221C	YMR205C	YMR293C	YMR148W
YMR309C	YMR223W	YMR207C	YMR294W	YMR150C
YNL327W	YMR224C	YMR210W	YMR295C	YMR161W
YNL325C	YMR234W	YMR215W	YMR297W	YMR166C
YNL322C	YMR239C	YMR219W	YMR301C	YMR172W
YNL311C	YMR252C	YMR228W	YMR305C	YMR174C
YNL302C	YMR253C	YMR233W	YMR306W	YMR175W
YNL281W	YMR266W	YMR235C	YMR310C	YMR182C
YNL260C	YMR267W	YMR237W	YMR311C	YMR206W
YNL258C	YMR280C	YMR238W	YMR314W	YMR209C
YNL257C	YMR281W	YMR255W	YNL330C	YMR213W
YNL255C	YMR282C	YMR277W	YNL317W	YMR216C
YNL253W	YMR283C	YMR278W	YNL316C	YMR222C
YNL250W	YMR288W	YMR285C	YNL307C	YMR226C
YNL248C	YMR290C	YMR298W	YNL299W	YMR236W
YNL236W	YMR291W	YMR302C	YNL298W	YMR240C
YNL234W	YMR299C	YMR308C	YNL292W	YMR243C
YNL233W	YMR300C	YMR315W	YNL289W	YMR244W
YNL231C	YMR304W	YMR316W	YNL283C	YMR244C-A
YNL227C	YMR312W	YMR317W	YNL278W	YMR250W
YNL220W	YMR313C	YMR318C	YNL274C	YMR251W-A
YNL210W	YMR319C	YNL329C	YNL272C	YMR262W
YNL201C	YNL336W	YNL323W	YNL271C	YMR263W
YNL196C	YNL326C	YNL318C	YNL263C	YMR264W
YNL193W	YNL320W	YNL315C	YNL251C	YMR265C
YNL190W	YNL304W	YNL312W	YNL247W	YMR269W
YNL188W	YNL301C	YNL308C	YNL238W	YMR271C
YNL182C	YNL297C	YNL306W	YNL237W	YMR276W
YNL180C	YNL291C	YNL295W	YNL218W	YMR296C
YNL167C	YNL287W	YNL280C	YNL199C	YMR303C
YNL160W	YNL284C	YNL275W	YNL197C	YMR322C
YNL147W	YNL273W	YNL265C	YNL194C	YMR325W
YNL141W	YNL267W	YNL254C	YNL191W	YNL335W
YNL133C	YNL264C	YNL252C	YNL187W	YNL333W
YNL131W	YNL262W	YNL244C	YNL186W	YNL331C
YNL129W	YNL261W	YNL242W	YNL156C	YNL328C
YNL119W	YNL256W	YNL229C	YNL152W	YNL321W
YNL113W	YNL249C	YNL224C	YNL149C	YNL314W
YNL112W	YNL230C	YNL223W	YNL142W	YNL313C
YNL111C	YNL225C	YNL207W	YNL134C	YNL310C
YNL110C	YNL222W	YNL206C	YNL128W	YNL309W
YNL107W	YNL219C	YNL204C	YNL127W	YNL305C
YNL096C	YNL217W	YNL183C	YNL117W	YNL300W
YNL088W	YNL214W	YNL177C	YNL100W	YNL294C
YNL087W	YNL213C	YNL172W	YNL098C	YNL293W
YNL085W	YNL212W	YNL169C	YNL093W	YNL290W
YNL084C	YNL209W	YNL168C	YNL090W	YNL288W
YNL082W	YNL192W	YNL164C	YNL083W	YNL286W
YNL067W	YNL189W	YNL163C	YNL081C	YNL282W
YNL059C	YNL181W	YNL161W	YNL078W	YNL279W
YNL051W	YNL178W	YNL153C	YNL077W	YNL277W
YNL044W	YNL176C	YNL137C	YNL074C	YNL270C
YNL041C	YNL175C	YNL136W	YNL073W	YNL268W
YNL040W	YNL157W	YNL132W	YNL068C	YNL246W
YNL038W	YNL155W	YNL118C	YNL066W	YNL243W
YNL036W	YNL154C	YNL115C	YNL064C	YNL241C
YNL027W	YNL144C	YNL106C	YNL053W	YNL240C
YNL024C	YNL139C	YNL103W	YNL042W	YNL232W
YNL015W	YNL135C	YNL101W	YNL033W	YNL221C
YNL010W	YNL130C	YNL095C	YNL029C	YNL216W
YNL008C	YNL123W	YNL094W	YNL025C	YNL215W
YNL001W	YNL121C	YNL091W	YNL014W	YNL208W
YNR021W	YNL102W	YNL076W	YNL011C	YNL202W
YNR035C	YNL099C	YNL075W	YNR006W	YNL200C
YNR051C	YNL069C	YNL065W	YNR008W	YNL195C
YNR053C	YNL062C	YNL061W	YNR009W	YNL185C
YOL154W	YNL050C	YNL058C	YNR012W	YNL173C
YOL149W	YNL049C	YNL055C	YNR013C	YNL166C
YOL139C	YNL048W	YNL054W	YNR019W	YNL165W
YOL136C	YNL035C	YNL047C	YNR023W	YNL159C
YOL127W	YNL026W	YNL045W	YNR027W	YNL151C
YOL121C	YNL012W	YNL039W	YNR029C	YNL148C
YOL107W	YNL009W	YNL032W	YNR032W	YNL138W
YOL104C	YNL005C	YNL023C	YNR033W	YNL125C
YOL101C	YNL002C	YNL021W	YNR034W-A	YNL124W
YOL091W	YNR007C	YNL020C	YNR039C	YNL116W
YOL090W	YNR010W	YNL016W	YNR040W	YNL108C
YOL089C	YNR011C	YNL006W	YNR043W	YNL104C
YOL088C	YNR022C	YNL004W	YNR045W	YNL097C
YOL083W	YNR024W	YNR001C	YNR047W	YNL092W
YOL081W	YNR026C	YNR003C	YNR048W	YNL080C
YOL076W	YNR028W	YNR004W	YNR050C	YNL079C
YOL055C	YNR038W	YNR016C	YNR055C	YNL072W
YOL048C	YNR044W	YNR030W	YNR058W	YNL071W
YOL045W	YNR054C	YNR031C	YNR060W	YNL063W
YOL044W	YNR056C	YNR069C	YNR073C	YNL056W
YOL042W	YNR059W	YNR070W	YNR075W	YNL052W
YOL041C	YNR061C	YNR072W	YOL140W	YNL037C
YOL024W	YNR063W	YOL159C	YOL130W	YNL034W
YOL023W	YNR066C	YOL152W	YOL124C	YNL022C
YOL017W	YNR067C	YOL151W	YOL122C	YNL007C
YOL015W	YNR074C	YOL148C	YOL115W	YNL003C
YOL013C	YOL146W	YOL138C	YOL108C	YNR002C
YOL001W	YOL145C	YOL132W	YOL070C	YNR014W
YOR004W	YOL144W	YOL128C	YOL061W	YNR015W
YOR011W	YOL142W	YOL125W	YOL057W	YNR017W
YOR016C	YOL141W	YOL123W	YOL056W	YNR018W
YOR019W	YOL137W	YOL116W	YOL054W	YNR020C
YOR022C	YOL117W	YOL113W	YOL051W	YNR036C
YOR030W	YOL103W	YOL109W	YOL043C	YNR041C
YOR039W	YOL102C	YOL105C	YOL036W	YNR046W
YOR046C	YOL100W	YOL094C	YOL033W	YNR049C
YOR047C	YOL098C	YOL092W	YOL030W	YNR052C
YOR058C	YOL097C	YOL087C	YOL029C	YNR057C
YOR061W	YOL095C	YOL086C	YOL027C	YNR062C
YOR067C	YOL080C	YOL077W-A	YOL021C	YNR064C
YOR073W	YOL078W	YOL064C	YOL019W	YOL161C
YOR075W	YOL077C	YOL062C	YOL016C	YOL158C
YOR076C	YOL075C	YOL058W	YOL010W	YOL155C
YOR079C	YOL072W	YOL038W	YOL008W	YOL147C
YOR080W	YOL069W	YOL031C	YOL004W	YOL143C
YOR094W	YOL068C	YOL022C	YOR001W	YOL135C
YOR101W	YOL065C	YOL018C	YOR003W	YOL133W
YOR114W	YOL063C	YOL009C	YOR008C	YOL129W
YOR122C	YOL049W	YOL006C	YOR018W	YOL126C
YOR143C	YOL034W	YOL003C	YOR020W-A	YOL119C
YOR147W	YOL025W	YOR021C	YOR023C	YOL112W
YOR149C	YOL007C	YOR035C	YOR025W	YOL111C
YOR152C	YOL002C	YOR048C	YOR026W	YOL096C
YOR158W	YOR005C	YOR051C	YOR028C	YOL093W
YOR167C	YOR014W	YOR054C	YOR036W	YOL086W-A
YOR168W	YOR017W	YOR070C	YOR052C	YOL084W
YOR175C	YOR020C	YOR074C	YOR056C	YOL073C
YOR177C	YOR032C	YOR087W	YOR057W	YOL071W
YOR182C	YOR033C	YOR089C	YOR059C	YOL067C
YOR193W	YOR034C	YOR092W	YOR060C	YOL066C
YOR195W	YOR037W	YOR107W	YOR062C	YOL060C
YOR198C	YOR038C	YOR112W	YOR065W	YOL059W
YOR206W	YOR043W	YOR119C	YOR069W	YOL040C
YOR208W	YOR049C	YOR123C	YOR071C	YOL039W
YOR210W	YOR063W	YOR127W	YOR078W	YOL032W
YOR242C	YOR086C	YOR128C	YOR081C	YOL020W
YOR244W	YOR090C	YOR129C	YOR091W	YOL014W
YOR245C	YOR095C	YOR130C	YOR098C	YOL012C
YOR247W	YOR097C	YOR132W	YOR099W	YOL011W
YOR249C	YOR104W	YOR141C	YOR108W	YOL005C
YOR255W	YOR106W	YOR145C	YOR110W	YOR006C
YOR258W	YOR109W	YOR150W	YOR117W	YOR007C
YOR261C	YOR111W	YOR154W	YOR142W	YOR009W
YOR266W	YOR113W	YOR160W	YOR155C	YOR010C
YOR270C	YOR115C	YOR164C	YOR156C	YOR012W
YOR283W	YOR116C	YOR171C	YOR163W	YOR027W
YOR284W	YOR118W	YOR178C	YOR173W	YOR040W
YOR287C	YOR120W	YOR184W	YOR188W	YOR042W
YOR288C	YOR124C	YOR185C	YOR189W	YOR045W
YOR293W	YOR134W	YOR187W	YOR201C	YOR064C
YOR298W	YOR136W	YOR190W	YOR224C	YOR066W
YOR305W	YOR137C	YOR191W	YOR231W	YOR077W
YOR308C	YOR144C	YOR196C	YOR233W	YOR083W
YOR312C	YOR148C	YOR211C	YOR251C	YOR084W
YOR313C	YOR151C	YOR212W	YOR259C	YOR085W
YOR319W	YOR153W	YOR213C	YOR262W	YOR100C
YOR320C	YOR162C	YOR217W	YOR280C	YOR125C
YOR326W	YOR165W	YOR220W	YOR289W	YOR126C
YOR337W	YOR166C	YOR221C	YOR294W	YOR131C
YOR340C	YOR172W	YOR222W	YOR295W	YOR138C
YOR341W	YOR174W	YOR227W	YOR299W	YOR140W
YOR351C	YOR179C	YOR229W	YOR303W	YOR157C
YOR354C	YOR180C	YOR230W	YOR310C	YOR159C
YOR361C	YOR192C	YOR237W	YOR321W	YOR161C
YOR363C	YOR194C	YOR241W	YOR322C	YOR176W
YOR365C	YOR205C	YOR250C	YOR324C	YOR181W
YOR369C	YOR207C	YOR252W	YOR328W	YOR186W
YOR372C	YOR209C	YOR256C	YOR329C	YOR197W
YOR382W	YOR214C	YOR274W	YOR330C	YOR204W
YOR390W	YOR216C	YOR279C	YOR332W	YOR215C
YPL272C	YOR219C	YOR281C	YOR344C	YOR223W
YPL268W	YOR232W	YOR290C	YOR355W	YOR226C
YPL267W	YOR238W	YOR291W	YOR357C	YOR228C
YPL265W	YOR239W	YOR296W	YOR362C	YOR236W
YPL259C	YOR243C	YOR297C	YOR373W	YOR246C
YPL253C	YOR253W	YOR304C-A	YOR374W	YOR257W
YPL242C	YOR254C	YOR311C	YOR384W	YOR271C
YPL240C	YOR260W	YOR317W	YOR388C	YOR273C
YPL226W	YOR264W	YOR323C	YPL274W	YOR285W
YPL225W	YOR265W	YOR349W	YPL270W	YOR298C-A
YPL220W	YOR267C	YOR350C	YPL258C	YOR301W
YPL218W	YOR269W	YOR353C	YPL249C-A	YOR316C
YPL216W	YOR272W	YOR356W	YPL248C	YOR327C
YPL211W	YOR275C	YOR370C	YPL246C	YOR338W
YPL210C	YOR276W	YOR377W	YPL235W	YOR347C
YPL202C	YOR278W	YOR381W	YPL233W	YOR348C
YPL201C	YOR304W	YPL264C	YPL232W	YOR358W
YPL198W	YOR306C	YPL249C	YPL231W	YOR359W
YPL195W	YOR307C	YPL245W	YPL224C	YOR378W
YPL192C	YOR315W	YPL244C	YPL223C	YOR380W
YPL191C	YOR334W	YPL239W	YPL221W	YOR383C
YPL183C	YOR335C	YPL237W	YPL214C	YPL283C
YPL179W	YOR336W	YPL219W	YPL204W	YPL277C
YPL175W	YOR339C	YPL215W	YPL196W	YPL262W
YPL174C	YOR342C	YPL209C	YPL193W	YPL254W
YPL168W	YOR346W	YPL207W	YPL190C	YPL252C
YPL167C	YOR352W	YPL203W	YPL189W	YPL250C
YPL166W	YOR360C	YPL199C	YPL180W	YPL247C
YPL163C	YOR367W	YPL188W	YPL177C	YPL234C
YPL156C	YOR368W	YPL178W	YPL176C	YPL230W
YPL147W	YOR371C	YPL164C	YPL173W	YPL229W
YPL146C	YOR375C	YPL162C	YPL169C	YPL222W
YPL143W	YOR386W	YPL161C	YPL155C	YPL213W
YPL139C	YPL273W	YPL160W	YPL154C	YPL212C
YPL130W	YPL269W	YPL158C	YPL152W	YPL206C
YPL129W	YPL266W	YPL157W	YPL151C	YPL187W
YPL126W	YPL263C	YPL153C	YPL145C	YPL181W
YPL125W	YPL260W	YPL150W	YPL137C	YPL172C
YPL123C	YPL256C	YPL149W	YPL134C	YPL171C
YPL120W	YPL255W	YPL141C	YPL133C	YPL170W
YPL117C	YPL243W	YPL140C	YPL131W	YPL135W
YPL115C	YPL236C	YPL138C	YPL116W	YPL132W
YPL112C	YPL228W	YPL124W	YPL103C	YPL128C
YPL109C	YPL227C	YPL113C	YPL096W	YPL127C
YPL090C	YPL217C	YPL104W	YPL092W	YPL119C
YPL086C	YPL208W	YPL099C	YPL085W	YPL111W
YPL079W	YPL194W	YPL095C	YPL071C	YPL107W
YPL076W	YPL186C	YPL093W	YPL069C	YPL105C
YPL072W	YPL184C	YPL091W	YPL064C	YPL101W
YPL070W	YPL159C	YPL089C	YPL060W	YPL098C
YPL066W	YPL122C	YPL088W	YPL054W	YPL094C
YPL065W	YPL121C	YPL083C	YPL050C	YPL087W
YPL061W	YPL118W	YPL082C	YPL039W	YPL077C
YPL057C	YPL110C	YPL078C	YPL024W	YPL068C
YPL052W	YPL106C	YPL074W	YPL014W	YPL059W
YPL051W	YPL100W	YPL063W	YPL010W	YPL055C
YPL045W	YPL097W	YPL053C	YPL003W	YPL049C
YPL026C	YPL084W	YPL043W	YPL002C	YPL048W
YPL020C	YPL081W	YPL040C	YPR004C	YPL046C
YPL019C	YPL075W	YPL029W	YPR011C	YPL042C
YPL016W	YPL058C	YPL022W	YPR013C	YPL038W
YPL005W	YPL034W	YPL018W	YPR024W	YPL037C
YPL001W	YPL032C	YPL013C	YPR030W	YPL036W
YPR007C	YPL031C	YPL011C	YPR032W	YPL028W
YPR016C	YPL030W	YPR003C	YPR033C	YPL023C
YPR018W	YPL012W	YPR008W	YPR036W	YPL017C
YPR020W	YPL009C	YPR019W	YPR040W	YPL015C
YPR021C	YPL008W	YPR026W	YPR041W	YPL004C
YPR025C	YPL007C	YPR035W	YPR048W	YPR001W
YPR027C	YPL006W	YPR047W	YPR061C	YPR002W
YPR028W	YPR005C	YPR049C	YPR083W	YPR006C
YPR043W	YPR010C	YPR060C	YPR086W	YPR017C
YPR045C	YPR022C	YPR063C	YPR100W	YPR023C
YPR055W	YPR029C	YPR065W	YPR103W	YPR034W
YPR067W	YPR031W	YPR074C	YPR104C	YPR036W-A
YPR070W	YPR042C	YPR078C	YPR112C	YPR037C
YPR073C	YPR056W	YPR091C	YPR115W	YPR054W
YPR080W	YPR062W	YPR106W	YPR120C	YPR057W
YPR082C	YPR068C	YPR108W	YPR121W	YPR058W
YPR089W	YPR069C	YPR109W	YPR125W	YPR066W
YPR097W	YPR072W	YPR110C	YPR131C	YPR075C
YPR098C	YPR081C	YPR119W	YPR137W	YPR079W
YPR101W	YPR085C	YPR127W	YPR143W	YPR084W
YPR102C	YPR113W	YPR129W	YPR144C	YPR088C
YPR105C	YPR114W	YPR135W	YPR145W	YPR093C
YPR116W	YPR117W	YPR147C	YPR151C	YPR124W
YPR134W	YPR118W	YPR158W	YPR156C	YPR138C
YPR141C	YPR122W	YPR171W	YPR159W	YPR140W
YPR149W	YPR128C	YPR172W	YPR161C	YPR152C
YPR155C	YPR133C	YPR175W	YPR167C	YPR154W
YPR164W	YPR139C	YPR180W	YPR168W	YPR157W
YPR165W	YPR148C	YPR185W	YPR173C	YPR163C
YPR166C	YPR160W	YPR187W	YPR176C	YPR174C
YPR179C	YPR162C	YPR189W	YPR181C	YPR178W
YPR186C	YPR169W	YPR190C	YPR184W	YPR183W
YPR200C	YPR196W	YPR194C	YPR188C	YPR192W
YPR202W	YPR199C	YPR198W	YPR191W	YPR193C

## Sheet: Slide (DNA-protein complex)
YAL055W	YAL059W	YAL056W	YAL060W	YAL062W		Biological processes				Biological function
YAL044C	YAL048C	YAL051W	YAL054C	YAL061W		Gene cluster 1
YAL037W	YAL036C	YAL021C	YAL053W	YAL058W		GOID	TERM	CORRECTED_PVALUE		GOID	TERM	CORRECTED_PVALUE
YAL034C	YAL034W-A	YAL014C	YAL041W	YAL049C		GO:0009987	cellular process	2.81992e-10		GO:0003824	catalytic activity	2.02194e-10
YAL030W	YAL029C	YAL001C	YAL040C	YAL047C		GO:0006810	transport	6.47008e-09		GO:0005215	transporter activity	1.01781e-06
YAL027W	YAL026C	YAR019C	YAL037C-A	YAL043C		GO:0006464	protein modification process	1.0856e-08		GO:0022857	transmembrane transporter activity	1.05877e-05
YAL009W	YAL024C	YBL101C	YAL031C	YAL042W		GO:0051234	establishment of localization	2.59202e-08		GO:0022891	substrate-specific transmembrane transporter activity	1.88816e-05
YAL002W	YAL018C	YBL098W	YAL023C	YAL039C		GO:0051179	localization	4.40564e-08		GO:0022892	substrate-specific transporter activity	2.77749e-05
YAR003W	YAL010C	YBL086C	YAL022C	YAL038W		GO:0043412	macromolecule modification	1.9048e-06		GO:0016740	transferase activity	0.0014209
YAR018C	YAL008W	YBL074C	YAL020C	YAL035W		GO:0006793	phosphorus metabolic process	7.36561e-05		GO:0015291	secondary active transmembrane transporter activity	0.00617773
YAR023C	YAL007C	YBL069W	YAL017W	YAL033W		GO:0006796	phosphate metabolic process	7.36561e-05		GO:0016301	kinase activity	0.00745589
YAR027W	YAR008W	YBL066C	YAL016W	YAL032C		GO:0006497	protein lipidation	0.000243806
YAR028W	YAR015W	YBL057C	YAL015C	YAL028W		GO:0042157	lipoprotein metabolic process	0.000243806
YAR050W	YBL106C	YBL056W	YAR002W	YAL025C		GO:0042158	lipoprotein biosynthetic process	0.000243806
YBL093C	YBL104C	YBL051C	YAR007C	YAL019W		GO:0006811	ion transport	0.000262323
YBL089W	YBL103C	YBL050W	YAR033W	YAL013W		GO:0006505	GPI anchor metabolic process	0.000745261
YBL087C	YBL088C	YBL038W	YBL107C	YAL012W		GO:0016310	phosphorylation	0.00109279
YBL078C	YBL084C	YBL030C	YBL105C	YAL011W		GO:0006506	GPI anchor biosynthetic process	0.00285508
YBL068W	YBL081W	YBL017C	YBL097W	YAL005C		GO:0046488	phosphatidylinositol metabolic process	0.00324267
YBL060W	YBL079W	YBL015W	YBL095W	YAL003W		GO:0006661	phosphatidylinositol biosynthetic process	0.00487566
YBL055C	YBL067C	YBL009W	YBL092W	YAR002C-A		GO:0016043	cellular component organization	0.00557825
YBL033C	YBL061C	YBR005W	YBL091C-A	YAR014C		GO:0007047	cellular cell wall organization	0.0060908
YBL025W	YBL059W	YBR011C	YBL085W	YAR031W		GO:0045229	external encapsulating structure organization	0.0060908
YBL018C	YBL054W	YBR015C	YBL080C	YAR035W		GO:0071555	cell wall organization	0.0060908
YBL006C	YBL052C	YBR017C	YBL076C	YAR042W
YBL003C	YBL037W	YBR022W	YBL075C	YBL099W
YBR001C	YBL029W	YBR023C	YBL072C	YBL091C		Gene cluster 2
YBR008C	YBL026W	YBR038W	YBL071W-A	YBL090W		GOID	TERM	CORRECTED_PVALUE		GOID	TERM	CORRECTED_PVALUE
YBR009C	YBL023C	YBR046C	YBL063W	YBL082C		GO:0009987	cellular process	2.7141e-29		GO:0003824	catalytic activity	6.04033e-18
YBR013C	YBL010C	YBR047W	YBL059C-A	YBL064C		GO:0008152	metabolic process	1.55317e-13		GO:0043167	ion binding	0.000207464
YBR014C	YBL008W	YBR063C	YBL047C	YBL058W		GO:0006807	nitrogen compound metabolic process	1.39651e-12		GO:0043169	cation binding	0.000314779
YBR016W	YBL005W	YBR066C	YBL046W	YBL036C		GO:0034641	cellular nitrogen compound metabolic process	3.77048e-12		GO:0005488	binding	0.000701481
YBR021W	YBL004W	YBR073W	YBL045C	YBL032W		GO:0044238	primary metabolic process	1.23819e-11		GO:0046872	metal ion binding	0.00126928
YBR028C	YBR003W	YBR076W	YBL041W	YBL031W		GO:0044237	cellular metabolic process	1.44214e-10		GO:0000166	nucleotide binding	0.00128453
YBR040W	YBR004C	YBR086C	YBL039C	YBL028C		GO:0065007	biological regulation	3.77394e-10		GO:0016740	transferase activity	0.00147656
YBR041W	YBR018C	YBR096W	YBL035C	YBL024W		GO:0050794	regulation of cellular process	8.51496e-10		GO:0005524	ATP binding	0.00411289
YBR042C	YBR019C	YBR098W	YBL034C	YBL021C		GO:0050789	regulation of biological process	1.04823e-09		GO:0032559	adenyl ribonucleotide binding	0.00483223
YBR043C	YBR026C	YBR101C	YBL027W	YBL020W		GO:0006139	nucleobase, nucleoside, nucleotide and nucleic acid metabolic process	2.52204e-08		GO:0035639	purine ribonucleoside triphosphate binding	0.00488437
YBR054W	YBR029C	YBR105C	YBL022C	YBL013W		GO:0050896	response to stimulus	6.48132e-08		GO:0032553	ribonucleotide binding	0.00567027
YBR062C	YBR037C	YBR106W	YBL019W	YBL011W		GO:0051716	cellular response to stimulus	9.94473e-07		GO:0032555	purine ribonucleotide binding	0.00567027
YBR074W	YBR044C	YBR112C	YBL016W	YBR002C		GO:0090304	nucleic acid metabolic process	2.89693e-05		GO:0030554	adenyl nucleotide binding	0.00613591
YBR082C	YBR058C	YBR119W	YBL014C	YBR030W		GO:0023052	signaling	3.05682e-05		GO:0017076	purine nucleotide binding	0.00761138
YBR097W	YBR077C	YBR122C	YBL007C	YBR031W		GO:0007165	signal transduction	6.06158e-05		GO:0030528	transcription regulator activity	0.00761388
YBR102C	YBR084W	YBR131W	YBR006W	YBR034C		GO:0009889	regulation of biosynthetic process	6.56417e-05		GO:0003702	RNA polymerase II transcription factor activity	0.00788908
YBR103W	YBR087W	YBR133C	YBR007C	YBR035C		GO:0044281	small molecule metabolic process	6.57538e-05
YBR111W-A	YBR088C	YBR150C	YBR010W	YBR045C		GO:0044248	cellular catabolic process	9.15004e-05
YBR128C	YBR093C	YBR158W	YBR020W	YBR050C		GO:0031326	regulation of cellular biosynthetic process	0.00010616
YBR147W	YBR094W	YBR162C	YBR024W	YBR052C		GO:0006351	transcription, DNA-dependent	0.000203944
YBR154C	YBR095C	YBR177C	YBR025C	YBR053C		GO:0009056	catabolic process	0.000222849
YBR160W	YBR107C	YBR180W	YBR033W	YBR067C		GO:0032774	RNA biosynthetic process	0.000247503
YBR164C	YBR110W	YBR186W	YBR036C	YBR071W		GO:0080090	regulation of primary metabolic process	0.000457412
YBR165W	YBR115C	YBR193C	YBR039W	YBR079C		GO:0016070	RNA metabolic process	0.00053612
YBR166C	YBR120C	YBR203W	YBR049C	YBR081C		GO:0031323	regulation of cellular metabolic process	0.000542105
YBR168W	YBR123C	YBR207W	YBR055C	YBR085C-A		GO:0010556	regulation of macromolecule biosynthetic process	0.000870013
YBR175W	YBR125C	YBR208C	YBR056W	YBR104W		GO:0006464	protein modification process	0.00110865
YBR176W	YBR136W	YBR215W	YBR057C	YBR109C		GO:2000112	regulation of cellular macromolecule biosynthetic process	0.00124423
YBR183W	YBR138C	YBR218C	YBR059C	YBR114W		GO:0019222	regulation of metabolic process	0.00132494
YBR191W	YBR139W	YBR225W	YBR060C	YBR121C		GO:0009057	macromolecule catabolic process	0.00559421
YBR192W	YBR140C	YBR229C	YBR061C	YBR126C		GO:0051171	regulation of nitrogen compound metabolic process	0.00581671
YBR199W	YBR159W	YBR230C	YBR065C	YBR129C		GO:0006366	transcription from RNA polymerase II promoter	0.00608734
YBR216C	YBR167C	YBR234C	YBR068C	YBR137W		GO:0051179	localization	0.00734602
YBR251W	YBR170C	YBR235W	YBR069C	YBR146W		GO:0019219	regulation of nucleobase, nucleoside, nucleotide and nucleic acid metabolic process	0.00750432
YBR254C	YBR184W	YBR236C	YBR072W	YBR148W		GO:0016071	mRNA metabolic process	0.00913854
YBR255W	YBR194W	YBR239C	YBR078W	YBR151W		GO:0060255	regulation of macromolecule metabolic process	0.00956699
YBR255C-A	YBR195C	YBR240C	YBR080C	YBR152W
YBR256C	YBR198C	YBR246W	YBR083W	YBR155W
YBR258C	YBR200W	YBR248C	YBR085W	YBR156C		Gene cluster 3
YBR270C	YBR202W	YBR275C	YBR089C-A	YBR157C		GOID	TERM	CORRECTED_PVALUE		GOID	TERM	CORRECTED_PVALUE
YBR271W	YBR205W	YBR276C	YBR092C	YBR171W		GO:0009987	cellular process	4.48576e-27		GO:0003824	catalytic activity	3.36877e-10
YBR280C	YBR211C	YBR279W	YBR108W	YBR182C		GO:0065007	biological regulation	1.092e-11		GO:0000166	nucleotide binding	2.32142e-09
YBR282W	YBR233W	YBR286W	YBR111C	YBR188C		GO:0008152	metabolic process	2.57978e-11		GO:0030554	adenyl nucleotide binding	5.89063e-08
YBR288C	YBR243C	YBR295W	YBR117C	YBR197C		GO:0044237	cellular metabolic process	8.77385e-11		GO:0005524	ATP binding	6.35043e-08
YBR289W	YBR250W	YBR296C	YBR127C	YBR214W		GO:0016043	cellular component organization	4.24281e-10		GO:0032559	adenyl ribonucleotide binding	8.06406e-08
YBR290W	YBR257W	YBR298C	YBR130C	YBR217W		GO:0006996	organelle organization	8.38506e-10		GO:0005488	binding	1.03161e-07
YBR291C	YBR264C	YCL064C	YBR132C	YBR222C		GO:0071842	cellular component organization at cellular level	3.42535e-09		GO:0035639	purine ribonucleoside triphosphate binding	9.88735e-07
YBR293W	YBR272C	YCL063W	YBR135W	YBR228W		GO:0050789	regulation of biological process	3.52238e-09		GO:0017076	purine nucleotide binding	1.00811e-06
YBR294W	YBR274W	YCL059C	YBR141C	YBR231C		GO:0006807	nitrogen compound metabolic process	4.43741e-09		GO:0032553	ribonucleotide binding	1.21517e-06
YCL069W	YBR281C	YCL045C	YBR142W	YBR241C		GO:0034641	cellular nitrogen compound metabolic process	1.08211e-08		GO:0032555	purine ribonucleotide binding	1.21517e-06
YCL067C	YBR283C	YCL038C	YBR143C	YBR242W		GO:0050794	regulation of cellular process	3.04403e-08		GO:0003677	DNA binding	5.59102e-06
YCL052C	YBR284W	YCL031C	YBR145W	YBR244W		GO:0071840	cellular component organization or biogenesis	8.50873e-08		GO:0016887	ATPase activity	7.88405e-06
YCL017C	YBR297W	YCL025C	YBR149W	YBR253W		GO:0007049	cell cycle	8.61444e-08		GO:0016462	pyrophosphatase activity	1.39651e-05
YCL001W	YCL055W	YCL024W	YBR169C	YBR260C		GO:0006139	nucleobase, nucleoside, nucleotide and nucleic acid metabolic process	1.8328e-07		GO:0016817	hydrolase activity, acting on acid anhydrides	1.39651e-05
YCR003W	YCL049C	YCL014W	YBR172C	YBR265W		GO:0051179	localization	2.32508e-07		GO:0016818	hydrolase activity, acting on acid anhydrides, in phosphorus-containing anhydrides	1.39651e-05
YCR005C	YCL027W	YCL011C	YBR173C	YBR267W		GO:0022402	cell cycle process	3.32122e-07		GO:0042623	ATPase activity, coupled	2.58857e-05
YCR008W	YCL016C	YCL005W	YBR179C	YBR269C		GO:0044238	primary metabolic process	3.51323e-07		GO:0017111	nucleoside-triphosphatase activity	3.12696e-05
YCR011C	YCL012C	YCL004W	YBR185C	YCL061C		GO:0019222	regulation of metabolic process	6.74503e-07		GO:0008270	zinc ion binding	0.000180113
YCR017C	YCR004C	YCR010C	YBR187W	YCL058W-A		GO:0080090	regulation of primary metabolic process	1.8265e-06		GO:0046914	transition metal ion binding	0.00119306
YCR021C	YCR007C	YCR015C	YBR189W	YCL057C-A		GO:0031323	regulation of cellular metabolic process	2.16561e-06		GO:0016301	kinase activity	0.0016164
YCR027C	YCR009C	YCR020C	YBR196C	YCL054W		GO:0060255	regulation of macromolecule metabolic process	3.17559e-06		GO:0016787	hydrolase activity	0.00234366
YCR038C	YCR023C	YCR028C	YBR204C	YCL048W		GO:0050896	response to stimulus	3.21797e-06		GO:0046872	metal ion binding	0.00312753
YCR071C	YCR024C	YCR028C-A	YBR212W	YCL043C		GO:0071841	cellular component organization or biogenesis at cellular level	6.83345e-06		GO:0043169	cation binding	0.00326366
YCR072C	YCR026C	YCR030C	YBR213W	YCL040W		GO:0051234	establishment of localization	8.94823e-06		GO:0043167	ion binding	0.00351379
YCR083W	YCR035C	YCR031C	YBR221C	YCL039W		GO:0090304	nucleic acid metabolic process	1.22349e-05		GO:0016740	transferase activity	0.00360471
YCR089W	YCR036W	YCR032W	YBR223C	YCL037C		GO:0006810	transport	1.24472e-05		GO:0003724	RNA helicase activity	0.00387235
YCR094W	YCR037C	YCR034W	YBR227C	YCL036W		GO:0033036	macromolecule localization	2.78604e-05		GO:0008186	RNA-dependent ATPase activity	0.00716029
YCR098C	YCR042C	YCR054C	YBR237W	YCL035C		GO:0006950	response to stress	4.28164e-05
YDL243C	YCR044C	YCR066W	YBR238C	YCL034W		GO:0051716	cellular response to stimulus	5.68672e-05
YDL218W	YCR068W	YCR067C	YBR245C	YCL030C		GO:0019219	regulation of nucleobase, nucleoside, nucleotide and nucleic acid metabolic process	8.91614e-05
YDL217C	YCR092C	YCR069W	YBR247C	YCL029C		GO:0051171	regulation of nitrogen compound metabolic process	0.000121678
YDL211C	YCR095C	YCR073C	YBR249C	YCL026C-B		GO:0044281	small molecule metabolic process	0.000298267
YDL210W	YDL247W	YCR075W-A	YBR252W	YCL010C		GO:0000279	M phase	0.00077741
YDL209C	YDL240W	YCR076C	YBR259W	YCL009C		GO:0051641	cellular localization	0.000848256
YDL206W	YDL238C	YCR091W	YBR261C	YCR012W		GO:0010556	regulation of macromolecule biosynthetic process	0.000891805
YDL199C	YDL236W	YCR093W	YBR263W	YCR014C		GO:0006355	regulation of transcription, DNA-dependent	0.000948406
YDL194W	YDL230W	YDL237W	YBR273C	YCR016W		GO:0031326	regulation of cellular biosynthetic process	0.0010093
YDL189W	YDL224C	YDL227C	YBR278W	YCR020W-B		GO:0022403	cell cycle phase	0.00105651
YDL188C	YDL216C	YDL223C	YBR287W	YCR033W		GO:0006351	transcription, DNA-dependent	0.00109507
YDL183C	YDL203C	YDL219W	YCL057W	YCR040W		GO:0009889	regulation of biosynthetic process	0.00110526
YDL180W	YDL174C	YDL212W	YCL051W	YCR045C		GO:0010468	regulation of gene expression	0.00115027
YDL176W	YDL171C	YDL204W	YCL050C	YCR046C		GO:2000112	regulation of cellular macromolecule biosynthetic process	0.0012754
YDL175C	YDL168W	YDL200C	YCL048W-A	YCR047C		GO:0008104	protein localization	0.0012989
YDL169C	YDL165W	YDL192W	YCL047C	YCR048W		GO:0032774	RNA biosynthetic process	0.00131276
YDL167C	YDL160C	YDL185W	YCL044C	YCR051W		GO:0006629	lipid metabolic process	0.0017919
YDL155W	YDL159W	YDL179W	YCL033C	YCR053W		GO:0048523	negative regulation of cellular process	0.00195008
YDL146W	YDL154W	YDL178W	YCL032W	YCR059C		GO:0015031	protein transport	0.00203785
YDL142C	YDL149W	YDL177C	YCL028W	YCR061W		GO:0046907	intracellular transport	0.00213643
YDL141W	YDL144C	YDL170W	YCR002C	YCR065W		GO:0051649	establishment of localization in cell	0.00227481
YDL134C	YDL140C	YDL166C	YCR019W	YCR073W-A		GO:0048519	negative regulation of biological process	0.00231497
YDL128W	YDL138W	YDL164C	YCR052W	YCR077C		GO:0016070	RNA metabolic process	0.00288261
YDL125C	YDL137W	YDL161W	YCR057C	YCR079W		GO:0051252	regulation of RNA metabolic process	0.0029318
YDL120W	YDL126C	YDL147W	YCR081W	YCR082W		GO:0033554	cellular response to stress	0.00310287
YDL119C	YDL117W	YDL145C	YCR084C	YCR087C-A		GO:0070727	cellular macromolecule localization	0.00326675
YDL114W	YDL115C	YDL132W	YCR086W	YCR088W		GO:0044255	cellular lipid metabolic process	0.0036994
YDL111C	YDL105W	YDL131W	YCR106W	YCR090C		GO:0051301	cell division	0.0037506
YDL109C	YDL104C	YDL130W-A	YDL234C	YCR105W		GO:0045184	establishment of protein localization	0.00384346
YDL108W	YDL103C	YDL129W	YDL233W	YDL239C		GO:0019637	organophosphate metabolic process	0.00467005
YDL091C	YDL102W	YDL127W	YDL231C	YDL235C		GO:0016192	vesicle-mediated transport	0.00589845
YDL090C	YDL093W	YDL122W	YDL222C	YDL229W		GO:0006886	intracellular protein transport	0.00663228
YDL082W	YDL089W	YDL116W	YDL215C	YDL226C		GO:0044248	cellular catabolic process	0.00778295
YDL080C	YDL079C	YDL113C	YDL214C	YDL225W		GO:0019751	polyol metabolic process	0.00879258
YDL076C	YDL077C	YDL112W	YDL205C	YDL220C
YDL075W	YDL069C	YDL106C	YDL195W	YDL213C
YDL067C	YDL064W	YDL101C	YDL193W	YDL208W		Gene cluster 4
YDL059C	YDL063C	YDL100C	YDL190C	YDL207W		GOID	TERM	CORRECTED_PVALUE		GOID	TERM	CORRECTED_PVALUE
YDL057W	YDL052C	YDL098C	YDL182W	YDL202W		GO:0009987	cellular process	5.55306e-23		GO:0005488	binding	6.33676e-10
YDL054C	YDL044C	YDL095W	YDL156W	YDL201W		GO:0071840	cellular component organization or biogenesis	1.25949e-07		GO:0003824	catalytic activity	6.19864e-08
YDL049C	YDL043C	YDL073W	YDL143W	YDL198C		GO:0008152	metabolic process	1.84593e-07		GO:0005515	protein binding	2.39409e-07
YDL045W-A	YDL035C	YDL048C	YDL136W	YDL197C		GO:0071841	cellular component organization or biogenesis at cellular level	2.81095e-07		GO:0017076	purine nucleotide binding	0.00014765
YDL045C	YDL033C	YDL047W	YDL133W	YDL186W		GO:0016043	cellular component organization	4.45668e-06		GO:0016462	pyrophosphatase activity	0.000213116
YDL039C	YDL028C	YDL046W	YDL130W	YDL181W		GO:0034641	cellular nitrogen compound metabolic process	6.19718e-06		GO:0016817	hydrolase activity, acting on acid anhydrides	0.000213116
YDL037C	YDL021W	YDL042C	YDL124W	YDL173W		GO:0006807	nitrogen compound metabolic process	6.61007e-06		GO:0016818	hydrolase activity, acting on acid anhydrides, in phosphorus-containing anhydrides	0.000213116
YDL025C	YDL020C	YDL029W	YDL097C	YDL153C		GO:0044237	cellular metabolic process	2.90565e-05		GO:0035639	purine ribonucleoside triphosphate binding	0.000246687
YDL014W	YDL002C	YDL022W	YDL087C	YDL150W		GO:0044238	primary metabolic process	3.03345e-05		GO:0032553	ribonucleotide binding	0.00029249
YDL012C	YDR001C	YDL017W	YDL084W	YDL148C		GO:0071842	cellular component organization at cellular level	5.52325e-05		GO:0032555	purine ribonucleotide binding	0.00029249
YDL010W	YDR004W	YDL013W	YDL083C	YDL139C		GO:0006996	organelle organization	0.000121999		GO:0000166	nucleotide binding	0.000470727
YDL007W	YDR005C	YDL008W	YDL074C	YDL135C		GO:0051641	cellular localization	0.000166906		GO:0017111	nucleoside-triphosphatase activity	0.00171853
YDL006W	YDR006C	YDL004W	YDL072C	YDL121C		GO:0051649	establishment of localization in cell	0.000739488		GO:0030554	adenyl nucleotide binding	0.00906753
YDL001W	YDR011W	YDL003W	YDL066W	YDL110C		GO:0046907	intracellular transport	0.00115789		GO:0005524	ATP binding	0.00982874
YDR013W	YDR014W-A	YDR014W	YDL065C	YDL107W		GO:0006139	nucleobase, nucleoside, nucleotide and nucleic acid metabolic process	0.0054484
YDR020C	YDR016C	YDR025W	YDL060W	YDL099W		GO:0050896	response to stimulus	0.00880325
YDR031W	YDR019C	YDR036C	YDL056W	YDL088C
YDR033W	YDR021W	YDR038C	YDL055C	YDL086W
YDR045C	YDR022C	YDR039C	YDL053C	YDL085C-A		Gene cluster 5
YDR051C	YDR026C	YDR046C	YDL036C	YDL085W		GOID	TERM	CORRECTED_PVALUE		GOID	TERM	CORRECTED_PVALUE
YDR056C	YDR027C	YDR059C	YDL030W	YDL081C		GO:0009987	cellular process	1.19647e-13		GO:0005515	protein binding	2.28755e-11
YDR058C	YDR028C	YDR079W	YDL024C	YDL078C		GO:0071840	cellular component organization or biogenesis	8.17795e-13		GO:0051082	unfolded protein binding	0.00066113
YDR066C	YDR030C	YDR081C	YDL019C	YDL070W		GO:0071841	cellular component organization or biogenesis at cellular level	5.27491e-11		GO:0003755	peptidyl-prolyl cis-trans isomerase activity	0.00114774
YDR067C	YDR034C	YDR082W	YDL018C	YDL058W		GO:0071842	cellular component organization at cellular level	1.8256e-09		GO:0016859	cis-trans isomerase activity	0.00114774
YDR071C	YDR041W	YDR093W	YDL015C	YDL051W		GO:0016043	cellular component organization	3.24786e-09		GO:0005488	binding	0.00235692
YDR075W	YDR044W	YDR097C	YDR002W	YDL040C		GO:0006457	protein folding	1.95289e-08		GO:0005198	structural molecule activity	0.00458538
YDR077W	YDR057W	YDR104C	YDR003W	YDL031W		GO:0006996	organelle organization	7.17342e-08		GO:0015035	protein disulfide oxidoreductase activity	0.00530931
YDR078C	YDR061W	YDR108W	YDR007W	YDL027C		GO:0016070	RNA metabolic process	8.44853e-08
YDR090C	YDR062W	YDR113C	YDR009W	YDL005C		GO:0006139	nucleobase, nucleoside, nucleotide and nucleic acid metabolic process	4.35559e-07
YDR101C	YDR069C	YDR117C	YDR017C	YDR023W		GO:0034641	cellular nitrogen compound metabolic process	1.68e-06
YDR103W	YDR072C	YDR121W	YDR018C	YDR032C		GO:0050794	regulation of cellular process	2.20997e-06
YDR105C	YDR080W	YDR122W	YDR035W	YDR037W		GO:0050789	regulation of biological process	2.35576e-06
YDR106W	YDR086C	YDR128W	YDR052C	YDR047W		GO:0006807	nitrogen compound metabolic process	2.78672e-06
YDR110W	YDR088C	YDR137W	YDR054C	YDR049W		GO:0065007	biological regulation	7.34951e-06
YDR118W	YDR089W	YDR140W	YDR055W	YDR050C		GO:0090304	nucleic acid metabolic process	1.12614e-05
YDR127W	YDR092W	YDR141C	YDR063W	YDR060W		GO:0048523	negative regulation of cellular process	0.000113756
YDR135C	YDR096W	YDR147W	YDR074W	YDR065W		GO:0048519	negative regulation of biological process	0.000140212
YDR144C	YDR107C	YDR148C	YDR084C	YDR068W		GO:0007049	cell cycle	0.000165424
YDR150W	YDR119W	YDR152W	YDR085C	YDR070C		GO:0044085	cellular component biogenesis	0.000173448
YDR151C	YDR123C	YDR159W	YDR087C	YDR076W		GO:0006913	nucleocytoplasmic transport	0.000184187
YDR160W	YDR125C	YDR166C	YDR091C	YDR083W		GO:0051169	nuclear transport	0.000184187
YDR162C	YDR129C	YDR171W	YDR116C	YDR098C		GO:0008152	metabolic process	0.000286033
YDR167W	YDR130C	YDR184C	YDR120C	YDR099W		GO:0019222	regulation of metabolic process	0.000466238
YDR175C	YDR132C	YDR189W	YDR124W	YDR109C		GO:0071843	cellular component biogenesis at cellular level	0.000742121
YDR177W	YDR142C	YDR191W	YDR131C	YDR111C		GO:0031323	regulation of cellular metabolic process	0.000848932
YDR178W	YDR145W	YDR197W	YDR153C	YDR138W		GO:0009653	anatomical structure morphogenesis	0.00100403
YDR179W-A	YDR146C	YDR200C	YDR161W	YDR143C		GO:0048856	anatomical structure development	0.00100403
YDR180W	YDR169C	YDR205W	YDR164C	YDR155C		GO:0051168	nuclear export	0.00111035
YDR182W	YDR172W	YDR213W	YDR168W	YDR156W		GO:0032774	RNA biosynthetic process	0.0012083
YDR183W	YDR190C	YDR219C	YDR173C	YDR158W		GO:0045454	cell redox homeostasis	0.00132393
YDR196C	YDR194C	YDR222W	YDR176W	YDR163W		GO:0006007	glucose catabolic process	0.00157146
YDR211W	YDR198C	YDR234W	YDR186C	YDR165W		GO:0048646	anatomical structure formation involved in morphogenesis	0.00166219
YDR224C	YDR202C	YDR237W	YDR192C	YDR170C		GO:0006351	transcription, DNA-dependent	0.00171547
YDR225W	YDR204W	YDR239C	YDR195W	YDR174W		GO:0010605	negative regulation of macromolecule metabolic process	0.00182687
YDR235W	YDR221W	YDR243C	YDR206W	YDR181C		GO:0051641	cellular localization	0.00210185
YDR236C	YDR223W	YDR251W	YDR208W	YDR185C		GO:0006418	tRNA aminoacylation for protein translation	0.00228019
YDR240C	YDR244W	YDR252W	YDR212W	YDR188W		GO:0022402	cell cycle process	0.00235464
YDR242W	YDR246W	YDR256C	YDR216W	YDR201W		GO:0051276	chromosome organization	0.0028837
YDR245W	YDR247W	YDR262W	YDR217C	YDR207C		GO:0048869	cellular developmental process	0.00298939
YDR249C	YDR253C	YDR277C	YDR218C	YDR214W		GO:0044238	primary metabolic process	0.00310886
YDR254W	YDR255C	YDR284C	YDR226W	YDR227W		GO:0051171	regulation of nitrogen compound metabolic process	0.00325007
YDR259C	YDR267C	YDR287W	YDR228C	YDR229W		GO:0030435	sporulation resulting in formation of a cellular spore	0.0033972
YDR265W	YDR270W	YDR293C	YDR238C	YDR231C		GO:0019219	regulation of nucleobase, nucleoside, nucleotide and nucleic acid metabolic process	0.00421106
YDR272W	YDR282C	YDR300C	YDR258C	YDR232W		GO:0043934	sporulation	0.00488665
YDR275W	YDR283C	YDR308C	YDR261C	YDR233C		GO:0009892	negative regulation of metabolic process	0.00497734
YDR288W	YDR289C	YDR314C	YDR263C	YDR248C		GO:0080090	regulation of primary metabolic process	0.00499305
YDR296W	YDR291W	YDR325W	YDR264C	YDR257C		GO:0006403	RNA localization	0.00505194
YDR305C	YDR292C	YDR333C	YDR266C	YDR260C		GO:0010468	regulation of gene expression	0.00515868
YDR315C	YDR294C	YDR334W	YDR279W	YDR268W		GO:0031324	negative regulation of cellular metabolic process	0.00522453
YDR317W	YDR301W	YDR337W	YDR280W	YDR273W		GO:0000279	M phase	0.00527804
YDR322W	YDR306C	YDR339C	YDR295C	YDR285W		GO:0033036	macromolecule localization	0.00527825
YDR323C	YDR307W	YDR348C	YDR297W	YDR298C		GO:0010558	negative regulation of macromolecule biosynthetic process	0.00529774
YDR331W	YDR320C	YDR350C	YDR309C	YDR299W		GO:2000113	negative regulation of cellular macromolecule biosynthetic process	0.00529774
YDR336W	YDR321W	YDR358W	YDR311W	YDR303C		GO:2000112	regulation of cellular macromolecule biosynthetic process	0.00564816
YDR338C	YDR322C-A	YDR363W	YDR313C	YDR304C		GO:0010556	regulation of macromolecule biosynthetic process	0.00669467
YDR345C	YDR324C	YDR373W	YDR318W	YDR310C		GO:0044237	cellular metabolic process	0.00812664
YDR349C	YDR326C	YDR376W	YDR329C	YDR316W		GO:0043038	amino acid activation	0.00847338
YDR352W	YDR332W	YDR379W	YDR346C	YDR328C		GO:0043039	tRNA aminoacylation	0.00847338
YDR367W	YDR351W	YDR380W	YDR347W	YDR341C		GO:0050657	nucleic acid transport	0.00950906
YDR370C	YDR354W	YDR381W	YDR372C	YDR353W		GO:0034621	cellular macromolecular complex subunit organization	0.00997481
YDR375C	YDR357C	YDR388W	YDR374C	YDR356W
YDR377W	YDR359C	YDR390C	YDR384C	YDR361C
YDR378C	YDR362C	YDR392W	YDR399W	YDR363W-A
YDR383C	YDR364C	YDR393W	YDR402C	YDR365C
YDR386W	YDR368W	YDR398W	YDR408C	YDR382W
YDR397C	YDR369C	YDR406W	YDR425W	YDR385W
YDR409W	YDR371W	YDR419W	YDR435C	YDR403W
YDR411C	YDR387C	YDR421W	YDR436W	YDR405W
YDR415C	YDR389W	YDR427W	YDR439W	YDR412W
YDR424C	YDR391C	YDR432W	YDR447C	YDR418W
YDR428C	YDR394W	YDR438W	YDR450W	YDR453C
YDR430C	YDR395W	YDR441C	YDR451C	YDR460W
YDR434W	YDR400W	YDR444W	YDR452W	YDR462W
YDR437W	YDR404C	YDR446W	YDR458C	YDR464W
YDR440W	YDR407C	YDR473C	YDR463W	YDR476C
YDR449C	YDR416W	YDR477W	YDR468C	YDR478W
YDR456W	YDR420W	YDR480W	YDR471W	YDR488C
YDR459C	YDR422C	YDR484W	YDR472W	YDR490C
YDR470C	YDR423C	YDR485C	YDR475C	YDR498C
YDR479C	YDR429C	YDR495C	YDR481C	YDR501W
YDR500C	YDR443C	YDR497C	YDR483W	YDR513W
YDR510W	YDR448W	YDR507C	YDR486C	YDR519W
YDR529C	YDR454C	YDR508C	YDR487C	YDR524C-B
YDR531W	YDR457W	YDR515W	YDR493W	YDR530C
YDR534C	YDR465C	YDR518W	YDR496C	YDR532C
YDR539W	YDR466W	YDR520C	YDR505C	YDR533C
YEL073C	YDR469W	YDR524C	YDR516C	YEL060C
YEL072W	YDR489W	YEL071W	YDR517W	YEL058W
YEL065W	YDR492W	YEL061C	YDR522C	YEL057C
YEL064C	YDR494W	YEL051W	YDR523C	YEL055C
YEL062W	YDR499W	YEL046C	YDR527W	YEL048C
YEL053C	YDR502C	YEL042W	YDR536W	YEL047C
YEL050C	YDR506C	YEL041W	YDR538W	YEL044W
YEL040W	YDR514C	YEL031W	YEL066W	YEL038W
YEL039C	YDR528W	YEL023C	YEL052W	YEL037C
YEL029C	YEL063C	YEL020C	YEL043W	YEL036C
YEL026W	YEL056W	YEL001C	YEL034W	YEL030W
YEL021W	YEL027W	YER005W	YEL032W	YEL020W-A
YEL019C	YEL025C	YER007W	YEL022W	YEL017W
YEL013W	YEL024W	YER007C-A	YEL018W	YEL016C
YEL012W	YEL011W	YER013W	YEL015W	YEL009C
YEL007W	YEL006W	YER021W	YER002W	YEL003W
YER001W	YER006W	YER024W	YER003C	YEL002C
YER012W	YER010C	YER026C	YER008C	YER004W
YER042W	YER011W	YER029C	YER009W	YER018C
YER044C	YER022W	YER032W	YER014W	YER019W
YER046W	YER027C	YER047C	YER015W	YER020W
YER053C	YER041W	YER050C	YER016W	YER023W
YER059W	YER052C	YER051W	YER017C	YER030W
YER061C	YER060W	YER065C	YER025W	YER034W
YER068W	YER060W-A	YER069W	YER028C	YER035W
YER072W	YER070W	YER075C	YER031C	YER037W
YER076C	YER071C	YER077C	YER033C	YER045C
YER079W	YER086W	YER078C	YER036C	YER049W
YER081W	YER087W	YER098W	YER038C	YER057C
YER083C	YER105C	YER100W	YER039C	YER062C
YER092W	YER109C	YER114C	YER040W	YER063W
YER099C	YER118C	YER125W	YER043C	YER067W
YER101C	YER131W	YER127W	YER048C	YER085C
YER107C	YER132C	YER142C	YER054C	YER087C-B
YER112W	YER133W	YER157W	YER055C	YER088C
YER113C	YER134C	YER159C	YER064C	YER089C
YER124C	YER136W	YER162C	YER073W	YER095W
YER128W	YER141W	YER166W	YER080W	YER104W
YER137C	YER143W	YER167W	YER082C	YER106W
YER140W	YER170W	YER172C	YER090W	YER110C
YER150W	YER171W	YER173W	YER091C	YER122C
YER155C	YER178W	YFL058W	YER093C	YER145C
YER163C	YER180C	YFL054C	YER093C-A	YER146W
YER174C	YER184C	YFL053W	YER096W	YER147C
YER179W	YFL040W	YFL052W	YER103W	YER152C
YER182W	YFL034C-A	YFL050C	YER111C	YER154W
YER183C	YFL033C	YFL048C	YER116C	YER161C
YER185W	YFL027C	YFL046W	YER119C	YER165W
YER187W	YFL009W	YFL011W	YER120W	YER169W
YFL051C	YFL007W	YFL003C	YER123W	YER176W
YFL041W	YFL002C	YFR009W	YER126C	YER177W
YFL028C	YFR002W	YFR013W	YER129W	YFL060C
YFL026W	YFR008W	YFR019W	YER130C	YFL049W
YFL025C	YFR021W	YFR023W	YER139C	YFL045C
YFL010C	YFR027W	YFR031C-A	YER144C	YFL044C
YFR007W	YFR040W	YFR039C	YER148W	YFL038C
YFR012W-A	YFR045W	YFR043C	YER149C	YFL034C-B
YFR022W	YGL246C	YFR051C	YER151C	YFL031W
YFR041C	YGL243W	YFR053C	YER156C	YFL030W
YFR050C	YGL227W	YGL258W	YER158C	YFL024C
YGL261C	YGL213C	YGL254W	YER164W	YFL023W
YGL257C	YGL205W	YGL251C	YER168C	YFL022C
YGL255W	YGL201C	YGL242C	YER175C	YFL021W
YGL252C	YGL194C	YGL241W	YFL055W	YFL016C
YGL248W	YGL190C	YGL238W	YFL047W	YFL014W
YGL247W	YGL180W	YGL236C	YFL042C	YFL013C
YGL240W	YGL179C	YGL234W	YFL039C	YFR003C
YGL231C	YGL176C	YGL229C	YFL037W	YFR005C
YGL215W	YGL169W	YGL225W	YFL036W	YFR006W
YGL187C	YGL167C	YGL224C	YFL034W	YFR010W
YGL186C	YGL160W	YGL223C	YFL029C	YFR011C
YGL136C	YGL159W	YGL222C	YFL018C	YFR016C
YGL131C	YGL155W	YGL219C	YFL017C	YFR018C
YGL129C	YGL140C	YGL209W	YFL008W	YFR028C
YGL115W	YGL139W	YGL208W	YFL005W	YFR030W
YGL114W	YGL138C	YGL206C	YFL004W	YFR031C
YGL104C	YGL134W	YGL203C	YFL001W	YFR032C
YGL103W	YGL130W	YGL202W	YFR001W	YFR034C
YGL096W	YGL128C	YGL192W	YFR004W	YFR036W
YGL095C	YGL121C	YGL184C	YFR014C	YFR037C
YGL091C	YGL119W	YGL183C	YFR015C	YFR038W
YGL087C	YGL116W	YGL181W	YFR017C	YFR046C
YGL084C	YGL112C	YGL178W	YFR024C-A	YGL253W
YGL080W	YGL100W	YGL172W	YFR025C	YGL250W
YGL060W	YGL098W	YGL171W	YFR029W	YGL237C
YGL059W	YGL094C	YGL161C	YFR033C	YGL228W
YGL054C	YGL085W	YGL154C	YFR044C	YGL220W
YGL043W	YGL067W	YGL151W	YFR047C	YGL212W
YGL040C	YGL065C	YGL146C	YFR048W	YGL207W
YGL037C	YGL061C	YGL145W	YFR052W	YGL185C
YGL030W	YGL055W	YGL144C	YFR055W	YGL175C
YGL028C	YGL045W	YGL142C	YGL256W	YGL174W
YGL026C	YGL036W	YGL141W	YGL249W	YGL170C
YGL012W	YGL027C	YGL137W	YGL245W	YGL166W
YGL011C	YGL018C	YGL124C	YGL244W	YGL162W
YGL003C	YGL017W	YGL120C	YGL233W	YGL158W
YGR004W	YGL016W	YGL117W	YGL232W	YGL157W
YGR012W	YGL014W	YGL111W	YGL221C	YGL153W
YGR016W	YGL005C	YGL107C	YGL216W	YGL148W
YGR020C	YGL002W	YGL101W	YGL211W	YGL147C
YGR026W	YGL001C	YGL083W	YGL210W	YGL133W
YGR028W	YGR003W	YGL078C	YGL200C	YGL127C
YGR029W	YGR005C	YGL076C	YGL197W	YGL125W
YGR030C	YGR006W	YGL075C	YGL196W	YGL122C
YGR033C	YGR007W	YGL073W	YGL195W	YGL108C
YGR035C	YGR014W	YGL066W	YGL191W	YGL106W
YGR040W	YGR015C	YGL064C	YGL189C	YGL105W
YGR049W	YGR027C	YGL056C	YGL173C	YGL089C
YGR056W	YGR032W	YGL051W	YGL164C	YGL079W
YGR058W	YGR038W	YGL050W	YGL163C	YGL058W
YGR060W	YGR046W	YGL049C	YGL156W	YGL057C
YGR065C	YGR052W	YGL048C	YGL150C	YGL039W
YGR071C	YGR061C	YGL044C	YGL143C	YGL033W
YGR082W	YGR062C	YGL035C	YGL123W	YGL031C
YGR095C	YGR066C	YGL020C	YGL113W	YGL029W
YGR098C	YGR075C	YGL009C	YGL110C	YGL023C
YGR117C	YGR093W	YGL004C	YGL099W	YGL015C
YGR127W	YGR103W	YGR009C	YGL097W	YGR002C
YGR135W	YGR104C	YGR010W	YGL093W	YGR008C
YGR143W	YGR108W	YGR019W	YGL092W	YGR017W
YGR153W	YGR121C	YGR024C	YGL090W	YGR021W
YGR154C	YGR122W	YGR036C	YGL086W	YGR031W
YGR158C	YGR123C	YGR037C	YGL082W	YGR034W
YGR163W	YGR125W	YGR041W	YGL081W	YGR053C
YGR165W	YGR128C	YGR043C	YGL077C	YGR059W
YGR169C	YGR134W	YGR044C	YGL071W	YGR072W
YGR173W	YGR152C	YGR047C	YGL068W	YGR076C
YGR189C	YGR156W	YGR055W	YGL062W	YGR078C
YGR195W	YGR166W	YGR067C	YGL047W	YGR079W
YGR199W	YGR170W	YGR070W	YGL038C	YGR080W
YGR200C	YGR184C	YGR083C	YGL025C	YGR081C
YGR206W	YGR188C	YGR085C	YGL022W	YGR087C
YGR213C	YGR191W	YGR088W	YGL021W	YGR089W
YGR216C	YGR194C	YGR090W	YGL019W	YGR096W
YGR222W	YGR196C	YGR091W	YGL013C	YGR111W
YGR227W	YGR205W	YGR092W	YGL008C	YGR113W
YGR236C	YGR207C	YGR097W	YGR001C	YGR119C
YGR249W	YGR217W	YGR100W	YGR013W	YGR124W
YGR250C	YGR220C	YGR101W	YGR023W	YGR129W
YGR255C	YGR221C	YGR116W	YGR042W	YGR130C
YGR275W	YGR232W	YGR120C	YGR048W	YGR145W
YGR288W	YGR241C	YGR132C	YGR054W	YGR148C
YGR294W	YGR260W	YGR136W	YGR057C	YGR159C
YHL044W	YGR261C	YGR146C	YGR068C	YGR161C
YHL040C	YGR266W	YGR147C	YGR077C	YGR167W
YHL028W	YGR271W	YGR149W	YGR084C	YGR169C-A
YHL017W	YGR276C	YGR150C	YGR086C	YGR180C
YHL011C	YGR277C	YGR157W	YGR094W	YGR181W
YHL009C	YGR279C	YGR162W	YGR099W	YGR185C
YHL002W	YGR283C	YGR171C	YGR102C	YGR192C
YHR001W-A	YGR286C	YGR172C	YGR106C	YGR201C
YHR002W	YGR289C	YGR178C	YGR109C	YGR202C
YHR012W	YHL039W	YGR179C	YGR110W	YGR204W
YHR017W	YHL036W	YGR186W	YGR112W	YGR208W
YHR024C	YHL027W	YGR187C	YGR118W	YGR210C
YHR046C	YHL021C	YGR193C	YGR126W	YGR211W
YHR050W	YHL018W	YGR198W	YGR140W	YGR229C
YHR058C	YHL016C	YGR212W	YGR144W	YGR235C
YHR069C	YHL008C	YGR214W	YGR155W	YGR239C
YHR075C	YHL003C	YGR215W	YGR168C	YGR246C
YHR078W	YHR003C	YGR218W	YGR174C	YGR247W
YHR082C	YHR004C	YGR224W	YGR175C	YGR248W
YHR086W	YHR007C	YGR231C	YGR177C	YGR251W
YHR092C	YHR011W	YGR238C	YGR197C	YGR254W
YHR094C	YHR013C	YGR252W	YGR209C	YGR270W
YHR097C	YHR016C	YGR257C	YGR223C	YGR274C
YHR101C	YHR018C	YGR262C	YGR225W	YGR280C
YHR106W	YHR027C	YGR267C	YGR233C	YGR285C
YHR110W	YHR029C	YGR278W	YGR234W	YGR292W
YHR111W	YHR037W	YGR281W	YGR237C	YHL043W
YHR123W	YHR044C	YHL035C	YGR240C	YHL038C
YHR126C	YHR045W	YHL030W	YGR243W	YHL032C
YHR128W	YHR051W	YHL026C	YGR244C	YHL031C
YHR129C	YHR060W	YHL024W	YGR245C	YHL025W
YHR132C	YHR065C	YHL023C	YGR253C	YHL022C
YHR132W-A	YHR067W	YHL014C	YGR256W	YHL020C
YHR138C	YHR072W	YHL012W	YGR258C	YHL015W
YHR140W	YHR073W	YHL004W	YGR263C	YHL013C
YHR141C	YHR074W	YHL001W	YGR264C	YHL010C
YHR142W	YHR081W	YHR001W	YGR271C-A	YHR005C
YHR143W	YHR091C	YHR006W	YGR273C	YHR008C
YHR143W-A	YHR096C	YHR009C	YGR282C	YHR014W
YHR147C	YHR099W	YHR025W	YGR284C	YHR015W
YHR149C	YHR114W	YHR026W	YGR287C	YHR019C
YHR151C	YHR115C	YHR028C	YHL034C	YHR020W
YHR157W	YHR121W	YHR030C	YHL029C	YHR033W
YHR166C	YHR122W	YHR032W	YHL019C	YHR034C
YHR167W	YHR133C	YHR039C	YHL007C	YHR038W
YHR171W	YHR134W	YHR047C	YHR005C-A	YHR039C-A
YHR172W	YHR139C	YHR062C	YHR022C	YHR040W
YHR177W	YHR144C	YHR063C	YHR023W	YHR041C
YHR187W	YHR148W	YHR068W	YHR031C	YHR042W
YHR191C	YHR165C	YHR076W	YHR035W	YHR052W
YHR195W	YHR168W	YHR079C	YHR036W	YHR057C
YHR216W	YHR169W	YHR084W	YHR043C	YHR059W
YIL169C	YHR170W	YHR088W	YHR048W	YHR061C
YIL166C	YHR176W	YHR089C	YHR049W	YHR064C
YIL156W	YHR179W	YHR098C	YHR056C	YHR070W
YIL131C	YHR186C	YHR100C	YHR066W	YHR071W
YIL130W	YHR199C	YHR102W	YHR080C	YHR077C
YIL124W	YHR202W	YHR105W	YHR083W	YHR087W
YIL123W	YHR206W	YHR112C	YHR085W	YHR090C
YIL117C	YHR208W	YHR117W	YHR103W	YHR113W
YIL106W	YIL164C	YHR118C	YHR104W	YHR124W
YIL103W	YIL162W	YHR119W	YHR107C	YHR135C
YIL095W	YIL147C	YHR127W	YHR108W	YHR152W
YIL094C	YIL140W	YHR131C	YHR109W	YHR153C
YIL088C	YIL125W	YHR136C	YHR116W	YHR154W
YIL087C	YIL122W	YHR150W	YHR120W	YHR162W
YIL083C	YIL120W	YHR159W	YHR137W	YHR163W
YIL074C	YIL119C	YHR161C	YHR146W	YHR174W
YIL073C	YIL116W	YHR164C	YHR155W	YHR184W
YIL067C	YIL107C	YHR178W	YHR156C	YHR185C
YIL055C	YIL104C	YHR188C	YHR158C	YHR190W
YIL050W	YIL102C	YHR196W	YHR160C	YHR193C
YIL048W	YIL090W	YHR204W	YHR182W	YHR194W
YIL043C	YIL084C	YHR207C	YHR192W	YHR205W
YIL040W	YIL079C	YHR209W	YHR197W	YHR214W
YIL027C	YIL076W	YHR210C	YHR200W	YIL161W
YIL024C	YIL071C	YIL157C	YHR201C	YIL160C
YIL021W	YIL065C	YIL152W	YIL159W	YIL155C
YIL008W	YIL052C	YIL145C	YIL158W	YIL154C
YIL007C	YIL045W	YIL143C	YIL151C	YIL153W
YIL006W	YIL039W	YIL139C	YIL146C	YIL150C
YIL004C	YIL037C	YIL135C	YIL137C	YIL149C
YIL003W	YIL034C	YIL133C	YIL134W	YIL144W
YIL002C	YIL020C	YIL132C	YIL126W	YIL142W
YIL001W	YIL018W	YIL129C	YIL113W	YIL138C
YIR011C	YIL017C	YIL111W	YIL105C	YIL136W
YIR019C	YIL015W	YIL110W	YIL098C	YIL128W
YIR025W	YIL009W	YIL109C	YIL093C	YIL127C
YIR028W	YIR003W	YIL108W	YIL092W	YIL121W
YIR034C	YIR007W	YIL097W	YIL085C	YIL118W
YJL218W	YIR022W	YIL091C	YIL077C	YIL115C
YJL203W	YIR030C	YIL075C	YIL072W	YIL114C
YJL191W	YIR031C	YIL068C	YIL070C	YIL112W
YJL189W	YIR039C	YIL066C	YIL069C	YIL099W
YJL181W	YJL219W	YIL062C	YIL064W	YIL096C
YJL174W	YJL208C	YIL061C	YIL056W	YIL078W
YJL166W	YJL207C	YIL044C	YIL051C	YIL063C
YJL163C	YJL206C	YIL036W	YIL042C	YIL057C
YJL161W	YJL201W	YIL035C	YIL038C	YIL053W
YJL159W	YJL197W	YIL030C	YIL023C	YIL047C
YJL155C	YJL193W	YIL013C	YIL019W	YIL046W
YJL141C	YJL180C	YIL011W	YIL014W	YIL041W
YJL134W	YJL172W	YIL005W	YIL010W	YIL033C
YJL116C	YJL171C	YIR005W	YIL002W-A	YIL031W
YJL098W	YJL164C	YIR012W	YIR001C	YIL026C
YJL097W	YJL158C	YIR013C	YIR002C	YIL022W
YJL096W	YJL156C	YIR023W	YIR004W	YIL016W
YJL094C	YJL137C	YIR026C	YIR006C	YIR010W
YJL085W	YJL133W	YIR029W	YIR008C	YIR016W
YJL078C	YJL132W	YIR032C	YIR021W	YIR017C
YJL059W	YJL111W	YIR033W	YIR027C	YIR018W
YJL053W	YJL109C	YIR042C	YIR035C	YIR024C
YJL049W	YJL106W	YJL216C	YIR038C	YIR036C
YJL048C	YJL105W	YJL214W	YJL222W	YIR037W
YJL046W	YJL103C	YJL213W	YJL212C	YJL217W
YJL035C	YJL091C	YJL209W	YJL200C	YJL204C
YJL030W	YJL090C	YJL192C	YJL186W	YJL198W
YJL014W	YJL087C	YJL183W	YJL176C	YJL194W
YJL012C	YJL084C	YJL179W	YJL173C	YJL190C
YJL001W	YJL070C	YJL178C	YJL167W	YJL187C
YJR004C	YJL069C	YJL177W	YJL165C	YJL185C
YJR006W	YJL058C	YJL160C	YJL162C	YJL184W
YJR008W	YJL057C	YJL157C	YJL151C	YJL170C
YJR011C	YJL054W	YJL154C	YJL148W	YJL168C
YJR013W	YJL051W	YJL153C	YJL146W	YJL149W
YJR012C	YJL039C	YJL147C	YJL143W	YJL145W
YJR015W	YJL038C	YJL139C	YJL140W	YJL131C
YJR030C	YJL016W	YJL136C	YJL133C-A	YJL126W
YJR033C	YJL005W	YJL130C	YJL127C	YJL124C
YJR039W	YJR001W	YJL129C	YJL125C	YJL123C
YJR040W	YJR010W	YJL128C	YJL117W	YJL122W
YJR048W	YJR016C	YJL115W	YJL112W	YJL121C
YJR058C	YJR032W	YJL110C	YJL108C	YJL104W
YJR062C	YJR042W	YJL102W	YJL095W	YJL080C
YJR067C	YJR046W	YJL101C	YJL092W	YJL076W
YJR082C	YJR051W	YJL100W	YJL089W	YJL068C
YJR085C	YJR066W	YJL099W	YJL088W	YJL063C
YJR093C	YJR084W	YJL093C	YJL083W	YJL044C
YJR094C	YJR086W	YJL072C	YJL082W	YJL042W
YJR095W	YJR090C	YJL071W	YJL081C	YJL026W
YJR100C	YJR099W	YJL066C	YJL079C	YJL025W
YJR101W	YJR106W	YJL050W	YJL074C	YJL013C
YJR102C	YJR109C	YJL047C	YJL073W	YJL011C
YJR107W	YJR124C	YJL036W	YJL065C	YJL003W
YJR108W	YJR130C	YJL034W	YJL062W	YJR009C
YJR111C	YJR132W	YJL031C	YJL060W	YJR014W
YJR119C	YJR137C	YJL023C	YJL056C	YJR017C
YJR126C	YJR140C	YJL008C	YJL055W	YJR019C
YJR131W	YJR142W	YJL006C	YJL052W	YJR024C
YJR133W	YJR145C	YJR005W	YJL033W	YJR043C
YJR135C	YJR154W	YJR005C-A	YJL029C	YJR045C
YJR136C	YKL220C	YJR021C	YJL024C	YJR047C
YJR150C	YKL217W	YJR031C	YJL020C	YJR049C
YJR151C	YKL216W	YJR050W	YJL019W	YJR056C
YJR152W	YKL215C	YJR054W	YJL010C	YJR057W
YJR153W	YKL213C	YJR061W	YJL002C	YJR060W
YJR158W	YKL209C	YJR063W	YJR002W	YJR069C
YKL221W	YKL203C	YJR065C	YJR003C	YJR072C
YKL207W	YKL193C	YJR068W	YJR007W	YJR074W
YKL206C	YKL189W	YJR073C	YJR022W	YJR076C
YKL178C	YKL188C	YJR075W	YJR025C	YJR077C
YKL174C	YKL187C	YJR083C	YJR034W	YJR078W
YKL173W	YKL167C	YJR089W	YJR035W	YJR080C
YKL170W	YKL162C	YJR091C	YJR036C	YJR092W
YKL165C	YKL157W	YJR098C	YJR041C	YJR096W
YKL164C	YKL149C	YJR110W	YJR052W	YJR104C
YKL163W	YKL148C	YJR117W	YJR053W	YJR105W
YKL161C	YKL134C	YJR122W	YJR059W	YJR112W
YKL151C	YKL128C	YJR127C	YJR064W	YJR113C
YKL150W	YKL125W	YJR138W	YJR070C	YJR116W
YKL145W	YKL124W	YJR141W	YJR088C	YJR118C
YKL141W	YKL120W	YJR143C	YJR097W	YJR123W
YKL139W	YKL116C	YJR144W	YJR103W	YJR125C
YKL132C	YKL106W	YJR148W	YJR121W	YJR129C
YKL126W	YKL104C	YJR149W	YJR139C	YJR134C
YKL114C	YKL100C	YKL222C	YJR159W	YJR147W
YKL091C	YKL078W	YKL211C	YKL218C	YKL214C
YKL077W	YKL072W	YKL205W	YKL208W	YKL212W
YKL067W	YKL057C	YKL197C	YKL196C	YKL210W
YKL058W	YKL054C	YKL184W	YKL190W	YKL204W
YKL055C	YKL052C	YKL181W	YKL185W	YKL201C
YKL051W	YKL043W	YKL176C	YKL182W	YKL198C
YKL046C	YKL040C	YKL168C	YKL180W	YKL195W
YKL034W	YKL033W	YKL159C	YKL179C	YKL194C
YKL027W	YKL021C	YKL142W	YKL171W	YKL192C
YKL014C	YKL019W	YKL140W	YKL166C	YKL191W
YKL006C-A	YKL008C	YKL135C	YKL155C	YKL186C
YKL001C	YKL004W	YKL133C	YKL154W	YKL183W
YKR004C	YKR002W	YKL127W	YKL146W	YKL175W
YKR013W	YKR006C	YKL117W	YKL129C	YKL172W
YKR027W	YKR015C	YKL112W	YKL121W	YKL160W
YKR028W	YKR024C	YKL110C	YKL108W	YKL152C
YKR038C	YKR025W	YKL098W	YKL107W	YKL144C
YKR042W	YKR026C	YKL095W	YKL103C	YKL143W
YKR051W	YKR034W	YKL094W	YKL101W	YKL138C
YKR052C	YKR036C	YKL093W	YKL088W	YKL137W
YKR055W	YKR039W	YKL092C	YKL073W	YKL130C
YKR060W	YKR053C	YKL089W	YKL071W	YKL122C
YKR069W	YKR058W	YKL079W	YKL065C	YKL119C
YKR071C	YKR068C	YKL068W	YKL049C	YKL113C
YKR088C	YKR077W	YKL064W	YKL047W	YKL109W
YKR098C	YKR079C	YKL062W	YKL041W	YKL105C
YKR100C	YKR080W	YKL060C	YKL029C	YKL099C
YKR102W	YKR081C	YKL056C	YKL026C	YKL096W-A
YLL041C	YKR082W	YKL048C	YKL016C	YKL090W
YLL036C	YKR087C	YKL042W	YKL013C	YKL087C
YLL032C	YKR094C	YKL039W	YKL012W	YKL085W
YLL025W	YKR099W	YKL038W	YKL007W	YKL082C
YLL015W	YKR101W	YKL028W	YKL005C	YKL081W
YLL001W	YKR103W	YKL020C	YKL003C	YKL080W
YLR004C	YKR106W	YKL017C	YKR001C	YKL075C
YLR011W	YLL066C	YKL015W	YKR010C	YKL074C
YLR021W	YLL062C	YKL011C	YKR044W	YKL069W
YLR029C	YLL061W	YKL010C	YKR056W	YKL068W-A
YLR033W	YLL048C	YKL009W	YKR057W	YKL063C
YLR047C	YLL039C	YKR005C	YKR059W	YKL061W
YLR063W	YLL035W	YKR008W	YKR061W	YKL059C
YLR065C	YLL033W	YKR009C	YKR063C	YKL050C
YLR066W	YLL031C	YKR017C	YKR064W	YKL045W
YLR067C	YLL011W	YKR018C	YKR065C	YKL035W
YLR078C	YLL007C	YKR019C	YKR067W	YKL033W-A
YLR084C	YLL002W	YKR020W	YKR070W	YKL032C
YLR089C	YLR001C	YKR021W	YKR072C	YKL024C
YLR093C	YLR005W	YKR029C	YKR075C	YKL023W
YLR096W	YLR007W	YKR031C	YKR076W	YKL002W
YLR100W	YLR012C	YKR037C	YKR083C	YKR003W
YLR105C	YLR016C	YKR054C	YKR089C	YKR007W
YLR118C	YLR017W	YKR066C	YKR096W	YKR011C
YLR127C	YLR020C	YKR078W	YLL058W	YKR014C
YLR128W	YLR022C	YKR085C	YLL055W	YKR016W
YLR144C	YLR023C	YKR086W	YLL051C	YKR022C
YLR146C	YLR024C	YKR097W	YLL050C	YKR023W
YLR147C	YLR025W	YLL054C	YLL034C	YKR035W-A
YLR151C	YLR035C	YLL049W	YLL029W	YKR041W
YLR152C	YLR039C	YLL043W	YLL026W	YKR043C
YLR163C	YLR048W	YLL040C	YLL006W	YKR045C
YLR165C	YLR049C	YLL028W	YLL005C	YKR046C
YLR167W	YLR070C	YLL018C-A	YLR006C	YKR048C
YLR170C	YLR074C	YLL010C	YLR019W	YKR050W
YLR185W	YLR079W	YLL004W	YLR027C	YKR062W
YLR191W	YLR081W	YLR002C	YLR028C	YKR074W
YLR194C	YLR085C	YLR008C	YLR038C	YKR084C
YLR207W	YLR087C	YLR014C	YLR045C	YKR090W
YLR210W	YLR097C	YLR015W	YLR051C	YKR091W
YLR214W	YLR103C	YLR018C	YLR054C	YKR092C
YLR220W	YLR109W	YLR032W	YLR057W	YKR093W
YLR224W	YLR115W	YLR034C	YLR069C	YKR095W
YLR244C	YLR119W	YLR040C	YLR072W	YLL057C
YLR245C	YLR120C	YLR056W	YLR080W	YLL056C
YLR251W	YLR129W	YLR058C	YLR082C	YLL046C
YLR272C	YLR130C	YLR064W	YLR098C	YLL045C
YLR274W	YLR131C	YLR068W	YLR102C	YLL038C
YLR286C	YLR134W	YLR075W	YLR104W	YLL027W
YLR288C	YLR137W	YLR083C	YLR106C	YLL024C
YLR289W	YLR142W	YLR088W	YLR108C	YLL023C
YLR321C	YLR143W	YLR092W	YLR114C	YLL022C
YLR345W	YLR149C	YLR099C	YLR125W	YLL021W
YLR352W	YLR153C	YLR107W	YLR132C	YLL019C
YLR356W	YLR172C	YLR110C	YLR135W	YLL018C
YLR357W	YLR174W	YLR116W	YLR136C	YLL013C
YLR359W	YLR175W	YLR117C	YLR139C	YLL012W
YLR360W	YLR199C	YLR121C	YLR148W	YLL008W
YLR361C	YLR201C	YLR126C	YLR154C	YLL003W
YLR361C-A	YLR203C	YLR133W	YLR166C	YLR003C
YLR368W	YLR209C	YLR138W	YLR173W	YLR009W
YLR369W	YLR222C	YLR145W	YLR176C	YLR026C
YLR372W	YLR226W	YLR168C	YLR178C	YLR030W
YLR392C	YLR228C	YLR182W	YLR183C	YLR043C
YLR403W	YLR237W	YLR186W	YLR187W	YLR044C
YLR407W	YLR238W	YLR193C	YLR189C	YLR052W
YLR411W	YLR240W	YLR196W	YLR197W	YLR055C
YLR424W	YLR250W	YLR200W	YLR205C	YLR059C
YLR432W	YLR256W	YLR206W	YLR213C	YLR060W
YLR443W	YLR260W	YLR208W	YLR219W	YLR061W
YLR447C	YLR262C-A	YLR212C	YLR248W	YLR073C
YLR456W	YLR270W	YLR215C	YLR249W	YLR077W
YLR459W	YLR273C	YLR225C	YLR253W	YLR086W
YML131W	YLR277C	YLR227C	YLR254C	YLR090W
YML129C	YLR287C	YLR231C	YLR257W	YLR091W
YML116W	YLR291C	YLR241W	YLR258W	YLR094C
YML112W	YLR295C	YLR243W	YLR259C	YLR095C
YML096W	YLR304C	YLR247C	YLR262C	YLR113W
YML094W	YLR328W	YLR266C	YLR268W	YLR141W
YML092C	YLR332W	YLR276C	YLR271W	YLR150W
YML087C	YLR337C	YLR278C	YLR283W	YLR177W
YML086C	YLR342W	YLR284C	YLR285W	YLR180W
YML080W	YLR371W	YLR290C	YLR297W	YLR181C
YML079W	YLR376C	YLR292C	YLR303W	YLR188W
YML077W	YLR377C	YLR298C	YLR306W	YLR190W
YML071C	YLR387C	YLR299W	YLR309C	YLR192C
YML069W	YLR390W	YLR300W	YLR312C	YLR195C
YML067C	YLR396C	YLR305C	YLR316C	YLR211C
YML066C	YLR397C	YLR308W	YLR323C	YLR216C
YML064C	YLR404W	YLR310C	YLR327C	YLR218C
YML053C	YLR405W	YLR315W	YLR330W	YLR221C
YML052W	YLR412W	YLR318W	YLR343W	YLR223C
YML047C	YLR413W	YLR319C	YLR348C	YLR229C
YML041C	YLR422W	YLR320W	YLR367W	YLR233C
YML038C	YLR425W	YLR324W	YLR378C	YLR234W
YML036W	YLR433C	YLR326W	YLR381W	YLR239C
YML019W	YLR440C	YLR344W	YLR382C	YLR263W
YML011C	YML123C	YLR347C	YLR383W	YLR264W
YML006C	YML118W	YLR350W	YLR398C	YLR265C
YMR001C	YML110C	YLR351C	YLR408C	YLR267W
YMR009W	YML099C	YLR353W	YLR417W	YLR293C
YMR013C	YML076C	YLR362W	YLR423C	YLR301W
YMR016C	YML075C	YLR363C	YLR427W	YLR312W-A
YMR023C	YML068W	YLR370C	YLR442C	YLR313C
YMR024W	YML062C	YLR373C	YLR445W	YLR314C
YMR053C	YML060W	YLR384C	YML130C	YLR325C
YMR059W	YML059C	YLR385C	YML128C	YLR333C
YMR060C	YML054C	YLR386W	YML127W	YLR335W
YMR088C	YML049C	YLR394W	YML119W	YLR336C
YMR094W	YML048W	YLR409C	YML108W	YLR340W
YMR097C	YML046W	YLR410W	YML105C	YLR341W
YMR098C	YML035C	YLR418C	YML104C	YLR354C
YMR101C	YML031W	YLR419W	YML102W	YLR355C
YMR104C	YML029W	YLR430W	YML098W	YLR363W-A
YMR111C	YML025C	YLR446W	YML091C	YLR364W
YMR113W	YML021C	YLR448W	YML088W	YLR375W
YMR123W	YML010W	YLR450W	YML082W	YLR380W
YMR125W	YML005W	YLR451W	YML073C	YLR389C
YMR127C	YMR006C	YLR452C	YML072C	YLR390W-A
YMR131C	YMR011W	YLR453C	YML070W	YLR393W
YMR139W	YMR015C	YLR454W	YML061C	YLR399C
YMR150C	YMR019W	YLR457C	YML057W	YLR401C
YMR155W	YMR025W	YML125C	YML055W	YLR420W
YMR158W	YMR026C	YML117W	YML043C	YLR421C
YMR162C	YMR030W	YML115C	YML042W	YLR429W
YMR168C	YMR033W	YML111W	YML030W	YLR431C
YMR181C	YMR041C	YML109W	YML023C	YLR435W
YMR185W	YMR054W	YML106W	YML020W	YLR436C
YMR197C	YMR070W	YML103C	YML016C	YLR437C
YMR199W	YMR078C	YML097C	YML015C	YLR438W
YMR200W	YMR079W	YML085C	YML013W	YLR439W
YMR206W	YMR083W	YML083C	YML008C	YLR441C
YMR207C	YMR092C	YML081C-A	YML001W	YLR449W
YMR220W	YMR093W	YML081W	YMR002W	YLR455W
YMR221C	YMR100W	YML065W	YMR005W	YML126C
YMR228W	YMR107W	YML051W	YMR017W	YML124C
YMR238W	YMR109W	YML050W	YMR021C	YML121W
YMR241W	YMR119W	YML037C	YMR034C	YML120C
YMR253C	YMR129W	YML018C	YMR044W	YML114C
YMR259C	YMR132C	YML017W	YMR048W	YML113W
YMR263W	YMR136W	YML014W	YMR049C	YML107C
YMR270C	YMR152W	YML004C	YMR062C	YML101C
YMR283C	YMR154C	YMR004W	YMR072W	YML100W
YMR284W	YMR157C	YMR008C	YMR077C	YML093W
YMR286W	YMR160W	YMR010W	YMR090W	YML078W
YMR288W	YMR163C	YMR018W	YMR096W	YML074C
YMR293C	YMR164C	YMR029C	YMR099C	YML063W
YMR298W	YMR166C	YMR032W	YMR102C	YML058W
YMR299C	YMR167W	YMR036C	YMR105C	YML034W
YMR300C	YMR171C	YMR037C	YMR108W	YML032C
YMR307W	YMR172W	YMR039C	YMR112C	YML028W
YMR313C	YMR177W	YMR055C	YMR114C	YML027W
YMR317W	YMR178W	YMR061W	YMR116C	YML022W
YMR325W	YMR182C	YMR064W	YMR124W	YML012W
YNL335W	YMR189W	YMR065W	YMR130W	YMR014W
YNL331C	YMR191W	YMR068W	YMR133W	YMR020W
YNL330C	YMR194W	YMR073C	YMR135C	YMR027W
YNL327W	YMR202W	YMR076C	YMR137C	YMR031C
YNL326C	YMR204C	YMR080C	YMR144W	YMR038C
YNL325C	YMR208W	YMR091C	YMR145C	YMR042W
YNL323W	YMR209C	YMR106C	YMR146C	YMR047C
YNL322C	YMR210W	YMR110C	YMR170C	YMR052W
YNL318C	YMR215W	YMR118C	YMR173W	YMR056C
YNL316C	YMR216C	YMR120C	YMR176W	YMR058W
YNL300W	YMR222C	YMR126C	YMR180C	YMR067C
YNL291C	YMR223W	YMR128W	YMR192W	YMR074C
YNL289W	YMR226C	YMR140W	YMR211W	YMR075W
YNL283C	YMR234W	YMR142C	YMR213W	YMR081C
YNL264C	YMR243C	YMR149W	YMR219W	YMR086W
YNL253W	YMR257C	YMR156C	YMR225C	YMR089C
YNL249C	YMR258C	YMR165C	YMR229C	YMR095C
YNL231C	YMR266W	YMR169C	YMR232W	YMR115W
YNL223W	YMR269W	YMR179W	YMR236W	YMR117C
YNL219C	YMR271C	YMR190C	YMR239C	YMR147W
YNL217W	YMR278W	YMR193W	YMR252C	YMR148W
YNL190W	YMR287C	YMR196W	YMR261C	YMR153W
YNL185C	YMR302C	YMR198W	YMR262W	YMR159C
YNL182C	YMR305C	YMR201C	YMR264W	YMR161W
YNL180C	YMR318C	YMR203W	YMR272C	YMR174C
YNL177C	YMR319C	YMR205C	YMR277W	YMR175W
YNL176C	YNL329C	YMR212C	YMR279C	YMR183C
[truncated: 250 more rows]

## Sheet: Shift (DNA-protein complex)
YAL062W	YAL060W	YAL058W	YAL056W	YAL051W		Biological processes				Biological function
[truncated: 1,017 more rows]

[truncated: 6 more sheets: Rise (DNA-protein complex), Tip, DNA Bending stiffness, Major Groove Depth, Bendability, Nucleosome Position Preference]
